# Supplementary material for: Characterizing Palestinian snake melon (Cucumis melo var. flexuosus) germplasm diversity and structure using SNP and DArTseq markers
Source: BMC Plant Biol. 2018 Oct 19;18:246. doi: 10.1186/s12870-018-1475-2 (PMC6194588; doi:10.1186/s12870-018-1475-2)
Supplement: Supplementary file 2 — Raw sequence data of the 88 snake melon accessions by using a whole genome profiling service for DArTseq and SNP markers. Amplicons containing SNP were located on the melon genome. (XLSX 2649 kb) [file 12870_2018_1475_MOESM2_ESM.xlsx]

## Sheet: SNP
Additional file 2. Raw sequence data of the 88 snake melon accessions by using a whole genome profiling service for DArTseq and SNP markers. Amplicons containing SNP were located on the melon genome.
AlleleID	AlleleSequence	TrimmedSequence	Chrom_Melon_v35	ChromPos_Melon_v35	AlnCnt_Melon_v35	AlnEvalue_Melon_v35	SNP	SnpPosition	CallRate	OneRatioRef	OneRatioSnp	FreqHomRef	FreqHomSnp	FreqHets	PICRef	PICSnp	AvgPIC	AvgCountRef	AvgCountSnp	RepAvg
10756646|F|0--14:C>A	TGCAGGAACCATGGCAGGAAAAGCAGTTGATTATCTACAAAACTTTACAGATCGGAAGAGCGGTTCAGC	TGCAGGAACCATGGCAGGAAAAGCAGTTGATTATCTACAAAACTTTAC	chr07 Concatenation of 15 sequences	2489757	1	3.35227e-17		14	1	0.25	1	0	0.75	0.25	0.375	0	0.1875	82.5606	248.612	1
10756646|F|0-14:C>A-14:C>A	TGCAGGAACCATGGAAGGAAAAGCAGTTGATTATCTACAAAACTTTACAGATCGGAAGAGCGGTTCAGC	TGCAGGAACCATGGAAGGAAAAGCAGTTGATTATCTACAAAACTTTAC	chr07 Concatenation of 15 sequences	2489757	1	3.35227e-17	14:C>A	14	1	0.25	1	0	0.75	0.25	0.375	0	0.1875	82.5606	248.612	1
16715514|F|0--21:A>G	TGCAGTTTCCATGGCAGTTGGACAATTCTTTACAGATCGGAAGAGCGGTTCAGCAGGAATGCCGAGACC	TGCAGTTTCCATGGCAGTTGGACAATTCTTTAC		0	0	999		21	1	0.826271	0.817797	0.182203	0.173729	0.644068	0.287094	0.298011	0.292552	227.283	219.66	0.947917
16715514|F|0-21:A>G-21:A>G	TGCAGTTTCCATGGCAGTTGGGCAATTCTTTACAGATCGGAAGAGCGGTTCAGCAGGAATGCCGAGACC	TGCAGTTTCCATGGCAGTTGGGCAATTCTTTAC		0	0	999	21:A>G	21	1	0.826271	0.817797	0.182203	0.173729	0.644068	0.287094	0.298011	0.292552	227.283	219.66	0.947917
10756257|F|0--35:C>G	TGCAGATCATAGTTGAAAGTAGATGCATCAACAACCTTTACAGATCGGAAGAGCGGTTCAGCAGGAATG	TGCAGATCATAGTTGAAAGTAGATGCATCAACAACCTTTAC	chr10 Concatenation of 9 sequences	119978	1	1.9574e-13		35	1	0.09322	0.991525	0.008475	0.90678	0.084746	0.169061	0.016806	0.092933	78.5417	197.825	0.979167
10756257|F|0-35:C>G-35:C>G	TGCAGATCATAGTTGAAAGTAGATGCATCAACAACGTTTACAGATCGGAAGAGCGGTTCAGCAGGAATG	TGCAGATCATAGTTGAAAGTAGATGCATCAACAACGTTTAC	chr10 Concatenation of 9 sequences	119978	1	1.9574e-13	35:C>G	35	1	0.09322	0.991525	0.008475	0.90678	0.084746	0.169061	0.016806	0.092933	78.5417	197.825	0.979167
10756663|F|0--30:G>A	TGCAGATGTTACAGCCTGAGACTCTTCAGCGGTCCATATGTTTTTACAGATCGGAAGAGCGGTTCAGCA	TGCAGATGTTACAGCCTGAGACTCTTCAGCGGTCCATATGTTTTTAC	chr01 Concatenation of 23 sequences	426018	1	5.60954e-15		30	1	0.631356	0.944915	0.055085	0.368644	0.576271	0.465491	0.104101	0.284796	111.611	190.568	0.947917
10756663|F|0-30:G>A-30:G>A	TGCAGATGTTACAGCCTGAGACTCTTCAGCAGTCCATATGTTTTTACAGATCGGAAGAGCGGTTCAGCA	TGCAGATGTTACAGCCTGAGACTCTTCAGCAGTCCATATGTTTTTAC	chr01 Concatenation of 23 sequences	426018	1	5.60954e-15	30:G>A	30	1	0.631356	0.944915	0.055085	0.368644	0.576271	0.465491	0.104101	0.284796	111.611	190.568	0.947917
22254017|F|0--10:G>A	TGCAGGTAACGTGTCTACTTCCCGAATGAACGTTTTACAGATCGGAAGAGCGGTTCAGCAGGAATGCCG	TGCAGGTAACGTGTCTACTTCCCGAATGAACGTTTTAC		0	0	999		10	1	0.885593	0.809322	0.190678	0.114407	0.694915	0.202636	0.30864	0.255638	292.737	189.211	0.927083
22254017|F|0-10:G>A-10:G>A	TGCAGGTAACATGTCTACTTCCCGAATGAACGTTTTACAGATCGGAAGAGCGGTTCAGCAGGAATGCCG	TGCAGGTAACATGTCTACTTCCCGAATGAACGTTTTAC		0	0	999	10:G>A	10	1	0.885593	0.809322	0.190678	0.114407	0.694915	0.202636	0.30864	0.255638	292.737	189.211	0.927083
10756619|F|0--10:G>A	TGCAGTCACAGGAACAAACTTTTTGCAAGCCTTTACAGATCGGAAGAGCGGTTCAGCAGGAATGCCGAG	TGCAGTCACAGGAACAAACTTTTTGCAAGCCTTTAC	chr00 Concatenation of 62753 sequences	6741426	1	8.50814e-11		10	1	0.330508	0.966102	0.033898	0.669492	0.29661	0.442545	0.065498	0.254022	93.8111	182.677	0.958333
10756619|F|0-10:G>A-10:G>A	TGCAGTCACAAGAACAAACTTTTTGCAAGCCTTTACAGATCGGAAGAGCGGTTCAGCAGGAATGCCGAG	TGCAGTCACAAGAACAAACTTTTTGCAAGCCTTTAC	chr00 Concatenation of 62753 sequences	6741426	1	8.50814e-11	10:G>A	10	1	0.330508	0.966102	0.033898	0.669492	0.29661	0.442545	0.065498	0.254022	93.8111	182.677	0.958333
10756268|F|0--15:C>G	TGCAGCCTTGAATAGCTTGAAAACCCCACTCTTTACAGATCGGAAGAGCGGTTCAGCAGGAATGCCGAG	TGCAGCCTTGAATAGCTTGAAAACCCCACTCTTTAC		0	0	999		15	1	0.076271	0.995763	0.004237	0.923729	0.072034	0.140908	0.008439	0.074673	60.2273	178.455	0.989583
10756268|F|0-15:C>G-15:C>G	TGCAGCCTTGAATAGGTTGAAAACCCCACTCTTTACAGATCGGAAGAGCGGTTCAGCAGGAATGCCGAG	TGCAGCCTTGAATAGGTTGAAAACCCCACTCTTTAC		0	0	999	15:C>G	15	1	0.076271	0.995763	0.004237	0.923729	0.072034	0.140908	0.008439	0.074673	60.2273	178.455	0.989583
10756504|F|0--31:G>A	TGCAGCACTAATATTATCGTGCATTTGTTCCGATTCATTACAGATCGGAAGAGCGGTTCAGCAGGAATG	TGCAGCACTAATATTATCGTGCATTTGTTCCGATTCATTAC	chr11 Concatenation of 19 sequences	24296791	1	1.9574e-13		31	1	0.622881	0.927966	0.072034	0.377119	0.550847	0.4698	0.13369	0.301745	126.023	175.313	0.979167
10756504|F|0-31:G>A-31:G>A	TGCAGCACTAATATTATCGTGCATTTGTTCCAATTCATTACAGATCGGAAGAGCGGTTCAGCAGGAATG	TGCAGCACTAATATTATCGTGCATTTGTTCCAATTCATTAC	chr11 Concatenation of 19 sequences	24296791	1	1.9574e-13	31:G>A	31	1	0.622881	0.927966	0.072034	0.377119	0.550847	0.4698	0.13369	0.301745	126.023	175.313	0.979167
10756379|F|0--28:G>A	TGCAGTAACTAAACTTCAACGTTGAAACGTTTACAGATCGGAAGAGCGGTTCAGCAGGAATGCCGAGAC	TGCAGTAACTAAACTTCAACGTTGAAACGTTTAC	chr08 Concatenation of 13 sequences	12219267	1	9.31275e-10		28	1	0.461864	0.974576	0.025424	0.538136	0.436441	0.497091	0.049555	0.273323	137.378	171.143	0.979167
10756379|F|0-28:G>A-28:G>A	TGCAGTAACTAAACTTCAACGTTGAAACATTTACAGATCGGAAGAGCGGTTCAGCAGGAATGCCGAGAC	TGCAGTAACTAAACTTCAACGTTGAAACATTTAC	chr08 Concatenation of 13 sequences	12219267	1	9.31275e-10	28:G>A	28	1	0.461864	0.974576	0.025424	0.538136	0.436441	0.497091	0.049555	0.273323	137.378	171.143	0.979167
10755614|F|0--28:G>A	TGCAGCTAGAGCCTGAAGGAAATCAATCGAGAATTACAGATCGGAAGAGCGGTTCAGCAGGAATGCCGA	TGCAGCTAGAGCCTGAAGGAAATCAATCGAGAATTAC	chr12 Concatenation of 9 sequences	14404832	1	2.54755e-11		28	1	0.173729	1	0	0.826271	0.173729	0.287094	0	0.143547	64.5625	166.616	0.989583
10755614|F|0-28:G>A-28:G>A	TGCAGCTAGAGCCTGAAGGAAATCAATCAAGAATTACAGATCGGAAGAGCGGTTCAGCAGGAATGCCGA	TGCAGCTAGAGCCTGAAGGAAATCAATCAAGAATTAC	chr12 Concatenation of 9 sequences	14404832	1	2.54755e-11	28:G>A	28	1	0.173729	1	0	0.826271	0.173729	0.287094	0	0.143547	64.5625	166.616	0.989583
10755042|F|0--11:C>A	TGCAGACCAACCGAAAAAGAGCGAATTACAGATCGGAAGAGCGGTTCAGCAGGAATGCCGAGACCGATC	TGCAGACCAACCGAAAAAGAGCGAATTAC	chr04 Concatenation of 15 sequences	27627161	1	3.56671e-07		11	1	0.241525	0.966102	0.033898	0.758475	0.207627	0.366382	0.065498	0.21594	93.8	166.254	0.979167
10755042|F|0-11:C>A-11:C>A	TGCAGACCAACAGAAAAAGAGCGAATTACAGATCGGAAGAGCGGTTCAGCAGGAATGCCGAGACCGATC	TGCAGACCAACAGAAAAAGAGCGAATTAC	chr04 Concatenation of 15 sequences	27627161	1	3.56671e-07	11:C>A	11	1	0.241525	0.966102	0.033898	0.758475	0.207627	0.366382	0.065498	0.21594	93.8	166.254	0.979167
10756621|F|0--22:G>C	TGCAGTTTGGAATTCTCATCACGAAACTAAGAACAATGATCGTCTTCGAAAAAAATTTACAGATCGGAA	TGCAGTTTGGAATTCTCATCACGAAACTAAGAACAATGATCGTCTTCGAAAAAAATTTAC	chr09 Concatenation of 13 sequences	22558010	1	1.07317e-23		22	1	0.033898	1	0	0.966102	0.033898	0.065498	0	0.032749	74.9091	164.388	0.989583
10756621|F|0-22:G>C-22:G>C	TGCAGTTTGGAATTCTCATCACCAAACTAAGAACAATGATCGTCTTCGAAAAAAATTTACAGATCGGAA	TGCAGTTTGGAATTCTCATCACCAAACTAAGAACAATGATCGTCTTCGAAAAAAATTTAC	chr09 Concatenation of 13 sequences	22558010	1	1.07317e-23	22:G>C	22	1	0.033898	1	0	0.966102	0.033898	0.065498	0	0.032749	74.9091	164.388	0.989583
10756634|F|0--22:T>C	TGCAGTATGCTATATTTGCAGCTGGCCATAATTTGTGTTTGAGAAATGAGTTACAGATCGGAAGAGCGG	TGCAGTATGCTATATTTGCAGCTGGCCATAATTTGTGTTTGAGAAATGAGTTAC	chr07 Concatenation of 15 sequences	1530022	1	9.00655e-19		22	0.995763	0.238298	1	0	0.761702	0.238298	0.363024	0	0.181512	59.4219	163.08	0.96875
10756634|F|0-22:T>C-22:T>C	TGCAGTATGCTATATTTGCAGCCGGCCATAATTTGTGTTTGAGAAATGAGTTACAGATCGGAAGAGCGG	TGCAGTATGCTATATTTGCAGCCGGCCATAATTTGTGTTTGAGAAATGAGTTAC	chr07 Concatenation of 15 sequences	1530022	1	9.00655e-19	22:T>C	22	0.995763	0.238298	1	0	0.761702	0.238298	0.363024	0	0.181512	59.4219	163.08	0.96875
14755416|F|0--20:A>C	TGCAGCAGAGCTCGGCGACGAAACTGCTTTACAGATCGGAAGAGCGGTTCAGCAGGAATGCCGAGACCG	TGCAGCAGAGCTCGGCGACGAAACTGCTTTAC		0	0	999		20	1	0.966102	0.330508	0.669492	0.033898	0.29661	0.065498	0.442545	0.254022	265.901	160.354	0.957447
14755416|F|0-20:A>C-20:A>C	TGCAGCAGAGCTCGGCGACGCAACTGCTTTACAGATCGGAAGAGCGGTTCAGCAGGAATGCCGAGACCG	TGCAGCAGAGCTCGGCGACGCAACTGCTTTAC		0	0	999	20:A>C	20	1	0.966102	0.330508	0.669492	0.033898	0.29661	0.065498	0.442545	0.254022	265.901	160.354	0.957447
10756633|F|0--7:T>C	TGCAGGCTCACTTGTAAGTCTAAATGTCATTGTATTACAGATCGGAAGAGCGGTTCAGCAGGAATGCCG	TGCAGGCTCACTTGTAAGTCTAAATGTCATTGTATTAC	chr08 Concatenation of 13 sequences	3084742	1	7.58907e-12		7	1	0.275424	0.987288	0.012712	0.724576	0.262712	0.399131	0.025101	0.212116	73.3513	160.106	0.947917
10756633|F|0-7:T>C-7:T>C	TGCAGGCCCACTTGTAAGTCTAAATGTCATTGTATTACAGATCGGAAGAGCGGTTCAGCAGGAATGCCG	TGCAGGCCCACTTGTAAGTCTAAATGTCATTGTATTAC	chr08 Concatenation of 13 sequences	3084742	1	7.58907e-12	7:T>C	7	1	0.275424	0.987288	0.012712	0.724576	0.262712	0.399131	0.025101	0.212116	73.3513	160.106	0.947917
10756593|F|0--28:C>T	TGCAGACGTGAAGAAGGAGAAGAGACAACGAGGTCCAATTGGGTTTTTTACAGATCGGAAGAGCGGTTC	TGCAGACGTGAAGAAGGAGAAGAGACAACGAGGTCCAATTGGGTTTTTTAC	chr00 Concatenation of 62753 sequences	3637158	1	8.10589e-19		28	0.995763	0.382979	0.991489	0.008511	0.617021	0.374468	0.472612	0.016876	0.244744	63.8286	156.68	0.927083
10756593|F|0-28:C>T-28:C>T	TGCAGACGTGAAGAAGGAGAAGAGACAATGAGGTCCAATTGGGTTTTTTACAGATCGGAAGAGCGGTTC	TGCAGACGTGAAGAAGGAGAAGAGACAATGAGGTCCAATTGGGTTTTTTAC	chr00 Concatenation of 62753 sequences	3637158	1	8.10589e-19	28:C>T	28	0.995763	0.382979	0.991489	0.008511	0.617021	0.374468	0.472612	0.016876	0.244744	63.8286	156.68	0.927083
22254002|F|0--24:T>C	TGCAGAAGTTTGGTCCATGTGTTTTGATATCGCTTTTGATTAGAGAGCTCAATGTTTTACAGATCGGAA	TGCAGAAGTTTGGTCCATGTGTTTTGATATCGCTTTTGATTAGAGAGCTCAATGTTTTAC	chr05 Concatenation of 9 sequences	23566152	1	1.07317e-23		24	1	0.881356	0.79661	0.20339	0.118644	0.677966	0.209135	0.324045	0.26659	172.365	154.344	0.958333
22254002|F|0-24:T>C-24:T>C	TGCAGAAGTTTGGTCCATGTGTTTCGATATCGCTTTTGATTAGAGAGCTCAATGTTTTACAGATCGGAA	TGCAGAAGTTTGGTCCATGTGTTTCGATATCGCTTTTGATTAGAGAGCTCAATGTTTTAC	chr05 Concatenation of 9 sequences	23566152	1	1.07317e-23	24:T>C	24	1	0.881356	0.79661	0.20339	0.118644	0.677966	0.209135	0.324045	0.26659	172.365	154.344	0.958333
10756549|F|0--15:G>C	TGCAGTAGTGTGTTCGTCGAACAATCTACTAAGATGCATGCTCATTCATTACAGATCGGAAGAGCGGTT	TGCAGTAGTGTGTTCGTCGAACAATCTACTAAGATGCATGCTCATTCATTAC	chr00 Concatenation of 62753 sequences	5537742	1	2.33721e-19		15	1	0.694915	0.902542	0.097458	0.305085	0.597458	0.424016	0.175919	0.299968	136.12	153.031	0.947917
10756549|F|0-15:G>C-15:G>C	TGCAGTAGTGTGTTCCTCGAACAATCTACTAAGATGCATGCTCATTCATTACAGATCGGAAGAGCGGTT	TGCAGTAGTGTGTTCCTCGAACAATCTACTAAGATGCATGCTCATTCATTAC	chr00 Concatenation of 62753 sequences	5537742	1	2.33721e-19	15:G>C	15	1	0.694915	0.902542	0.097458	0.305085	0.597458	0.424016	0.175919	0.299968	136.12	153.031	0.947917
10756606|F|0--20:C>T	TGCAGGCATGCTTTGCTTGTCATTCACATTCTCATTCAGACTTGACTCCTGTTATGAAATAACTTTACA	TGCAGGCATGCTTTGCTTGTCATTCACATTCTCATTCAGACTTGACTCCTGTTATGAAATAACTTTACA	chr02 Concatenation of 13 sequences	22586029	1	2.22891e-26		20	1	0.004237	1	0	0.995763	0.004237	0.008439	0	0.004219	110.5	143.844	1
10756606|F|0-20:C>T-20:C>T	TGCAGGCATGCTTTGCTTGTTATTCACATTCTCATTCAGACTTGACTCCTGTTATGAAATAACTTTACA	TGCAGGCATGCTTTGCTTGTTATTCACATTCTCATTCAGACTTGACTCCTGTTATGAAATAACTTTACA	chr02 Concatenation of 13 sequences	22586029	1	2.22891e-26	20:C>T	20	1	0.004237	1	0	0.995763	0.004237	0.008439	0	0.004219	110.5	143.844	1
14755403|F|0--40:G>C	TGCAGCAATGTGGGACAATGGGCATATACATGCAACACGAGTGCAAACATTTTTGTAAAATCTTTACAG	TGCAGCAATGTGGGACAATGGGCATATACATGCAACACGAGTGCAAACATTTTTGTAAAATCTTTACAG		0	0	999		40	0.877119	0.009662	0.990338	0.009662	0.990338	0	0.019137	0.019137	0.019137	228.25	143.486	1
14755403|F|0-40:G>C-40:G>C	TGCAGCAATGTGGGACAATGGGCATATACATGCAACACGACTGCAAACATTTTTGTAAAATCTTTACAG	TGCAGCAATGTGGGACAATGGGCATATACATGCAACACGACTGCAAACATTTTTGTAAAATCTTTACAG		0	0	999	40:G>C	40	0.877119	0.009662	0.990338	0.009662	0.990338	0	0.019137	0.019137	0.019137	228.25	143.486	1
10754365|F|0--11:G>C	TGCAGTAGTGCGCGAACCGTCTTACAGATCGGAAGAGCGGTTCAGCAGGAATGCCGAGACCGATCTCGT	TGCAGTAGTGCGCGAACCGTCTTAC		0	0	999		11	1	0.461864	0.940678	0.059322	0.538136	0.402542	0.497091	0.111606	0.304349	109.269	142.94	0.958333
10754365|F|0-11:G>C-11:G>C	TGCAGTAGTGCCCGAACCGTCTTACAGATCGGAAGAGCGGTTCAGCAGGAATGCCGAGACCGATCTCGT	TGCAGTAGTGCCCGAACCGTCTTAC		0	0	999	11:G>C	11	1	0.461864	0.940678	0.059322	0.538136	0.402542	0.497091	0.111606	0.304349	109.269	142.94	0.958333
10756449|F|0--25:C>T	TGCAGCATACTCGATGCATCCATGACGAAAATTGTTACTCATTACAGATCGGAAGAGCGGTTCAGCAGG	TGCAGCATACTCGATGCATCCATGACGAAAATTGTTACTCATTAC		0	0	999		25	1	0.682203	0.877119	0.122881	0.317797	0.559322	0.433604	0.215563	0.324583	120.432	138.456	0.947917
10756449|F|0-25:C>T-25:C>T	TGCAGCATACTCGATGCATCCATGATGAAAATTGTTACTCATTACAGATCGGAAGAGCGGTTCAGCAGG	TGCAGCATACTCGATGCATCCATGATGAAAATTGTTACTCATTAC		0	0	999	25:C>T	25	1	0.682203	0.877119	0.122881	0.317797	0.559322	0.433604	0.215563	0.324583	120.432	138.456	0.947917
15995708|F|0--34:T>C	TGCAGAAAGGGAATGGCTGATTTAGTGGGAATAATTTTACAGATCGGAAGAGCGGTTCAGCAGGAATGC	TGCAGAAAGGGAATGGCTGATTTAGTGGGAATAATTTTAC	chr10 Concatenation of 9 sequences	4236355	1	6.64894e-13		34	1	0.894068	0.682203	0.317797	0.105932	0.576271	0.189421	0.433604	0.311512	136.958	137.167	0.958333
15995708|F|0-34:T>C-34:T>C	TGCAGAAAGGGAATGGCTGATTTAGTGGGAATAACTTTACAGATCGGAAGAGCGGTTCAGCAGGAATGC	TGCAGAAAGGGAATGGCTGATTTAGTGGGAATAACTTTAC	chr10 Concatenation of 9 sequences	4236355	1	6.64894e-13	34:T>C	34	1	0.894068	0.682203	0.317797	0.105932	0.576271	0.189421	0.433604	0.311512	136.958	137.167	0.958333
14755336|F|0--25:C>G	TGCAGGAACAACCAAACTGTGACGACTGGATTTTACAGATCGGAAGAGCGGTTCAGCAGGAATGCCGAG	TGCAGGAACAACCAAACTGTGACGACTGGATTTTAC	chr00 Concatenation of 62753 sequences	26665143	1	8.50814e-11		25	1	0.961864	0.699153	0.300847	0.038136	0.661017	0.073363	0.420677	0.24702	184.833	135.981	0.958333
14755336|F|0-25:C>G-25:C>G	TGCAGGAACAACCAAACTGTGACGAGTGGATTTTACAGATCGGAAGAGCGGTTCAGCAGGAATGCCGAG	TGCAGGAACAACCAAACTGTGACGAGTGGATTTTAC	chr00 Concatenation of 62753 sequences	26665143	1	8.50814e-11	25:C>G	25	1	0.961864	0.699153	0.300847	0.038136	0.661017	0.073363	0.420677	0.24702	184.833	135.981	0.958333
22253993|F|0--14:G>C	TGCAGGGATGGAAAGCGCAATGTCGTATTAGTTGGACAAGTGTTGAATTACAGATCGGAAGAGCGGTTC	TGCAGGGATGGAAAGCGCAATGTCGTATTAGTTGGACAAGTGTTGAATTAC	chr00 Concatenation of 62753 sequences	23553855	1	8.10589e-19		14	1	0.822034	0.838983	0.161017	0.177966	0.661017	0.292588	0.270181	0.281385	156.954	134.992	0.9375
22253993|F|0-14:G>C-14:G>C	TGCAGGGATGGAAACCGCAATGTCGTATTAGTTGGACAAGTGTTGAATTACAGATCGGAAGAGCGGTTC	TGCAGGGATGGAAACCGCAATGTCGTATTAGTTGGACAAGTGTTGAATTAC	chr00 Concatenation of 62753 sequences	23553855	1	8.10589e-19	14:G>C	14	1	0.822034	0.838983	0.161017	0.177966	0.661017	0.292588	0.270181	0.281385	156.954	134.992	0.9375
10756656|F|0--34:C>T	TGCAGATGGTTGGGTTGCAAAGAAGCGTGAATGCCTAGATCTTGATGATTTTACAGATCGGAAGAGCGG	TGCAGATGGTTGGGTTGCAAAGAAGCGTGAATGCCTAGATCTTGATGATTTTAC	chr10 Concatenation of 9 sequences	2249170	1	9.00655e-19		34	1	0.864407	0.771186	0.228814	0.135593	0.635593	0.234415	0.352916	0.293666	152.516	134.859	0.979167
10756656|F|0-34:C>T-34:C>T	TGCAGATGGTTGGGTTGCAAAGAAGCGTGAATGCTTAGATCTTGATGATTTTACAGATCGGAAGAGCGG	TGCAGATGGTTGGGTTGCAAAGAAGCGTGAATGCTTAGATCTTGATGATTTTAC	chr10 Concatenation of 9 sequences	2249170	1	9.00655e-19	34:C>T	34	1	0.864407	0.771186	0.228814	0.135593	0.635593	0.234415	0.352916	0.293666	152.516	134.859	0.979167
14754483|F|0--29:G>A	TGCAGGTTTAGAATGACCAAATCAGAAGCGAAACAGAAGCATTGAACACCAAATAAATTACAGATCGGA	TGCAGGTTTAGAATGACCAAATCAGAAGCGAAACAGAAGCATTGAACACCAAATAAATTAC	chr03 Concatenation of 11 sequences	25563749	1	1.42679e-22		29	0.978814	0.012987	0.995671	0.004329	0.987013	0.008658	0.025637	0.008621	0.017129	126.667	134.64	1
14754483|F|0-29:G>A-29:G>A	TGCAGGTTTAGAATGACCAAATCAGAAGCAAAACAGAAGCATTGAACACCAAATAAATTACAGATCGGA	TGCAGGTTTAGAATGACCAAATCAGAAGCAAAACAGAAGCATTGAACACCAAATAAATTAC	chr03 Concatenation of 11 sequences	25563749	1	1.42679e-22	29:G>A	29	0.978814	0.012987	0.995671	0.004329	0.987013	0.008658	0.025637	0.008621	0.017129	126.667	134.64	1
10755197|F|0--19:A>C	TGCAGTGAAGGACTGAGAGAATTTGTTACAGATCGGAAGAGCGGTTCAGCAGGAATGCCGAGACCGATC	TGCAGTGAAGGACTGAGAGAATTTGTTAC	chr05 Concatenation of 9 sequences	14425102	1	3.56671e-07		19	1	0.54661	0.961864	0.038136	0.45339	0.508475	0.495655	0.073363	0.284509	77.7635	133.439	0.989583
10755197|F|0-19:A>C-19:A>C	TGCAGTGAAGGACTGAGAGCATTTGTTACAGATCGGAAGAGCGGTTCAGCAGGAATGCCGAGACCGATC	TGCAGTGAAGGACTGAGAGCATTTGTTAC	chr05 Concatenation of 9 sequences	14425102	1	3.56671e-07	19:A>C	19	1	0.54661	0.961864	0.038136	0.45339	0.508475	0.495655	0.073363	0.284509	77.7635	133.439	0.989583
10756604|F|0--9:A>C	TGCAGTTCCACAAGGGCAAGATTTGTTCTGATGAGAAATTACAGATCGGAAGAGCGGTTCAGCAGGAAT	TGCAGTTCCACAAGGGCAAGATTTGTTCTGATGAGAAATTAC		0	0	999		9	0.978814	0.735931	0.835498	0.164502	0.264069	0.571429	0.388673	0.274882	0.331778	113.567	132.845	0.967391
10756604|F|0-9:A>C-9:A>C	TGCAGTTCCCCAAGGGCAAGATTTGTTCTGATGAGAAATTACAGATCGGAAGAGCGGTTCAGCAGGAAT	TGCAGTTCCCCAAGGGCAAGATTTGTTCTGATGAGAAATTAC		0	0	999	9:A>C	9	0.978814	0.735931	0.835498	0.164502	0.264069	0.571429	0.388673	0.274882	0.331778	113.567	132.845	0.967391
10756114|F|0--30:G>T	TGCAGCAATGCAAGGAGAAATGTAGTAATTGAGGAATGGGATTTTACAGATCGGAAGAGCGGTTCAGCA	TGCAGCAATGCAAGGAGAAATGTAGTAATTGAGGAATGGGATTTTAC	chr05 Concatenation of 9 sequences	25825932	1	5.60954e-15		30	1	0.169492	0.995763	0.004237	0.830508	0.165254	0.281528	0.008439	0.144983	56.3696	130.729	0.989583
10756114|F|0-30:G>T-30:G>T	TGCAGCAATGCAAGGAGAAATGTAGTAATTTAGGAATGGGATTTTACAGATCGGAAGAGCGGTTCAGCA	TGCAGCAATGCAAGGAGAAATGTAGTAATTTAGGAATGGGATTTTAC	chr05 Concatenation of 9 sequences	25825932	1	5.60954e-15	30:G>T	30	1	0.169492	0.995763	0.004237	0.830508	0.165254	0.281528	0.008439	0.144983	56.3696	130.729	0.989583
10756278|F|0--19:G>A	TGCAGTAATTAGCACGGGAGTAAACAGACTTTGTTTACAGATCGGAAGAGCGGTTCAGCAGGAATGCCG	TGCAGTAATTAGCACGGGAGTAAACAGACTTTGTTTAC		0	0	999		19	1	0.533898	0.978814	0.021186	0.466102	0.512712	0.497702	0.041475	0.269588	75.4403	129.975	0.989583
10756278|F|0-19:G>A-19:G>A	TGCAGTAATTAGCACGGGAATAAACAGACTTTGTTTACAGATCGGAAGAGCGGTTCAGCAGGAATGCCG	TGCAGTAATTAGCACGGGAATAAACAGACTTTGTTTAC		0	0	999	19:G>A	19	1	0.533898	0.978814	0.021186	0.466102	0.512712	0.497702	0.041475	0.269588	75.4403	129.975	0.989583
10754133|F|0--13:C>T	TGCAGAAAGAAGCCGGAACACATTACAGATCGGAAGAGCGGTTCAGCAGGAATGCCGAGACCGATCTCG	TGCAGAAAGAAGCCGGAACACATTAC		0	0	999		13	1	0.419492	0.957627	0.042373	0.580508	0.377119	0.487037	0.081155	0.284096	97.9421	129.236	0.9375
10754133|F|0-13:C>T-13:C>T	TGCAGAAAGAAGCTGGAACACATTACAGATCGGAAGAGCGGTTCAGCAGGAATGCCGAGACCGATCTCG	TGCAGAAAGAAGCTGGAACACATTAC		0	0	999	13:C>T	13	1	0.419492	0.957627	0.042373	0.580508	0.377119	0.487037	0.081155	0.284096	97.9421	129.236	0.9375
10756130|F|0--34:A>G	TGCAGCTGAACGATTTCGTGCGACTAGTTCTAACAATTTCTTGAATCTGTTAGTTTTTACAGATCGGAA	TGCAGCTGAACGATTTCGTGCGACTAGTTCTAACAATTTCTTGAATCTGTTAGTTTTTAC	chr07 Concatenation of 15 sequences	15083495	1	1.07317e-23		34	1	0.521186	0.932203	0.067797	0.478814	0.45339	0.499102	0.1264	0.312751	65.2727	128.011	0.957447
10756130|F|0-34:A>G-34:A>G	TGCAGCTGAACGATTTCGTGCGACTAGTTCTAACGATTTCTTGAATCTGTTAGTTTTTACAGATCGGAA	TGCAGCTGAACGATTTCGTGCGACTAGTTCTAACGATTTCTTGAATCTGTTAGTTTTTAC	chr07 Concatenation of 15 sequences	15083495	1	1.07317e-23	34:A>G	34	1	0.521186	0.932203	0.067797	0.478814	0.45339	0.499102	0.1264	0.312751	65.2727	128.011	0.957447
10756583|F|0--9:C>T	TGCAGTTGACGGAGCATCCAACGCCGCCCTTTTTTACAGATCGGAAGAGCGGTTCAGCAGGAATGCCGA	TGCAGTTGACGGAGCATCCAACGCCGCCCTTTTTTAC		0	0	999		9	1	0.927966	0.597458	0.402542	0.072034	0.525424	0.13369	0.481004	0.307347	195.515	127.642	0.958333
10756583|F|0-9:C>T-9:C>T	TGCAGTTGATGGAGCATCCGACGCCGCCCTTTTTTACAGATCGGAAGAGCGGTTCAGCAGGAATGCCGA	TGCAGTTGATGGAGCATCCGACGCCGCCCTTTTTTAC		0	0	999	9:C>T	9	1	0.927966	0.597458	0.402542	0.072034	0.525424	0.13369	0.481004	0.307347	195.515	127.642	0.958333
15995757|F|0--16:T>C	TGCAGGCTCATGATCATGACACAGCACAAGATGATTTTTTTACAGATCGGAAGAGCGGTTCAGCAGGAA	TGCAGGCTCATGATCATGACACAGCACAAGATGATTTTTTTAC		0	0	999		16	1	0.923729	0.644068	0.355932	0.076271	0.567797	0.140908	0.458489	0.299698	193.187	126.917	0.9375
15995757|F|0-16:T>C-16:T>C	TGCAGGCTCATGATCACGACACAGCACAAGATGATTTTTTTACAGATCGGAAGAGCGGTTCAGCAGGAA	TGCAGGCTCATGATCACGACACAGCACAAGATGATTTTTTTAC		0	0	999	16:T>C	16	1	0.923729	0.644068	0.355932	0.076271	0.567797	0.140908	0.458489	0.299698	193.187	126.917	0.9375
22254016|F|0--59:T>C	TGCAGAGCACGTAGAAAGCTTCTATTGCATCGAGTTGACCCAGAAGCTGTAAGTTGAAATCTTTACAGA	TGCAGAGCACGTAGAAAGCTTCTATTGCATCGAGTTGACCCAGAAGCTGTAAGTTGAAATCTTTACAGA	chr01 Concatenation of 23 sequences	33287418	1	6.1972e-27		59	1	0.864407	0.813559	0.186441	0.135593	0.677966	0.234415	0.303361	0.268888	139.131	126.821	0.979167
22254016|F|0-59:T>C-59:T>C	TGCAGAGCACGTAGAAAGCTTCTATTGCATCGAGTTGACCCAGAAGCTGTAAGTTGAAACCTTTACAGA	TGCAGAGCACGTAGAAAGCTTCTATTGCATCGAGTTGACCCAGAAGCTGTAAGTTGAAACCTTTACAGA	chr01 Concatenation of 23 sequences	33287418	1	6.1972e-27	59:T>C	59	1	0.864407	0.813559	0.186441	0.135593	0.677966	0.234415	0.303361	0.268888	139.131	126.821	0.979167
10756439|F|0--43:T>A	TGCAGACTCGCTCCACCGGTTGATGAACATAACGAATGACTTCTTATTACAGATCGGAAGAGCGGTTCA	TGCAGACTCGCTCCACCGGTTGATGAACATAACGAATGACTTCTTATTAC	chr03 Concatenation of 11 sequences	22274415	1	1.30617e-16		43	1	0.720339	0.885593	0.114407	0.279661	0.605932	0.402901	0.202636	0.302769	97.1845	125.35	0.958333
10756439|F|0-43:T>A-43:T>A	TGCAGACTCGCTCCACCGGTTGATGAACATAACGAATGACTTCATATTACAGATCGGAAGAGCGGTTCA	TGCAGACTCGCTCCACCGGTTGATGAACATAACGAATGACTTCATATTAC	chr03 Concatenation of 11 sequences	22274415	1	1.30617e-16	43:T>A	43	1	0.720339	0.885593	0.114407	0.279661	0.605932	0.402901	0.202636	0.302769	97.1845	125.35	0.958333
15996068|F|0--12:G>C	TGCAGCTTAGTGGCGCCGCCGGCCGACTCTCTCGTCTTTGTCTTCCATTCTCAGTTGAAAAACTTTACA	TGCAGCTTAGTGGCGCCGCCGGCCGACTCTCTCGTCTTTGTCTTCCATTCTCAGTTGAAAAACTTTACA	chr04 Concatenation of 15 sequences	5754812	1	4.79073e-28		12	1	0.830508	0.745763	0.254237	0.169492	0.576271	0.281528	0.379201	0.330365	181.008	124.829	0.958333
15996068|F|0-12:G>C-12:G>C	TGCAGCTTAGTGCCGCCGCCGGCCGACTCTCTCGTCTTTGTCTTCCATTCTCAGTTGAAAAACTTTACA	TGCAGCTTAGTGCCGCCGCCGGCCGACTCTCTCGTCTTTGTCTTCCATTCTCAGTTGAAAAACTTTACA	chr04 Concatenation of 15 sequences	5754812	1	4.79073e-28	12:G>C	12	1	0.830508	0.745763	0.254237	0.169492	0.576271	0.281528	0.379201	0.330365	181.008	124.829	0.958333
10754152|F|0--14:A>G	TGCAGAACTGTGAAAGTTCTACATAACTTCTTACAGATCGGAAGAGCGGTTCAGCAGGAATGCCGAGAC	TGCAGAACTGTGAAAGTTCTACATAACTTCTTAC	chr11 Concatenation of 19 sequences	2754868	1	9.31275e-10		14	1	0.415254	0.961864	0.038136	0.584746	0.377119	0.485636	0.073363	0.279499	57.3738	124.658	0.96875
10754152|F|0-14:A>G-14:A>G	TGCAGAACTGTGAAGGTTCTACATAACTTCTTACAGATCGGAAGAGCGGTTCAGCAGGAATGCCGAGAC	TGCAGAACTGTGAAGGTTCTACATAACTTCTTAC	chr11 Concatenation of 19 sequences	2754868	1	9.31275e-10	14:A>G	14	1	0.415254	0.961864	0.038136	0.584746	0.377119	0.485636	0.073363	0.279499	57.3738	124.658	0.96875
10755077|F|0--23:T>C	TGCAGATGCCGCTGAACAAATAATCATCCTTCTCTCTCGCGATATCTCTCTTACAGATCGGAAGAGCGG	TGCAGATGCCGCTGAACAAATAATCATCCTTCTCTCTCGCGATATCTCTCTTAC	chr12 Concatenation of 9 sequences	1028954	1	9.00655e-19		23	1	0.995763	0.004237	0.995763	0.004237	0	0.008439	0.008439	0.008439	105.369	124	1
10755077|F|0-23:T>C-23:T>C	TGCAGATGCCGCTGAACAAATAACCATCCTTCTCTCTCGCGATATCTCTCTTACAGATCGGAAGAGCGG	TGCAGATGCCGCTGAACAAATAACCATCCTTCTCTCTCGCGATATCTCTCTTAC	chr12 Concatenation of 9 sequences	1028954	1	9.00655e-19	23:T>C	23	1	0.995763	0.004237	0.995763	0.004237	0	0.008439	0.008439	0.008439	105.369	124	1
14819992|F|0--24:C>T	TGCAGGCTTCGGCGTTTAGCAGTACCTATTGGGGTAAATCTTCTGGGATTCTGGGTTGGTTCTTCATTT	TGCAGGCTTCGGCGTTTAGCAGTACCTATTGGGGTAAATCTTCTGGGATTCTGGGTTGGTTCTTCATTT		0	0	999		24	1	0.110169	1	0	0.889831	0.110169	0.196064	0	0.098032	39.4074	123.941	1
14819992|F|0-24:C>T-24:C>T	TGCAGGCTTCGGCGTTTAGCAGTATCTATTGGGGTAAATCTTCTGGTATTCTGGGTTGGTTCTTCATTT	TGCAGGCTTCGGCGTTTAGCAGTATCTATTGGGGTAAATCTTCTGGTATTCTGGGTTGGTTCTTCATTT		0	0	999	24:C>T	24	1	0.110169	1	0	0.889831	0.110169	0.196064	0	0.098032	39.4074	123.941	1
10756384|F|0--15:T>A	TGCAGTCCTGCTGTGTGGATGATGGATATATGGCTAATGTCGTCTAATTTTTACAGATCGGAAGAGCGG	TGCAGTCCTGCTGTGTGGATGATGGATATATGGCTAATGTCGTCTAATTTTTAC	chr09 Concatenation of 13 sequences	1577306	1	9.00655e-19		15	1	0.419492	0.966102	0.033898	0.580508	0.385593	0.487037	0.065498	0.276268	63.0085	121.622	0.989583
10756384|F|0-15:T>A-15:T>A	TGCAGTCCTGCTGTGAGGATGATGGATATATGGCTAATGTCGTCTAATTTTTACAGATCGGAAGAGCGG	TGCAGTCCTGCTGTGAGGATGATGGATATATGGCTAATGTCGTCTAATTTTTAC	chr09 Concatenation of 13 sequences	1577306	1	9.00655e-19	15:T>A	15	1	0.419492	0.966102	0.033898	0.580508	0.385593	0.487037	0.065498	0.276268	63.0085	121.622	0.989583
14755407|F|0--48:G>A	TGCAGTTCAATCGAGTGCCAGCCAGCTCCATTGTTGACTGAAGAGACAGAGATTACAGATCGGAAGAGC	TGCAGTTCAATCGAGTGCCAGCCAGCTCCATTGTTGACTGAAGAGACAGAGATTAC	chr12 Concatenation of 9 sequences	20586252	1	1.59626e-21		48	1	0.95339	0.504237	0.495763	0.04661	0.457627	0.088875	0.499964	0.29442	176.22	121.438	0.96875
14755407|F|0-48:G>A-48:G>A	TGCAGTTCAATCGAGTGCCAGCCAGCTCCATTGTTGACTGAAGAGACAAAGATTACAGATCGGAAGAGC	TGCAGTTCAATCGAGTGCCAGCCAGCTCCATTGTTGACTGAAGAGACAAAGATTAC	chr12 Concatenation of 9 sequences	20586252	1	1.59626e-21	48:G>A	48	1	0.95339	0.504237	0.495763	0.04661	0.457627	0.088875	0.499964	0.29442	176.22	121.438	0.96875
10756249|F|0--29:G>A	TGCAGAATACGATCTTATACAACTGTAACGAGACTGTTTACAGATCGGAAGAGCGGTTCAGCAGGAATG	TGCAGAATACGATCTTATACAACTGTAACGAGACTGTTTAC	chr07 Concatenation of 15 sequences	6732368	1	1.9574e-13		29	1	0.190678	0.978814	0.021186	0.809322	0.169492	0.30864	0.041475	0.175057	65.6667	121.306	1
10756249|F|0-29:G>A-29:G>A	TGCAGAATACGATCTTATACAACTGTAACAAGACTGTTTACAGATCGGAAGAGCGGTTCAGCAGGAATG	TGCAGAATACGATCTTATACAACTGTAACAAGACTGTTTAC	chr07 Concatenation of 15 sequences	6732368	1	1.9574e-13	29:G>A	29	1	0.190678	0.978814	0.021186	0.809322	0.169492	0.30864	0.041475	0.175057	65.6667	121.306	1
10756269|F|0--19:G>T	TGCAGCTTTGTAACAACTAGTTCTTCAAACAAAACATTTACAGATCGGAAGAGCGGTTCAGCAGGAATG	TGCAGCTTTGTAACAACTAGTTCTTCAAACAAAACATTTAC	chr07 Concatenation of 15 sequences	17240392	1	1.9574e-13		19	1	0.805085	0.809322	0.190678	0.194915	0.614407	0.313847	0.30864	0.311243	147.891	121.087	0.96875
10756269|F|0-19:G>T-19:G>T	TGCAGCTTTGTAACAACTATTTCTTCAAACAAAACATTTACAGATCGGAAGAGCGGTTCAGCAGGAATG	TGCAGCTTTGTAACAACTATTTCTTCAAACAAAACATTTAC	chr07 Concatenation of 15 sequences	17240392	1	1.9574e-13	19:G>T	19	1	0.805085	0.809322	0.190678	0.194915	0.614407	0.313847	0.30864	0.311243	147.891	121.087	0.96875
10756440|F|0--15:A>G	TGCAGAGACCTGCACAGCAATAAGAGTGAAAGTGATTACAGATCGGAAGAGCGGTTCAGCAGGAATGCC	TGCAGAGACCTGCACAGCAATAAGAGTGAAAGTGATTAC	chr01 Concatenation of 23 sequences	10263338	1	2.25071e-12		15	1	0.877119	0.766949	0.233051	0.122881	0.644068	0.215563	0.357476	0.28652	136.382	120.915	0.947917
10756440|F|0-15:A>G-15:A>G	TGCAGAGACCTGCACGGCAATAAGAGTGAAAGTGATTACAGATCGGAAGAGCGGTTCAGCAGGAATGCC	TGCAGAGACCTGCACGGCAATAAGAGTGAAAGTGATTAC	chr01 Concatenation of 23 sequences	10263338	1	2.25071e-12	15:A>G	15	1	0.877119	0.766949	0.233051	0.122881	0.644068	0.215563	0.357476	0.28652	136.382	120.915	0.947917
14755184|F|0--27:A>C	TGCAGGTCATGAAATGGAAAGTTCAAAAGATAGTGCTTTACAGATCGGAAGAGCGGTTCAGCAGGAATG	TGCAGGTCATGAAATGGAAAGTTCAAAAGATAGTGCTTTAC	chr05 Concatenation of 9 sequences	2767637	1	1.9574e-13		27	1	0.949153	0.516949	0.483051	0.050847	0.466102	0.096524	0.499425	0.297975	152.923	120.858	1
14755184|F|0-27:A>C-27:A>C	TGCAGGTCATGAAATGGAAAGTTCAAACGATAGTGCTTTACAGATCGGAAGAGCGGTTCAGCAGGAATG	TGCAGGTCATGAAATGGAAAGTTCAAACGATAGTGCTTTAC	chr05 Concatenation of 9 sequences	2767637	1	1.9574e-13	27:A>C	27	1	0.949153	0.516949	0.483051	0.050847	0.466102	0.096524	0.499425	0.297975	152.923	120.858	1
10755678|F|0--6:G>T	TGCAGTGTTATAGTAAGTTCTGTTGCTAACATATACATTACAGATCGGAAGAGCGGTTCAGCAGGAATG	TGCAGTGTTATAGTAAGTTCTGTTGCTAACATATACATTAC	chr00 Concatenation of 62753 sequences	41826995	1	1.9574e-13		6	1	0.016949	1	0	0.983051	0.016949	0.033324	0	0.016662	50.5	120.633	1
10755678|F|0-6:G>T-6:G>T	TGCAGTTTTATAGTAAGTTCTGTTGCTAACATATACATTACAGATCGGAAGAGCGGTTCAGCAGGAATG	TGCAGTTTTATAGTAAGTTCTGTTGCTAACATATACATTAC	chr00 Concatenation of 62753 sequences	41826995	1	1.9574e-13	6:G>T	6	1	0.016949	1	0	0.983051	0.016949	0.033324	0	0.016662	50.5	120.633	1
10755920|F|0--8:C>T	TGCAGCAGCAGCTAGCATCCTCAAGGTTCTTATTACAGATCGGAAGAGCGGTTCAGCAGGAATGCCGAG	TGCAGCAGCAGCTAGCATCCTCAAGGTTCTTATTAC		0	0	999		8	1	0.54661	0.970339	0.029661	0.45339	0.516949	0.495655	0.057562	0.276609	79.3182	119.655	0.989362
10755920|F|0-8:C>T-8:C>T	TGCAGCAGTAGCTAGCATCCTCAAGGTTCTTATTACAGATCGGAAGAGCGGTTCAGCAGGAATGCCGAG	TGCAGCAGTAGCTAGCATCCTCAAGGTTCTTATTAC		0	0	999	8:C>T	8	1	0.54661	0.970339	0.029661	0.45339	0.516949	0.495655	0.057562	0.276609	79.3182	119.655	0.989362
15995237|F|0--9:C>T	TGCAGCTGACCGGAGTAATCGCTTACGCAAATGGTATTACAGATCGGAAGAGCGGTTCAGCAGGAATGC	TGCAGCTGACCGGAGTAATCGCTTACGCAAATGGTATTAC	chr11 Concatenation of 19 sequences	20308617	1	3.09345e-11		9	1	0.826271	0.771186	0.228814	0.173729	0.597458	0.287094	0.352916	0.320005	121.071	119.364	0.989362
15995237|F|0-9:C>T-9:C>T	TGCAGCTGATCGGAGTAATCGCTTACGCAAATGGTATTACAGATCGGAAGAGCGGTTCAGCAGGAATGC	TGCAGCTGATCGGAGTAATCGCTTACGCAAATGGTATTAC	chr11 Concatenation of 19 sequences	20308617	1	3.09345e-11	9:C>T	9	1	0.826271	0.771186	0.228814	0.173729	0.597458	0.287094	0.352916	0.320005	121.071	119.364	0.989362
10756276|F|0--14:C>T	TGCAGGTTTGTTTTCACATCAATTTGTTTATGCATTGTTTACAGATCGGAAGAGCGGTTCAGCAGGAAT	TGCAGGTTTGTTTTCACATCAATTTGTTTATGCATTGTTTAC	chr03 Concatenation of 11 sequences	19575690	1	5.74464e-14		14	1	0.008475	1	0	0.991525	0.008475	0.016806	0	0.008403	57.5	119.315	1
10756276|F|0-14:C>T-14:C>T	TGCAGGTTTGTTTTTACATCAATTTGTTTATGCATTGTTTACAGATCGGAAGAGCGGTTCAGCAGGAAT	TGCAGGTTTGTTTTTACATCAATTTGTTTATGCATTGTTTAC	chr03 Concatenation of 11 sequences	19575690	1	5.74464e-14	14:C>T	14	1	0.008475	1	0	0.991525	0.008475	0.016806	0	0.008403	57.5	119.315	1
10756115|F|0--5:C>T	TGCAGCAATGGAACTCGACGAAGTTTCTTACAGATCGGAAGAGCGGTTCAGCAGGAATGCCGAGACCGA	TGCAGCAATGGAACTCGACGAAGTTTCTTAC	chr03 Concatenation of 11 sequences	14631028	1	3.54502e-08		5	1	0.733051	0.855932	0.144068	0.266949	0.588983	0.391375	0.246625	0.319	131.654	119.076	0.979167
10756115|F|0-5:C>T-5:C>T	TGCAGTAATGGAACTCGACAAAGTTTCTTACAGATCGGAAGAGCGGTTCAGCAGGAATGCCGAGACCGA	TGCAGTAATGGAACTCGACAAAGTTTCTTAC	chr03 Concatenation of 11 sequences	14631028	1	3.54502e-08	5:C>T	5	1	0.733051	0.855932	0.144068	0.266949	0.588983	0.391375	0.246625	0.319	131.654	119.076	0.979167
10756480|F|0--42:T>C	TGCAGGTAGGTTCCATGGACATACATGTTCTATGAATGAGGATAGGAATACAGATATGTTTACAGATCG	TGCAGGTAGGTTCCATGGACATACATGTTCTATGAATGAGGATAGGAATACAGATATGTTTAC	chr09 Concatenation of 13 sequences	22479027	2	1.1626e-23		42	1	0.216102	0.995763	0.004237	0.783898	0.211864	0.338804	0.008439	0.173621	39.6379	118.892	0.979167
10756480|F|0-42:T>C-42:T>C	TGCAGGTAGGTTCCATGGACATACATGTTCTATGAATGAGGACAGGAATACAGATATGTTTACAGATCG	TGCAGGTAGGTTCCATGGACATACATGTTCTATGAATGAGGACAGGAATACAGATATGTTTAC	chr09 Concatenation of 13 sequences	22479027	2	1.1626e-23	42:T>C	42	1	0.216102	0.995763	0.004237	0.783898	0.211864	0.338804	0.008439	0.173621	39.6379	118.892	0.979167
10755686|F|0--8:G>C	TGCAGTTGGTTGCTACAAATTTCATTACAGATCGGAAGAGCGGTTCAGCAGGAATGCCGAGACCGATCT	TGCAGTTGGTTGCTACAAATTTCATTAC		0	0	999		8	1	0.70339	0.877119	0.122881	0.29661	0.580508	0.417265	0.215563	0.316414	104.483	118.836	0.96875
10755686|F|0-8:G>C-8:G>C	TGCAGTTGCTTGCTACAAATTTCATTACAGATCGGAAGAGCGGTTCAGCAGGAATGCCGAGACCGATCT	TGCAGTTGCTTGCTACAAATTTCATTAC		0	0	999	8:G>C	8	1	0.70339	0.877119	0.122881	0.29661	0.580508	0.417265	0.215563	0.316414	104.483	118.836	0.96875
10755922|F|0--30:A>C	TGCAGCATTAGCTTCTCGTGCATGGATGTCAATTGGGGCTGGAGGGTTTACAGATCGGAAGAGCGGTTC	TGCAGCATTAGCTTCTCGTGCATGGATGTCAATTGGGGCTGGAGGGTTTAC	chr01 Concatenation of 23 sequences	12672327	1	8.10589e-19		30	1	0.34322	0.978814	0.021186	0.65678	0.322034	0.45084	0.041475	0.246158	59.32	118.389	1
10755922|F|0-30:A>C-30:A>C	TGCAGCATTAGCTTCTCGTGCATGGATGTCCATTGGGGCTGGAGGGTTTACAGATCGGAAGAGCGGTTC	TGCAGCATTAGCTTCTCGTGCATGGATGTCCATTGGGGCTGGAGGGTTTAC	chr01 Concatenation of 23 sequences	12672327	1	8.10589e-19	30:A>C	30	1	0.34322	0.978814	0.021186	0.65678	0.322034	0.45084	0.041475	0.246158	59.32	118.389	1
10755551|F|0--15:C>G	TGCAGAAGAGGGAAACACAGGCTGTCTTACAGATCGGAAGAGCGGTTCAGCAGGAATGCCGAGACCGAT	TGCAGAAGAGGGAAACACAGGCTGTCTTAC		0	0	999		15	1	0.279661	0.995763	0.004237	0.720339	0.275424	0.402901	0.008439	0.20567	56.5385	118.259	0.989362
10755551|F|0-15:C>G-15:C>G	TGCAGAAGAGGGAAAGACAGGCTGTCTTACAGATCGGAAGAGCGGTTCAGCAGGAATGCCGAGACCGAT	TGCAGAAGAGGGAAAGACAGGCTGTCTTAC		0	0	999	15:C>G	15	1	0.279661	0.995763	0.004237	0.720339	0.275424	0.402901	0.008439	0.20567	56.5385	118.259	0.989362
10756686|F|0--29:A>G	TGCAGTTTCAGCACCGACAATTTCCAACAAGTCTTTACAGATCGGAAGAGCGGTTCAGCAGGAATGCCG	TGCAGTTTCAGCACCGACAATTTCCAACAAGTCTTTAC	chr01 Concatenation of 23 sequences	1221816	1	7.58907e-12		29	1	0.974576	0.288136	0.711864	0.025424	0.262712	0.049555	0.410227	0.229891	341.196	118.026	0.96875
10756686|F|0-29:A>G-29:A>G	TGCAGTTTCAGCACCGACAATTTCCAACAGGTCTTTACAGATCGGAAGAGCGGTTCAGCAGGAATGCCG	TGCAGTTTCAGCACCGACAATTTCCAACAGGTCTTTAC	chr01 Concatenation of 23 sequences	1221816	1	7.58907e-12	29:A>G	29	1	0.974576	0.288136	0.711864	0.025424	0.262712	0.049555	0.410227	0.229891	341.196	118.026	0.96875
10755639|F|0--6:T>A	TGCAGGTGAAAAGAGTGCATCAAAATCTGATTACAGATCGGAAGAGCGGTTCAGCAGGAATGCCGAGAC	TGCAGGTGAAAAGAGTGCATCAAAATCTGATTAC	chr12 Concatenation of 9 sequences	20656177	1	9.31275e-10		6	1	0.59322	0.919492	0.080508	0.40678	0.512712	0.48262	0.148054	0.315337	81.9883	117.962	0.979167
10755639|F|0-6:T>A-6:T>A	TGCAGGAGAAAAGAGTGCATCAAAATCTGATTACAGATCGGAAGAGCGGTTCAGCAGGAATGCCGAGAC	TGCAGGAGAAAAGAGTGCATCAAAATCTGATTAC	chr12 Concatenation of 9 sequences	20656177	1	9.31275e-10	6:T>A	6	1	0.59322	0.919492	0.080508	0.40678	0.512712	0.48262	0.148054	0.315337	81.9883	117.962	0.979167
10756287|F|0--19:C>T	TGCAGTGCAGAAAATATTGCCACGCTGAATGTTTCAATTATTTCGCTTTACAGATCGGAAGAGCGGTTC	TGCAGTGCAGAAAATATTGCCACGCTGAATGTTTCAATTATTTCGCTTTAC	chr03 Concatenation of 11 sequences	24521996	1	3.77131e-17		19	1	0.334746	0.966102	0.033898	0.665254	0.300847	0.445382	0.065498	0.25544	73.9904	117.272	0.979167
10756287|F|0-19:C>T-19:C>T	TGCAGTGCAGAAAATATTGTCACGCTGAATGTTTCAATTATTTCGCTTTACAGATCGGAAGAGCGGTTC	TGCAGTGCAGAAAATATTGTCACGCTGAATGTTTCAATTATTTCGCTTTAC	chr03 Concatenation of 11 sequences	24521996	1	3.77131e-17	19:C>T	19	1	0.334746	0.966102	0.033898	0.665254	0.300847	0.445382	0.065498	0.25544	73.9904	117.272	0.979167
10756544|F|0--21:C>T	TGCAGCATCACTGATGTGCTTCGCTATGCATACAATGACGGGCAAAGTGATGTTACAGATCGGAAGAGC	TGCAGCATCACTGATGTGCTTCGCTATGCATACAATGACGGGCAAAGTGATGTTAC	chr09 Concatenation of 13 sequences	23628507	1	1.59626e-21		21	1	0.59322	0.915254	0.084746	0.40678	0.508475	0.48262	0.155128	0.318874	85.0723	117.145	0.978723
10756544|F|0-21:C>T-21:C>T	TGCAGCATCACTGATGTGCTTTGCTATGCATACAATGACGGGCAAAGTGATGTTACAGATCGGAAGAGC	TGCAGCATCACTGATGTGCTTTGCTATGCATACAATGACGGGCAAAGTGATGTTAC	chr09 Concatenation of 13 sequences	23628507	1	1.59626e-21	21:C>T	21	1	0.59322	0.915254	0.084746	0.40678	0.508475	0.48262	0.155128	0.318874	85.0723	117.145	0.978723
10756263|F|0--10:G>T	TGCAGCATCGGCAGATTTCTCTGCCTCAATTACAGATCGGAAGAGCGGTTCAGCAGGAATGCCGAGACC	TGCAGCATCGGCAGATTTCTCTGCCTCAATTAC	chr11 Concatenation of 19 sequences	24296919	1	3.04496e-09		10	1	0.716102	0.919492	0.080508	0.283898	0.635593	0.4066	0.148054	0.277327	83.297	117.038	0.989583
10756263|F|0-10:G>T-10:G>T	TGCAGCATCGTCAGATTTCTCTGCCTCAATTACAGATCGGAAGAGCGGTTCAGCAGGAATGCCGAGACC	TGCAGCATCGTCAGATTTCTCTGCCTCAATTAC	chr11 Concatenation of 19 sequences	24296919	1	3.04496e-09	10:G>T	10	1	0.716102	0.919492	0.080508	0.283898	0.635593	0.4066	0.148054	0.277327	83.297	117.038	0.989583
14755363|F|0--29:A>C	TGCAGCAAGTGCCAATACTGGAACAGGTAATGTTTACAGATCGGAAGAGCGGTTCAGCAGGAATGCCGA	TGCAGCAAGTGCCAATACTGGAACAGGTAATGTTTAC	chr01 Concatenation of 23 sequences	25749856	1	1.18526e-09		29	1	0.834746	0.771186	0.228814	0.165254	0.605932	0.275891	0.352916	0.314403	134.711	115.82	0.96875
14755363|F|0-29:A>C-29:A>C	TGCAGCAAGTGCCAATACTGGAACAGGTACTGTTTACAGATCGGAAGAGCGGTTCAGCAGGAATGCCGA	TGCAGCAAGTGCCAATACTGGAACAGGTACTGTTTAC	chr01 Concatenation of 23 sequences	25749856	1	1.18526e-09	29:A>C	29	1	0.834746	0.771186	0.228814	0.165254	0.605932	0.275891	0.352916	0.314403	134.711	115.82	0.96875
10756314|F|0--38:A>T	TGCAGAGGGCTCACATGTAGACCCTCGACACGTGGCATAAGCACGTTGTGCGATGTTTTTAGTTTGTTT	TGCAGAGGGCTCACATGTAGACCCTCGACACGTGGCATAAGCACGTTGTGCGATGTTTTTAGTTTGTTT	chr02 Concatenation of 13 sequences	21467831	1	3.70346e-29		38	1	0.029661	1	0	0.970339	0.029661	0.057562	0	0.028781	46.875	115.654	1
10756314|F|0-38:A>T-38:A>T	TGCAGAGGGCTCACATGTAGACCCTCGACACGTGGCATTAGCACGTTGTGCGACGTTTTTAGTTTGTTT	TGCAGAGGGCTCACATGTAGACCCTCGACACGTGGCATTAGCACGTTGTGCGACGTTTTTAGTTTGTTT	chr02 Concatenation of 13 sequences	21467831	1	3.70346e-29	38:A>T	38	1	0.029661	1	0	0.970339	0.029661	0.057562	0	0.028781	46.875	115.654	1
10755571|F|0--11:G>T	TGCAGATAATAGGGTCACACCATTTTCATTACAGATCGGAAGAGCGGTTCAGCAGGAATGCCGAGACCG	TGCAGATAATAGGGTCACACCATTTTCATTAC		0	0	999		11	1	0.012712	0.991525	0.008475	0.987288	0.004237	0.025101	0.016806	0.020953	102	115.392	1
10755571|F|0-11:G>T-11:G>T	TGCAGATAATATGGTCACACCATTTTCATTACAGATCGGAAGAGCGGTTCAGCAGGAATGCCGAGACCG	TGCAGATAATATGGTCACACCATTTTCATTAC		0	0	999	11:G>T	11	1	0.012712	0.991525	0.008475	0.987288	0.004237	0.025101	0.016806	0.020953	102	115.392	1
10756673|F|0--20:C>T	TGCAGCAAAACTGCTTCCACCCCTACCCTTGATGTGTTGACCACAAAGGTTTACAGATCGGAAGAGCGG	TGCAGCAAAACTGCTTCCACCCCTACCCTTGATGTGTTGACCACAAAGGTTTAC	chr03 Concatenation of 11 sequences	9301485	1	1.93583e-20		20	0.995763	0.965957	0.417021	0.582979	0.034043	0.382979	0.065767	0.486229	0.275998	234.13	114.795	0.96875
10756673|F|0-20:C>T-20:C>T	TGCAGCAAAACTGCTTCCACTCCTACCCTTGATGTGTTGACCACGAAGGTTTACAGATCGGAAGAGCGG	TGCAGCAAAACTGCTTCCACTCCTACCCTTGATGTGTTGACCACGAAGGTTTAC	chr03 Concatenation of 11 sequences	9301485	1	1.93583e-20	20:C>T	20	0.995763	0.965957	0.417021	0.582979	0.034043	0.382979	0.065767	0.486229	0.275998	234.13	114.795	0.96875
15995752|F|0--15:G>A	TGCAGGAACTGCAACGACAAACGTTTACCGCAGTGCACAATTTACAGATCGGAAGAGCGGTTCAGCAGG	TGCAGGAACTGCAACGACAAACGTTTACCGCAGTGCACAATTTAC	chr06 Concatenation of 13 sequences	751291	1	1.42969e-15		15	1	0.834746	0.79661	0.20339	0.165254	0.631356	0.275891	0.324045	0.299968	133.012	114.244	0.989583
15995752|F|0-15:G>A-15:G>A	TGCAGGAACTGCAACAACAAACGTTTACCGCAGTGCACAATTTACAGATCGGAAGAGCGGTTCAGCAGG	TGCAGGAACTGCAACAACAAACGTTTACCGCAGTGCACAATTTAC	chr06 Concatenation of 13 sequences	751291	1	1.42969e-15	15:G>A	15	1	0.834746	0.79661	0.20339	0.165254	0.631356	0.275891	0.324045	0.299968	133.012	114.244	0.989583
10756560|F|0--55:C>T	TGCAGAGAATCACGTGTCAGTGAAGTGTCAATCCTATTGTAGTCATACAGCTAATCGATGCAAACTGAA	TGCAGAGAATCACGTGTCAGTGAAGTGTCAATCCTATTGTAGTCATACAGCTAATCGATGCAAACTGAA	chr07 Concatenation of 15 sequences	7429321	1	3.70346e-29		55	1	0.432203	0.949153	0.050847	0.567797	0.381356	0.490807	0.096524	0.293666	58.2326	114.173	0.96875
10756560|F|0-55:C>T-55:C>T	TGCAGAGAATCACGTGTCAGTGAAGTGTCAATCCTATTGTAGTCATACAGCTAATTGATGCAAACTGAA	TGCAGAGAATCACGTGTCAGTGAAGTGTCAATCCTATTGTAGTCATACAGCTAATTGATGCAAACTGAA	chr07 Concatenation of 15 sequences	7429321	1	3.70346e-29	55:C>T	55	1	0.432203	0.949153	0.050847	0.567797	0.381356	0.490807	0.096524	0.293666	58.2326	114.173	0.96875
14754451|F|0--29:G>C	TGCAGCTTGGTTCTGTGTCCATTTTGATTGTAGATGTTACAGATCGGAAGAGCGGTTCAGCAGGAATGC	TGCAGCTTGGTTCTGTGTCCATTTTGATTGTAGATGTTAC	chr00 Concatenation of 62753 sequences	8225351	1	3.09345e-11		29	1	0.987288	0.033898	0.966102	0.012712	0.021186	0.025101	0.065498	0.045299	164.856	113.6	1
14754451|F|0-29:G>C-29:G>C	TGCAGCTTGGTTCTGTGTCCATTTTGATTCTAGATGTTACAGATCGGAAGAGCGGTTCAGCAGGAATGC	TGCAGCTTGGTTCTGTGTCCATTTTGATTCTAGATGTTAC	chr00 Concatenation of 62753 sequences	8225351	1	3.09345e-11	29:G>C	29	1	0.987288	0.033898	0.966102	0.012712	0.021186	0.025101	0.065498	0.045299	164.856	113.6	1
15995208|F|0--27:C>T	TGCAGCAGCCACAGTTTCGTTGTTTCTCGGGAAGAGGAACAAGGACATTACAGATCGGAAGAGCGGTTC	TGCAGCAGCCACAGTTTCGTTGTTTCTCGGGAAGAGGAACAAGGACATTAC		0	0	999		27	1	0.995763	0.097458	0.902542	0.004237	0.09322	0.008439	0.175919	0.092179	212.747	113	0.968085
15995208|F|0-27:C>T-27:C>T	TGCAGCAGCCACAGTTTCGTTGTTTCTTGGGAAGAGGAACAAGGACATTACAGATCGGAAGAGCGGTTC	TGCAGCAGCCACAGTTTCGTTGTTTCTTGGGAAGAGGAACAAGGACATTAC		0	0	999	27:C>T	27	1	0.995763	0.097458	0.902542	0.004237	0.09322	0.008439	0.175919	0.092179	212.747	113	0.968085
14755192|F|0--15:A>G	TGCAGTAGCTAACTCACGTCTTCAGCAGATTACAGATCGGAAGAGCGGTTCAGCAGGAATGCCGAGACC	TGCAGTAGCTAACTCACGTCTTCAGCAGATTAC	chr06 Concatenation of 13 sequences	1760406	1	3.04496e-09		15	1	0.949153	0.669492	0.330508	0.050847	0.618644	0.096524	0.442545	0.269535	144.978	112.941	0.979167
14755192|F|0-15:A>G-15:A>G	TGCAGTAGCTAACTCGCGTCTTCAGCAGATTACAGATCGGAAGAGCGGTTCAGCAGGAATGCCGAGACC	TGCAGTAGCTAACTCGCGTCTTCAGCAGATTAC	chr06 Concatenation of 13 sequences	1760406	1	3.04496e-09	15:A>G	15	1	0.949153	0.669492	0.330508	0.050847	0.618644	0.096524	0.442545	0.269535	144.978	112.941	0.979167
14755266|F|0--36:G>T	TGCAGCCGGGGAAGAAGGGTACATCAAAATCAACGCGCAATTTGTTACAGATCGGAAGAGCGGTTCAGC	TGCAGCCGGGGAAGAAGGGTACATCAAAATCAACGCGCAATTTGTTAC	chr11 Concatenation of 19 sequences	17024142	1	1.55966e-15		36	1	0.95339	0.504237	0.495763	0.04661	0.457627	0.088875	0.499964	0.29442	184.337	112.796	0.979167
14755266|F|0-36:G>T-36:G>T	TGCAGCCGGGGAAGAAGGGTACATCAAAATCAACGCTCAATTTGTTACAGATCGGAAGAGCGGTTCAGC	TGCAGCCGGGGAAGAAGGGTACATCAAAATCAACGCTCAATTTGTTAC	chr11 Concatenation of 19 sequences	17024142	1	1.55966e-15	36:G>T	36	1	0.95339	0.504237	0.495763	0.04661	0.457627	0.088875	0.499964	0.29442	184.337	112.796	0.979167
10756586|F|0--52:G>A	TGCAGCGAAATCGCCATTGGAAATGGTGGTGGAGGAAGAAGGAAGAATCGACGTAGACGGAGAAGGATT	TGCAGCGAAATCGCCATTGGAAATGGTGGTGGAGGAAGAAGGAAGAATCGACGTAGACGGAGAAGGATT	chr00 Concatenation of 62753 sequences	10356902	1	3.70346e-29		52	1	0.305085	0.966102	0.033898	0.694915	0.271186	0.424016	0.065498	0.244757	58.375	112.375	1
10756586|F|0-52:G>A-52:G>A	TGCAGCGAAATCGCCATTGGAAATGGTGGTGGAGGAAGAAGGAAGAATCGACATAGACGGAGAAGGATT	TGCAGCGAAATCGCCATTGGAAATGGTGGTGGAGGAAGAAGGAAGAATCGACATAGACGGAGAAGGATT	chr00 Concatenation of 62753 sequences	10356902	1	3.70346e-29	52:G>A	52	1	0.305085	0.966102	0.033898	0.694915	0.271186	0.424016	0.065498	0.244757	58.375	112.375	1
14755369|F|0--33:C>T	TGCAGCTATGAAACAACTTCTCAACTTTGGTGTCCTGATCGATGTTCATTACAGATCGGAAGAGCGGTT	TGCAGCTATGAAACAACTTCTCAACTTTGGTGTCCTGATCGATGTTCATTAC	chr07 Concatenation of 15 sequences	22170150	1	1.0874e-17		33	1	0.944915	0.737288	0.262712	0.055085	0.682203	0.104101	0.387389	0.245745	164.589	111.075	0.958333
14755369|F|0-33:C>T-33:C>T	TGCAGCTATGAAACAACTTCTCAACTTTGGTGTTCTGATCGATGTTCATTACAGATCGGAAGAGCGGTT	TGCAGCTATGAAACAACTTCTCAACTTTGGTGTTCTGATCGATGTTCATTAC	chr07 Concatenation of 15 sequences	22170150	1	1.0874e-17	33:C>T	33	1	0.944915	0.737288	0.262712	0.055085	0.682203	0.104101	0.387389	0.245745	164.589	111.075	0.958333
14755389|F|0--20:G>A	TGCAGTCACTCTGTCTAGCCGATAAAAAGGTTACAGATCGGAAGAGCGGTTCAGCAGGAATGCCGAGAC	TGCAGTCACTCTGTCTAGCCGATAAAAAGGTTAC		0	0	999		20	1	0.987288	0.165254	0.834746	0.012712	0.152542	0.025101	0.275891	0.150496	322.813	110.843	0.979167
14755389|F|0-20:G>A-20:G>A	TGCAGTCACTCTGTCTAGCCAATAAAAAGGTTACAGATCGGAAGAGCGGTTCAGCAGGAATGCCGAGAC	TGCAGTCACTCTGTCTAGCCAATAAAAAGGTTAC		0	0	999	20:G>A	20	1	0.987288	0.165254	0.834746	0.012712	0.152542	0.025101	0.275891	0.150496	322.813	110.843	0.979167
10756478|F|0--48:C>G	TGCAGGGCGCCTTCTTGCCCCAGGAAATTGCTTCGCATATCTTCTACGCATTGCCCATCTTTCTTTACA	TGCAGGGCGCCTTCTTGCCCCAGGAAATTGCTTCGCATATCTTCTACGCATTGCCCATCTTTCTTTACA	chr03 Concatenation of 11 sequences	26540000	1	4.79073e-28		48	1	0.995763	0.008475	0.991525	0.004237	0.004237	0.008439	0.016806	0.012622	90.2822	110.5	1
10756478|F|0-48:C>G-48:C>G	TGCAGGGCGCCTTCTTGCCCCAGGAAATTGCTTCGCATATCTTCTACGGATTGCCCATCTTTCTTTACA	TGCAGGGCGCCTTCTTGCCCCAGGAAATTGCTTCGCATATCTTCTACGGATTGCCCATCTTTCTTTACA	chr03 Concatenation of 11 sequences	26540000	1	4.79073e-28	48:C>G	48	1	0.995763	0.008475	0.991525	0.004237	0.004237	0.008439	0.016806	0.012622	90.2822	110.5	1
10755060|F|0--18:A>T	TGCAGAGCCGAGTCTCACAACAAAGTTACAGATCGGAAGAGCGGTTCAGCAGGAATGCCGAGACCGATC	TGCAGAGCCGAGTCTCACAACAAAGTTAC		0	0	999		18	1	0.805085	0.809322	0.190678	0.194915	0.614407	0.313847	0.30864	0.311243	123.747	110.371	0.968085
10755060|F|0-18:A>T-18:A>T	TGCAGAGCCGAGTCTCACTACAAAGTTACAGATCGGAAGAGCGGTTCAGCAGGAATGCCGAGACCGATC	TGCAGAGCCGAGTCTCACTACAAAGTTAC		0	0	999	18:A>T	18	1	0.805085	0.809322	0.190678	0.194915	0.614407	0.313847	0.30864	0.311243	123.747	110.371	0.968085
15995900|F|0--34:T>C	TGCAGCAGTTAGCTTGACAACATCGTCGCAACAATTGGAGTATAGAACATTACAGATCGGAAGAGCGGT	TGCAGCAGTTAGCTTGACAACATCGTCGCAACAATTGGAGTATAGAACATTAC	chr01 Concatenation of 23 sequences	15499935	1	6.73041e-20		34	1	0.949153	0.597458	0.402542	0.050847	0.54661	0.096524	0.481004	0.288764	198.216	109.592	0.9375
15995900|F|0-34:T>C-34:T>C	TGCAGCAGTTAGCTTGACAACATCGTCGCAACAACTGGAGTATAGAACATTACAGATCGGAAGAGCGGT	TGCAGCAGTTAGCTTGACAACATCGTCGCAACAACTGGAGTATAGAACATTAC	chr01 Concatenation of 23 sequences	15499935	1	6.73041e-20	34:T>C	34	1	0.949153	0.597458	0.402542	0.050847	0.54661	0.096524	0.481004	0.288764	198.216	109.592	0.9375
10756119|F|0--6:C>G	TGCAGCCGCAACAGCTCCAGCTGCTGCTGGCATTGAATTCTACATATTACAGATCGGAAGAGCGGTTCA	TGCAGCCGCAACAGCTCCAGCTGCTGCTGGCATTGAATTCTACATATTAC	chr00 Concatenation of 62753 sequences	34637726	1	2.80742e-18		6	1	0.495763	0.927966	0.072034	0.504237	0.423729	0.499964	0.13369	0.316827	72.5646	109.567	0.989362
10756119|F|0-6:C>G-6:C>G	TGCAGCGGCAACAGCTCCAGCTGCTGCTGGCATTGAATTCTACATATTACAGATCGGAAGAGCGGTTCA	TGCAGCGGCAACAGCTCCAGCTGCTGCTGGCATTGAATTCTACATATTAC	chr00 Concatenation of 62753 sequences	34637726	1	2.80742e-18	6:C>G	6	1	0.495763	0.927966	0.072034	0.504237	0.423729	0.499964	0.13369	0.316827	72.5646	109.567	0.989362
14820106|F|0--24:A>C	TGCAGTACAAACGCAACCAATAAAATTGTTACAGATCGGAAGAGCGGTTCAGCAGGAATGCCGAGACCG	TGCAGTACAAACGCAACCAATAAAATTGTTAC		0	0	999		24	1	0.923729	0.639831	0.360169	0.076271	0.563559	0.140908	0.460895	0.300901	123.491	109.494	0.958333
14820106|F|0-24:A>C-24:A>C	TGCAGTACAAACGCAACCAATAAACATGTTACAGATCGGAAGAGCGGTTCAGCAGGAATGCCGAGACCG	TGCAGTACAAACGCAACCAATAAACATGTTAC		0	0	999	24:A>C	24	1	0.923729	0.639831	0.360169	0.076271	0.563559	0.140908	0.460895	0.300901	123.491	109.494	0.958333
10756713|F|0--51:G>T	TGCAGCTTCCCCCTGTGCACTCTCGGACTGGTACGATAAAAGGTCGGAGGGGAAGAAAGATTACAGATC	TGCAGCTTCCCCCTGTGCACTCTCGGACTGGTACGATAAAAGGTCGGAGGGGAAGAAAGATTAC	chr02 Concatenation of 13 sequences	3331638	1	3.31534e-24		51	1	0.838983	0.745763	0.254237	0.161017	0.584746	0.270181	0.379201	0.324691	132.086	109.295	0.96875
10756713|F|0-51:G>T-51:G>T	TGCAGCTTCCCCCTGTGCACTCTCGGACTGGTACGATAAAAGGTCGGAGGGTAAGAAAGATTACAGATC	TGCAGCTTCCCCCTGTGCACTCTCGGACTGGTACGATAAAAGGTCGGAGGGTAAGAAAGATTAC	chr02 Concatenation of 13 sequences	3331638	1	3.31534e-24	51:G>T	51	1	0.838983	0.745763	0.254237	0.161017	0.584746	0.270181	0.379201	0.324691	132.086	109.295	0.96875
10756390|F|0--20:C>T	TGCAGTTCTCAAAATGTTTACGAGCCAATAAGGCAAAAGCAAACATTATATTACAGATCGGAAGAGCGG	TGCAGTTCTCAAAATGTTTACGAGCCAATAAGGCAAAAGCAAACATTATATTAC	chr01 Concatenation of 23 sequences	30563254	1	9.00655e-19		20	1	0.317797	0.970339	0.029661	0.682203	0.288136	0.433604	0.057562	0.245583	51.3595	108.926	0.989583
10756390|F|0-20:C>T-20:C>T	TGCAGTTCTCAAAATGTTTATGAGCCAATAAGGCAAAAGCAAACATTATATTACAGATCGGAAGAGCGG	TGCAGTTCTCAAAATGTTTATGAGCCAATAAGGCAAAAGCAAACATTATATTAC	chr01 Concatenation of 23 sequences	30563254	1	9.00655e-19	20:C>T	20	1	0.317797	0.970339	0.029661	0.682203	0.288136	0.433604	0.057562	0.245583	51.3595	108.926	0.989583
10756514|F|0--9:G>A	TGCAGTCTAGGACTTGGTGCTGAGTAGTGAACTTGATGTGTATGTTACAGATCGGAAGAGCGGTTCAGC	TGCAGTCTAGGACTTGGTGCTGAGTAGTGAACTTGATGTGTATGTTAC	chr01 Concatenation of 23 sequences	3353902	1	1.55966e-15		9	1	0.889831	0.741525	0.258475	0.110169	0.631356	0.196064	0.383331	0.289698	133.449	108.374	0.979167
10756514|F|0-9:G>A-9:G>A	TGCAGTCTAAGACTTGGTGCTGAGTAGTGAACTTGATGTGTATGTTACAGATCGGAAGAGCGGTTCAGC	TGCAGTCTAAGACTTGGTGCTGAGTAGTGAACTTGATGTGTATGTTAC	chr01 Concatenation of 23 sequences	3353902	1	1.55966e-15	9:G>A	9	1	0.889831	0.741525	0.258475	0.110169	0.631356	0.196064	0.383331	0.289698	133.449	108.374	0.979167
14755196|F|0--23:C>T	TGCAGTCTCACTTTTCTGCCATGCGATTCTATGAAACATTTTTACAGATCGGAAGAGCGGTTCAGCAGG	TGCAGTCTCACTTTTCTGCCATGCGATTCTATGAAACATTTTTAC	chr04 Concatenation of 15 sequences	27076702	1	1.42969e-15		23	1	0.90678	0.614407	0.385593	0.09322	0.521186	0.169061	0.473822	0.321441	160.019	108.35	0.96875
14755196|F|0-23:C>T-23:C>T	TGCAGTCTCACTTTTCTGCCATGTGAGTCTATGAAACATTTTTACAGATCGGAAGAGCGGTTCAGCAGG	TGCAGTCTCACTTTTCTGCCATGTGAGTCTATGAAACATTTTTAC	chr04 Concatenation of 15 sequences	27076702	1	1.42969e-15	23:C>T	23	1	0.90678	0.614407	0.385593	0.09322	0.521186	0.169061	0.473822	0.321441	160.019	108.35	0.96875
10755636|F|0--17:G>A	TGCAGGAAGAGAAGGACGAACGTTCTATAGTTCAGTTACAGATCGGAAGAGCGGTTCAGCAGGAATGCC	TGCAGGAAGAGAAGGACGAACGTTCTATAGTTCAGTTAC	chr04 Concatenation of 15 sequences	23845475	1	2.25071e-12		17	1	0.165254	0.983051	0.016949	0.834746	0.148305	0.275891	0.033324	0.154607	39.8537	107.961	0.979167
10755636|F|0-17:G>A-17:G>A	TGCAGGAAGAGAAGGACAAACGTTCTATAGTTCAGTTACAGATCGGAAGAGCGGTTCAGCAGGAATGCC	TGCAGGAAGAGAAGGACAAACGTTCTATAGTTCAGTTAC	chr04 Concatenation of 15 sequences	23845475	1	2.25071e-12	17:G>A	17	1	0.165254	0.983051	0.016949	0.834746	0.148305	0.275891	0.033324	0.154607	39.8537	107.961	0.979167
14755387|F|0--30:A>G	TGCAGGTTTTGTGGAGGACCGGGATTTGGCAAAGACGACTTACAGATCGGAAGAGCGGTTCAGCAGGAA	TGCAGGTTTTGTGGAGGACCGGGATTTGGCAAAGACGACTTAC	chr01 Concatenation of 23 sequences	12671809	1	7.82228e-13		30	1	0.919492	0.65678	0.34322	0.080508	0.576271	0.148054	0.45084	0.299447	133.337	107.932	0.96875
14755387|F|0-30:A>G-30:A>G	TGCAGGTTTTGTGGAGGACCGGGATTTGGCGAAGACGACTTACAGATCGGAAGAGCGGTTCAGCAGGAA	TGCAGGTTTTGTGGAGGACCGGGATTTGGCGAAGACGACTTAC	chr01 Concatenation of 23 sequences	12671809	1	7.82228e-13	30:A>G	30	1	0.919492	0.65678	0.34322	0.080508	0.576271	0.148054	0.45084	0.299447	133.337	107.932	0.96875
10755146|F|0--17:G>T	TGCAGGACAGTCAAATTGGATACCCCTTTACAGATCGGAAGAGCGGTTCAGCAGGAATGCCGAGACCGA	TGCAGGACAGTCAAATTGGATACCCCTTTAC		0	0	999		17	1	0.059322	0.995763	0.004237	0.940678	0.055085	0.111606	0.008439	0.060022	52.4286	106.93	1
10755146|F|0-17:G>T-17:G>T	TGCAGGACAGTCAAATTTGATACCCCTTTACAGATCGGAAGAGCGGTTCAGCAGGAATGCCGAGACCGA	TGCAGGACAGTCAAATTTGATACCCCTTTAC		0	0	999	17:G>T	17	1	0.059322	0.995763	0.004237	0.940678	0.055085	0.111606	0.008439	0.060022	52.4286	106.93	1
14755129|F|0--11:T>A	TGCAGAAGAGTTGTACTTGGTGATCTCTCTTACACTACAAACAATTACAGATCGGAAGAGCGGTTCAGC	TGCAGAAGAGTTGTACTTGGTGATCTCTCTTACACTACAAACAATTAC	chr09 Concatenation of 13 sequences	9191073	1	3.35227e-17		11	1	0.957627	0.372881	0.627119	0.042373	0.330508	0.081155	0.467682	0.274418	160.93	106.017	0.958333
14755129|F|0-11:T>A-11:T>A	TGCAGAAGAGTAGTACTTGGTGATCTCTCTTACACTACAAACAATTACAGATCGGAAGAGCGGTTCAGC	TGCAGAAGAGTAGTACTTGGTGATCTCTCTTACACTACAAACAATTAC	chr09 Concatenation of 13 sequences	9191073	1	3.35227e-17	11:T>A	11	1	0.957627	0.372881	0.627119	0.042373	0.330508	0.081155	0.467682	0.274418	160.93	106.017	0.958333
10751710|F|0--13:G>A	TGCAGCGGTGGAGGTGGCGAAGGTATTACAGATCGGAAGAGCGGTTCAGCAGGAATGCCGAGACCGATC	TGCAGCGGTGGAGGTGGCGAAGGTATTAC	chr03 Concatenation of 11 sequences	6181178	1	3.56671e-07		13	0.915254	0.657407	0.782407	0.217593	0.342593	0.439815	0.450446	0.340492	0.395469	97.4686	105.512	0.953488
10751710|F|0-13:G>A-13:G>A	TGCAGCGGTGGAGATGGCGAAGGTATTACAGATCGGAAGAGCGGTTCAGCAGGAATGCCGAGACCGATC	TGCAGCGGTGGAGATGGCGAAGGTATTAC	chr03 Concatenation of 11 sequences	6181178	1	3.56671e-07	13:G>A	13	0.915254	0.657407	0.782407	0.217593	0.342593	0.439815	0.450446	0.340492	0.395469	97.4686	105.512	0.953488
10755939|F|0--13:G>A	TGCAGGACTTCTCGAAAGGCATTCGATTACAGATCGGAAGAGCGGTTCAGCAGGAATGCCGAGACCGAT	TGCAGGACTTCTCGAAAGGCATTCGATTAC	chr02 Concatenation of 13 sequences	22793064	1	1.13335e-07		13	1	0.961864	0.478814	0.521186	0.038136	0.440678	0.073363	0.499102	0.286232	259.057	105.069	0.96875
10755939|F|0-13:G>A-13:G>A	TGCAGGACTTCTCAAAAGGCATTCGATTACAGATCGGAAGAGCGGTTCAGCAGGAATGCCGAGACCGAT	TGCAGGACTTCTCAAAAGGCATTCGATTAC	chr02 Concatenation of 13 sequences	22793064	1	1.13335e-07	13:G>A	13	1	0.961864	0.478814	0.521186	0.038136	0.440678	0.073363	0.499102	0.286232	259.057	105.069	0.96875
10756571|F|0--12:T>A	TGCAGAAAGCCTTTTGTATGCCCTGTCCAAAGATTTCAAACATGTTACAGATCGGAAGAGCGGTTCAGC	TGCAGAAAGCCTTTTGTATGCCCTGTCCAAAGATTTCAAACATGTTAC	chr09 Concatenation of 13 sequences	22094218	1	3.35227e-17		12	1	0.944915	0.444915	0.555085	0.055085	0.389831	0.104101	0.493931	0.299016	174.114	104.128	0.989583
10756571|F|0-12:T>A-12:T>A	TGCAGAAAGCCTATTGTATGCCCTGTCCAAAGATTTCAAACATGTTACAGATCGGAAGAGCGGTTCAGC	TGCAGAAAGCCTATTGTATGCCCTGTCCAAAGATTTCAAACATGTTAC	chr09 Concatenation of 13 sequences	22094218	1	3.35227e-17	12:T>A	12	1	0.944915	0.444915	0.555085	0.055085	0.389831	0.104101	0.493931	0.299016	174.114	104.128	0.989583
10756450|F|0--25:C>T	TGCAGCCTCTTCAGATTTATGGAAGCGTGGGCTCCATTTTACAGATCGGAAGAGCGGTTCAGCAGGAAT	TGCAGCCTCTTCAGATTTATGGAAGCGTGGGCTCCATTTTAC	chr11 Concatenation of 19 sequences	25466309	1	5.74464e-14		25	1	0.834746	0.677966	0.322034	0.165254	0.512712	0.275891	0.436656	0.356273	111.034	104.081	0.958333
10756450|F|0-25:C>T-25:C>T	TGCAGCCTCTTCAGATTTATGGAAGTGTGGGCTCCATTTTACAGATCGGAAGAGCGGTTCAGCAGGAAT	TGCAGCCTCTTCAGATTTATGGAAGTGTGGGCTCCATTTTAC	chr11 Concatenation of 19 sequences	25466309	1	5.74464e-14	25:C>T	25	1	0.834746	0.677966	0.322034	0.165254	0.512712	0.275891	0.436656	0.356273	111.034	104.081	0.958333
15995901|F|0--27:A>G	TGCAGCATGGGGAGGACAGCTGGAACTAGGTGCTTTACAGATCGGAAGAGCGGTTCAGCAGGAATGCCG	TGCAGCATGGGGAGGACAGCTGGAACTAGGTGCTTTAC	chr01 Concatenation of 23 sequences	31453189	1	7.58907e-12		27	1	0.978814	0.385593	0.614407	0.021186	0.364407	0.041475	0.473822	0.257649	249.219	103.642	0.958333
15995901|F|0-27:A>G-27:A>G	TGCAGCATGGGGAGGACAGCTGGAACTGGGTGCTTTACAGATCGGAAGAGCGGTTCAGCAGGAATGCCG	TGCAGCATGGGGAGGACAGCTGGAACTGGGTGCTTTAC	chr01 Concatenation of 23 sequences	31453189	1	7.58907e-12	27:A>G	27	1	0.978814	0.385593	0.614407	0.021186	0.364407	0.041475	0.473822	0.257649	249.219	103.642	0.958333
10756470|F|0--58:A>G	TGCAGCAGCAAAATAATGGTACATCAAGAAAAGAACCTGTGAAGAAACCACAGAGAAAAATGTTACAGA	TGCAGCAGCAAAATAATGGTACATCAAGAAAAGAACCTGTGAAGAAACCACAGAGAAAAATGTTACAGA	chr12 Concatenation of 9 sequences	18970473	1	6.1972e-27		58	1	0.508475	0.949153	0.050847	0.491525	0.457627	0.499856	0.096524	0.29819	68.2466	103.246	0.989583
10756470|F|0-58:A>G-58:A>G	TGCAGCAGCAAAATAATGGTACATCAAGAAAAGAACCTGTGAAGAAACCACAGAGAAAGATGTTACAGA	TGCAGCAGCAAAATAATGGTACATCAAGAAAAGAACCTGTGAAGAAACCACAGAGAAAGATGTTACAGA	chr12 Concatenation of 9 sequences	18970473	1	6.1972e-27	58:A>G	58	1	0.508475	0.949153	0.050847	0.491525	0.457627	0.499856	0.096524	0.29819	68.2466	103.246	0.989583
10756676|F|0--6:A>G	TGCAGAAACAGCTTTGATGACTGGAATGCAGCAGGGAAAGATTTACAGATCGGAAGAGCGGTTCAGCAG	TGCAGAAACAGCTTTGATGACTGGAATGCAGCAGGGAAAGATTTAC	chr01 Concatenation of 23 sequences	966079	1	4.15575e-16		6	1	0.987288	0.288136	0.711864	0.012712	0.275424	0.025101	0.410227	0.217664	254.357	103.108	0.96875
10756676|F|0-6:A>G-6:A>G	TGCAGAGACAGCTTTGATGACTGGAATGCAGCAGGGAAAGATTTACAGATCGGAAGAGCGGTTCAGCAG	TGCAGAGACAGCTTTGATGACTGGAATGCAGCAGGGAAAGATTTAC	chr01 Concatenation of 23 sequences	966079	1	4.15575e-16	6:A>G	6	1	0.987288	0.288136	0.711864	0.012712	0.275424	0.025101	0.410227	0.217664	254.357	103.108	0.96875
16715505|F|0--33:T>A	TGCAGCTGATATTGCAGCACCGGTAGCCCTCTGTGGTCGATGGCCAGGTATGTTACAGATCGGAAGAGC	TGCAGCTGATATTGCAGCACCGGTAGCCCTCTGTGGTCGATGGCCAGGTATGTTAC	chr00 Concatenation of 62753 sequences	34077001	1	1.59626e-21		33	1	0.84322	0.79661	0.20339	0.15678	0.639831	0.2644	0.324045	0.294222	125.178	102.455	0.979167
16715505|F|0-33:T>A-33:T>A	TGCAGCTGATATTGCAGCACCGGTAGCCCTCTGAGGTCGATGGCCAGGTATGTTACAGATCGGAAGAGC	TGCAGCTGATATTGCAGCACCGGTAGCCCTCTGAGGTCGATGGCCAGGTATGTTAC	chr00 Concatenation of 62753 sequences	34077001	1	1.59626e-21	33:T>A	33	1	0.84322	0.79661	0.20339	0.15678	0.639831	0.2644	0.324045	0.294222	125.178	102.455	0.979167
10756546|F|0--25:G>A	TGCAGCCGAACCGTTCAATCCCAGTGCTTCTATGACTAGTGGTTTACAGATCGGAAGAGCGGTTCAGCA	TGCAGCCGAACCGTTCAATCCCAGTGCTTCTATGACTAGTGGTTTAC	chr01 Concatenation of 23 sequences	33043019	1	1.20569e-16		25	1	0.868644	0.775424	0.224576	0.131356	0.644068	0.228203	0.348284	0.288243	134.56	102.358	0.958333
10756546|F|0-25:G>A-25:G>A	TGCAGCCGAACCGTTCAATCCCAGTACTTCTATGACTAGTGGTTTACAGATCGGAAGAGCGGTTCAGCA	TGCAGCCGAACCGTTCAATCCCAGTACTTCTATGACTAGTGGTTTAC	chr01 Concatenation of 23 sequences	33043019	1	1.20569e-16	25:G>A	25	1	0.868644	0.775424	0.224576	0.131356	0.644068	0.228203	0.348284	0.288243	134.56	102.358	0.958333
10756229|F|0--39:G>A	TGCAGTATGAGAAGCAGGAAACATTGTTATAAACAACCAGCGAAAAGTAACTAAAGATGTATTACAGAT	TGCAGTATGAGAAGCAGGAAACATTGTTATAAACAACCAGCGAAAAGTAACTAAAGATGTATTAC	chr02 Concatenation of 13 sequences	1316400	1	4.39588e-23		39	1	0.351695	0.957627	0.042373	0.648305	0.309322	0.456011	0.081155	0.268583	55.2222	102.115	0.989583
10756229|F|0-39:G>A-39:G>A	TGCAGTATGAGAAGCAGGAAACATTGTTATAAACAACCAACGAAAAGCAACTAAAGATGTATTACAGAT	TGCAGTATGAGAAGCAGGAAACATTGTTATAAACAACCAACGAAAAGCAACTAAAGATGTATTAC	chr02 Concatenation of 13 sequences	1316400	1	4.39588e-23	39:G>A	39	1	0.351695	0.957627	0.042373	0.648305	0.309322	0.456011	0.081155	0.268583	55.2222	102.115	0.989583
14755406|F|0--50:C>A	TGCAGTAAAACAGATATGATCAGGCACAAAACTATCTTCAGTTGACAAACCCTCGAAGAGCTTTACAGA	TGCAGTAAAACAGATATGATCAGGCACAAAACTATCTTCAGTTGACAAACCCTCGAAGAGCTTTACAGA	chr12 Concatenation of 9 sequences	4362881	1	2.88328e-25		50	1	1	0.004237	0.995763	0	0.004237	0	0.008439	0.004219	157.91	102	1
14755406|F|0-50:C>A-50:C>A	TGCAGTAAAACAGATATGATCAGGCACAAAACTATCTTCAGTTGACAAACACTCGAAGAGCTTTACAGA	TGCAGTAAAACAGATATGATCAGGCACAAAACTATCTTCAGTTGACAAACACTCGAAGAGCTTTACAGA	chr12 Concatenation of 9 sequences	4362881	1	2.88328e-25	50:C>A	50	1	1	0.004237	0.995763	0	0.004237	0	0.008439	0.004219	157.91	102	1
10756380|F|0--11:G>A	TGCAGTAATTCGCCCACACAAGGAAGTTCCTGCTCCTCCATATGACTATTACAGATCGGAAGAGCGGTT	TGCAGTAATTCGCCCACACAAGGAAGTTCCTGCTCCTCCATATGACTATTAC	chr09 Concatenation of 13 sequences	21024096	1	2.33721e-19		11	1	0.635593	0.872881	0.127119	0.364407	0.508475	0.463229	0.221919	0.342574	90.9171	101.582	0.96875
10756380|F|0-11:G>A-11:G>A	TGCAGTAATTCACCCACACAAGGAAGTTCCTGCTCCTCCATATGACTATTACAGATCGGAAGAGCGGTT	TGCAGTAATTCACCCACACAAGGAAGTTCCTGCTCCTCCATATGACTATTAC	chr09 Concatenation of 13 sequences	21024096	1	2.33721e-19	11:G>A	11	1	0.635593	0.872881	0.127119	0.364407	0.508475	0.463229	0.221919	0.342574	90.9171	101.582	0.96875
10756462|F|0--15:G>A	TGCAGTTTCTCTGGCGTTGTCATGTTTGAGCTTGGTTTTACAGATCGGAAGAGCGGTTCAGCAGGAATG	TGCAGTTTCTCTGGCGTTGTCATGTTTGAGCTTGGTTTTAC	chr10 Concatenation of 9 sequences	557354	1	1.9574e-13		15	0.957627	0.871681	0.557522	0.442478	0.128319	0.429204	0.223706	0.493382	0.358544	123.909	101.465	0.95
10756462|F|0-15:G>A-15:G>A	TGCAGTTTCTCTGGCATTGTCATGTTTGAGCTTGGTTTTACAGATCGGAAGAGCGGTTCAGCAGGAATG	TGCAGTTTCTCTGGCATTGTCATGTTTGAGCTTGGTTTTAC	chr10 Concatenation of 9 sequences	557354	1	1.9574e-13	15:G>A	15	0.957627	0.871681	0.557522	0.442478	0.128319	0.429204	0.223706	0.493382	0.358544	123.909	101.465	0.95
10755890|F|0--24:C>T	TGCAGAAGCGTTTGAAGAAACAAACTTTTTCAGAATAATCTTACAGATCGGAAGAGCGGTTCAGCAGGA	TGCAGAAGCGTTTGAAGAAACAAACTTTTTCAGAATAATCTTAC		0	0	999		24	1	0.279661	0.957627	0.042373	0.720339	0.237288	0.402901	0.081155	0.242028	64.8272	101.363	0.989583
10755890|F|0-24:C>T-24:C>T	TGCAGAAGCGTTTGAAGAAACAAATTTTTTCAGAATAATCTTACAGATCGGAAGAGCGGTTCAGCAGGA	TGCAGAAGCGTTTGAAGAAACAAATTTTTTCAGAATAATCTTAC		0	0	999	24:C>T	24	1	0.279661	0.957627	0.042373	0.720339	0.237288	0.402901	0.081155	0.242028	64.8272	101.363	0.989583
15995967|F|0--11:A>T	TGCAGCATTGTATCATGTCAATAACAGTCTAAACCACTGAATGTTTACAGATCGGAAGAGCGGTTCAGC	TGCAGCATTGTATCATGTCAATAACAGTCTAAACCACTGAATGTTTAC	chr06 Concatenation of 13 sequences	1844382	1	1.55966e-15		11	1	0.915254	0.724576	0.275424	0.084746	0.639831	0.155128	0.399131	0.277129	130.292	101.345	0.96875
15995967|F|0-11:A>T-11:A>T	TGCAGCATTGTTTCATGTCAATAACAGTCTAAACCACTGAATGTTTACAGATCGGAAGAGCGGTTCAGC	TGCAGCATTGTTTCATGTCAATAACAGTCTAAACCACTGAATGTTTAC	chr06 Concatenation of 13 sequences	1844382	1	1.55966e-15	11:A>T	11	1	0.915254	0.724576	0.275424	0.084746	0.639831	0.155128	0.399131	0.277129	130.292	101.345	0.96875
10756510|F|0--41:A>C	TGCAGGCCTTCAGTGATGATTGGACACCTAAGTCAAGTAATAAGTCATTACAGATCGGAAGAGCGGTTC	TGCAGGCCTTCAGTGATGATTGGACACCTAAGTCAAGTAATAAGTCATTAC	chr08 Concatenation of 13 sequences	1851343	1	3.77131e-17		41	1	0.686441	0.847458	0.152542	0.313559	0.533898	0.43048	0.258546	0.344513	113.057	101.318	0.957447
10756510|F|0-41:A>C-41:A>C	TGCAGGCCTTCAGTGATGATTGGACACCTAAGTCAAGTAATCAGTCATTACAGATCGGAAGAGCGGTTC	TGCAGGCCTTCAGTGATGATTGGACACCTAAGTCAAGTAATCAGTCATTAC	chr08 Concatenation of 13 sequences	1851343	1	3.77131e-17	41:A>C	41	1	0.686441	0.847458	0.152542	0.313559	0.533898	0.43048	0.258546	0.344513	113.057	101.318	0.957447
14820320|F|0--7:C>G	TGCAGCGCTTCAGTGCGCCTCAACCTTTACAGATCGGAAGAGCGGTTCAGCAGGAATGCCGAGACCGAT	TGCAGCGCTTCAGTGCGCCTCAACCTTTAC	chr02 Concatenation of 13 sequences	15024132	1	1.13335e-07		7	1	0.889831	0.724576	0.275424	0.110169	0.614407	0.196064	0.399131	0.297598	167.552	100.881	0.957447
14820320|F|0-7:C>G-7:C>G	TGCAGCGGTTCAGTGCACCTCAACCTTTACAGATCGGAAGAGCGGTTCAGCAGGAATGCCGAGACCGAT	TGCAGCGGTTCAGTGCACCTCAACCTTTAC	chr02 Concatenation of 13 sequences	15024132	1	1.13335e-07	7:C>G	7	1	0.889831	0.724576	0.275424	0.110169	0.614407	0.196064	0.399131	0.297598	167.552	100.881	0.957447
10751760|F|0--7:C>G	TGCAGGTCAGTACTTACTAAGAAGATCAATTGGTATCGTTTACAGATCGGAAGAGCGGTTCAGCAGGAA	TGCAGGTCAGTACTTACTAAGAAGATCAATTGGTATCGTTTAC	chr06 Concatenation of 13 sequences	21066594	1	1.68129e-14		7	1	0.135593	0.995763	0.004237	0.864407	0.131356	0.234415	0.008439	0.121427	52.3513	100.808	1
10751760|F|0-7:C>G-7:C>G	TGCAGGTGAGTACTTACTAAGAAGATCAATTGGTATCGTTTACAGATCGGAAGAGCGGTTCAGCAGGAA	TGCAGGTGAGTACTTACTAAGAAGATCAATTGGTATCGTTTAC	chr06 Concatenation of 13 sequences	21066594	1	1.68129e-14	7:C>G	7	1	0.135593	0.995763	0.004237	0.864407	0.131356	0.234415	0.008439	0.121427	52.3513	100.808	1
10755088|F|0--47:A>G	TGCAGCAACACACATACACCATATTATGGTTCTACATTGAAGCATCCATGTTCTATTACAGATCGGAAG	TGCAGCAACACACATACACCATATTATGGTTCTACATTGAAGCATCCATGTTCTATTAC	chr10 Concatenation of 9 sequences	4567970	1	3.75258e-23		47	1	0.512712	0.95339	0.04661	0.487288	0.466102	0.499677	0.088875	0.294276	57.36	100.531	0.96875
10755088|F|0-47:A>G-47:A>G	TGCAGCAACACACATACACCATATTATGGTTCTACATTGAAGCATCCGTGTTCTATTACAGATCGGAAG	TGCAGCAACACACATACACCATATTATGGTTCTACATTGAAGCATCCGTGTTCTATTAC	chr10 Concatenation of 9 sequences	4567970	1	3.75258e-23	47:A>G	47	1	0.512712	0.95339	0.04661	0.487288	0.466102	0.499677	0.088875	0.294276	57.36	100.531	0.96875
10755620|F|0--6:T>C	TGCAGCTCTCTTGGACTCCTTCTTAGGTTTACAGATCGGAAGAGCGGTTCAGCAGGAATGCCGAGACCG	TGCAGCTCTCTTGGACTCCTTCTTAGGTTTAC		0	0	999		6	1	0.038136	0.991525	0.008475	0.961864	0.029661	0.073363	0.016806	0.045084	51.4	100.479	1
10755620|F|0-6:T>C-6:T>C	TGCAGCCCTCTTGGACTCCTTCTTAGGTTTACAGATCGGAAGAGCGGTTCAGCAGGAATGCCGAGACCG	TGCAGCCCTCTTGGACTCCTTCTTAGGTTTAC		0	0	999	6:T>C	6	1	0.038136	0.991525	0.008475	0.961864	0.029661	0.073363	0.016806	0.045084	51.4	100.479	1
22254010|F|0--30:C>T	TGCAGTCAGCAGCATGTCTGCAATAATGCTCGCATACAGAGATTGGTTACAGATCGGAAGAGCGGTTCA	TGCAGTCAGCAGCATGTCTGCAATAATGCTCGCATACAGAGATTGGTTAC	chr03 Concatenation of 11 sequences	1759750	1	1.30617e-16		30	0.991525	0.790598	0.709402	0.290598	0.209402	0.5	0.331105	0.412302	0.371704	140.527	100.246	0.904255
22254010|F|0-30:C>T-30:C>T	TGCAGTCAGCAGCATGTCTGCAATAATGCTTGCATACAGAGATTGGTTACAGATCGGAAGAGCGGTTCA	TGCAGTCAGCAGCATGTCTGCAATAATGCTTGCATACAGAGATTGGTTAC	chr03 Concatenation of 11 sequences	1759750	1	1.30617e-16	30:C>T	30	0.991525	0.790598	0.709402	0.290598	0.209402	0.5	0.331105	0.412302	0.371704	140.527	100.246	0.904255
14755388|F|0--17:G>A	TGCAGTAGCAACATAAAGAAGAGTGATAGAATAGCTTTACAGATCGGAAGAGCGGTTCAGCAGGAATGC	TGCAGTAGCAACATAAAGAAGAGTGATAGAATAGCTTTAC	chr11 Concatenation of 19 sequences	10646108	1	3.09345e-11		17	1	0.669492	0.864407	0.135593	0.330508	0.533898	0.442545	0.234415	0.33848	100.13	99.9484	0.96875
14755388|F|0-17:G>A-17:G>A	TGCAGTAGCAACATAAAAAAGAGTGATAGAATAGTTTTACAGATCGGAAGAGCGGTTCAGCAGGAATGC	TGCAGTAGCAACATAAAAAAGAGTGATAGAATAGTTTTAC	chr11 Concatenation of 19 sequences	10646108	1	3.09345e-11	17:G>A	17	1	0.669492	0.864407	0.135593	0.330508	0.533898	0.442545	0.234415	0.33848	100.13	99.9484	0.96875
10755568|F|0--17:C>T	TGCAGAGCGCAATGCAACGTATTGAATTACAGATCGGAAGAGCGGTTCAGCAGGAATGCCGAGACCGAT	TGCAGAGCGCAATGCAACGTATTGAATTAC		0	0	999		17	1	0.95339	0.601695	0.398305	0.04661	0.555085	0.088875	0.479316	0.284096	188.905	99.2905	0.978723
10755568|F|0-17:C>T-17:C>T	TGCAGAGCGCAATGCAATGTATTGAATTACAGATCGGAAGAGCGGTTCAGCAGGAATGCCGAGACCGAT	TGCAGAGCGCAATGCAATGTATTGAATTAC		0	0	999	17:C>T	17	1	0.95339	0.601695	0.398305	0.04661	0.555085	0.088875	0.479316	0.284096	188.905	99.2905	0.978723
14755391|F|0--12:A>G	TGCAGTTGTGCCATTGTCTGGGCATTTTCGGAAAATCACCCTTCTCATTTTACAGATCGGAAGAGCGGT	TGCAGTTGTGCCATTGTCTGGGCATTTTCGGAAAATCACCCTTCTCATTTTAC	chr09 Concatenation of 13 sequences	558837	1	3.13135e-18		12	1	0.830508	0.779661	0.220339	0.169492	0.610169	0.281528	0.343579	0.312554	111.836	99.2	0.947917
14755391|F|0-12:A>G-12:A>G	TGCAGTTGTGCCGTTGTCTGGGCATTTTCGGAAAATCACCCTTCTCATTTTACAGATCGGAAGAGCGGT	TGCAGTTGTGCCGTTGTCTGGGCATTTTCGGAAAATCACCCTTCTCATTTTAC	chr09 Concatenation of 13 sequences	558837	1	3.13135e-18	12:A>G	12	1	0.830508	0.779661	0.220339	0.169492	0.610169	0.281528	0.343579	0.312554	111.836	99.2	0.947917
10756726|F|0--67:G>C	TGCAGTTCAAAATGGCATTTCAAGAGACTGATTTTCAAGGCCTTATTGAATTTAGTGGAATAAGAAAGT	TGCAGTTCAAAATGGCATTTCAAGAGACTGATTTTCAAGGCCTTATTGAATTTAGTGGAATAAGAAAGT	chr00 Concatenation of 62753 sequences	85092925	1	3.70346e-29		67	1	0.991525	0.038136	0.961864	0.008475	0.029661	0.016806	0.073363	0.045084	242.556	99.1818	0.989362
10756726|F|0-67:G>C-67:G>C	TGCAGTTCAAAATGGCATTTCAAGAGACTGATTTTCAAGGCCTTATTGAATTTAGTGGAATAAGAAACT	TGCAGTTCAAAATGGCATTTCAAGAGACTGATTTTCAAGGCCTTATTGAATTTAGTGGAATAAGAAACT	chr00 Concatenation of 62753 sequences	85092925	1	3.70346e-29	67:G>C	67	1	0.991525	0.038136	0.961864	0.008475	0.029661	0.016806	0.073363	0.045084	242.556	99.1818	0.989362
10756353|F|0--19:G>T	TGCAGAATTTCATCACGCCGGACTCGTCTCGACTCAACCTTGCACATCTCATTTACAGATCGGAAGAGC	TGCAGAATTTCATCACGCCGGACTCGTCTCGACTCAACCTTGCACATCTCATTTAC	chr09 Concatenation of 13 sequences	21342670	1	1.59626e-21		19	1	0.707627	0.855932	0.144068	0.292373	0.563559	0.413782	0.246625	0.330203	82.6436	98.8694	0.9375
10756353|F|0-19:G>T-19:G>T	TGCAGAATTTCATCACGCCTGACTCGTCTCGACTCAACCTTGCACATCTCATTTACAGATCGGAAGAGC	TGCAGAATTTCATCACGCCTGACTCGTCTCGACTCAACCTTGCACATCTCATTTAC	chr09 Concatenation of 13 sequences	21342670	1	1.59626e-21	19:G>T	19	1	0.707627	0.855932	0.144068	0.292373	0.563559	0.413782	0.246625	0.330203	82.6436	98.8694	0.9375
14755283|F|0--27:G>A	TGCAGTGACGAAACTTTTTGTTTCTATGAAAGATTTACAGATCGGAAGAGCGGTTCAGCAGGAATGCCG	TGCAGTGACGAAACTTTTTGTTTCTATGAAAGATTTAC	chr09 Concatenation of 13 sequences	22084638	1	7.58907e-12		27	1	0.661017	0.885593	0.114407	0.338983	0.54661	0.448147	0.202636	0.325391	97.9465	98.3715	0.979167
14755283|F|0-27:G>A-27:G>A	TGCAGTGACGAAACTTTTTGTTTCTATAAAAGATTTACAGATCGGAAGAGCGGTTCAGCAGGAATGCCG	TGCAGTGACGAAACTTTTTGTTTCTATAAAAGATTTAC	chr09 Concatenation of 13 sequences	22084638	1	7.58907e-12	27:G>A	27	1	0.661017	0.885593	0.114407	0.338983	0.54661	0.448147	0.202636	0.325391	97.9465	98.3715	0.979167
10756391|F|0--30:G>A	TGCAGTTGCTAGAATTCGAAATGCACTTGCGTATGCCACTCATACATTTTTTACAGATCGGAAGAGCGG	TGCAGTTGCTAGAATTCGAAATGCACTTGCGTATGCCACTCATACATTTTTTAC	chr02 Concatenation of 13 sequences	1252577	1	9.00655e-19		30	1	0.775424	0.84322	0.15678	0.224576	0.618644	0.348284	0.2644	0.306342	91.1022	97.8714	0.979167
10756391|F|0-30:G>A-30:G>A	TGCAGTTGCTAGAATTCGAAATGCACTTGCATATGCCACTCATACATTTTTTACAGATCGGAAGAGCGG	TGCAGTTGCTAGAATTCGAAATGCACTTGCATATGCCACTCATACATTTTTTAC	chr02 Concatenation of 13 sequences	1252577	1	9.00655e-19	30:G>A	30	1	0.775424	0.84322	0.15678	0.224576	0.618644	0.348284	0.2644	0.306342	91.1022	97.8714	0.979167
14754906|F|0--23:A>T	TGCAGAGCACCCAAATAGGCATAAGCATCAATTACAGATCGGAAGAGCGGTTCAGCAGGAATGCCGAGA	TGCAGAGCACCCAAATAGGCATAAGCATCAATTAC	chr11 Concatenation of 19 sequences	2751112	1	2.82468e-10		23	1	0.966102	0.529661	0.470339	0.033898	0.495763	0.065498	0.49824	0.281869	162.625	97.7468	0.946809
14754906|F|0-23:A>T-23:A>T	TGCAGAGCACCCAAATAGGCATATGCATCAATTACAGATCGGAAGAGCGGTTCAGCAGGAATGCCGAGA	TGCAGAGCACCCAAATAGGCATATGCATCAATTAC	chr11 Concatenation of 19 sequences	2751112	1	2.82468e-10	23:A>T	23	1	0.966102	0.529661	0.470339	0.033898	0.495763	0.065498	0.49824	0.281869	162.625	97.7468	0.946809
14754523|F|0--14:A>T	TGCAGTTGCCGTTGAGGATGCGATTACAGATCGGAAGAGCGGTTCAGCAGGAATGCCGAGACCGATCTC	TGCAGTTGCCGTTGAGGATGCGATTAC		0	0	999		14	1	0.877119	0.70339	0.29661	0.122881	0.580508	0.215563	0.417265	0.316414	116.792	96.9951	0.958333
14754523|F|0-14:A>T-14:A>T	TGCAGTTGCCGTTGTGGATGCGATTACAGATCGGAAGAGCGGTTCAGCAGGAATGCCGAGACCGATCTC	TGCAGTTGCCGTTGTGGATGCGATTAC		0	0	999	14:A>T	14	1	0.877119	0.70339	0.29661	0.122881	0.580508	0.215563	0.417265	0.316414	116.792	96.9951	0.958333
10755569|F|0--13:C>G	TGCAGAGGTAAATCAGAAATTAGCCAATAAATAGTTACAGATCGGAAGAGCGGTTCAGCAGGAATGCCG	TGCAGAGGTAAATCAGAAATTAGCCAATAAATAGTTAC	chr11 Concatenation of 19 sequences	21924325	1	7.58907e-12		13	1	0.063559	1	0	0.936441	0.063559	0.119039	0	0.05952	43.7647	96.7059	1
10755569|F|0-13:C>G-13:C>G	TGCAGAGGTAAATGAGAAATTAGCCAATAAATAGTTACAGATCGGAAGAGCGGTTCAGCAGGAATGCCG	TGCAGAGGTAAATGAGAAATTAGCCAATAAATAGTTAC	chr11 Concatenation of 19 sequences	21924325	1	7.58907e-12	13:C>G	13	1	0.063559	1	0	0.936441	0.063559	0.119039	0	0.05952	43.7647	96.7059	1
14755337|F|0--27:G>T	TGCAGGAACCAGATACGAGGCCTCTCTGTGAGTTGGACACAACTGCTTTGCAAGAATTACAGATCGGAA	TGCAGGAACCAGATACGAGGCCTCTCTGTGAGTTGGACACAACTGCTTTGCAAGAATTAC	chr10 Concatenation of 9 sequences	603541	1	1.07317e-23		27	1	0.834746	0.792373	0.207627	0.165254	0.627119	0.275891	0.329036	0.302463	109.913	96.6578	0.958333
14755337|F|0-27:G>T-27:G>T	TGCAGGAACCAGATACGAGGCCTCTCTTTGAGTTGGACACAACTGCTTTGCAAGAATTACAGATCGGAA	TGCAGGAACCAGATACGAGGCCTCTCTTTGAGTTGGACACAACTGCTTTGCAAGAATTAC	chr10 Concatenation of 9 sequences	603541	1	1.07317e-23	27:G>T	27	1	0.834746	0.792373	0.207627	0.165254	0.627119	0.275891	0.329036	0.302463	109.913	96.6578	0.958333
10755648|F|0--23:A>C	TGCAGGGAAGTACAAAACTTGTAATAAATAAACGAATTACAGATCGGAAGAGCGGTTCAGCAGGAATGC	TGCAGGGAAGTACAAAACTTGTAATAAATAAACGAATTAC	chr11 Concatenation of 19 sequences	8149518	1	6.64894e-13		23	1	0.008475	1	0	0.991525	0.008475	0.016806	0	0.008403	101.5	96.6436	1
10755648|F|0-23:A>C-23:A>C	TGCAGGGAAGTACAAAACTTGTACTAAATAAAAGAATTACAGATCGGAAGAGCGGTTCAGCAGGAATGC	TGCAGGGAAGTACAAAACTTGTACTAAATAAAAGAATTAC	chr11 Concatenation of 19 sequences	8149518	1	6.64894e-13	23:A>C	23	1	0.008475	1	0	0.991525	0.008475	0.016806	0	0.008403	101.5	96.6436	1
14755329|F|0--34:G>A	TGCAGCAGTCAAATACTCAAAACAATACCGTGGCGTTGTTCATTACAGATCGGAAGAGCGGTTCAGCAG	TGCAGCAGTCAAATACTCAAAACAATACCGTGGCGTTGTTCATTAC	chr02 Concatenation of 13 sequences	3171563	2	1.93348e-14		34	1	0.944915	0.529661	0.470339	0.055085	0.474576	0.104101	0.49824	0.301171	143.574	96.2933	0.989583
14755329|F|0-34:G>A-34:G>A	TGCAGCAGTCAAATACTCAAAACAATACCGTGGCATTGTTCATTACAGATCGGAAGAGCGGTTCAGCAG	TGCAGCAGTCAAATACTCAAAACAATACCGTGGCATTGTTCATTAC	chr02 Concatenation of 13 sequences	3171563	2	1.93348e-14	34:G>A	34	1	0.944915	0.529661	0.470339	0.055085	0.474576	0.104101	0.49824	0.301171	143.574	96.2933	0.989583
10756126|F|0--29:C>T	TGCAGCGCTCTAGGGAGTTGCAATGACTACGCTTCAAGTTAGCTTTCCTAAAAATTTACAGATCGGAAG	TGCAGCGCTCTAGGGAGTTGCAATGACTACGCTTCAAGTTAGCTTTCCTAAAAATTTAC	chr05 Concatenation of 9 sequences	27388910	1	1.7459e-21		29	1	0.04661	1	0	0.95339	0.04661	0.088875	0	0.044438	40.7273	95.9896	1
10756126|F|0-29:C>T-29:C>T	TGCAGCGCTCTAGGGAGTTGCAATGACTATGCTTCAAGTTAGCTTTCCTAAAAATTTACAGATCGGAAG	TGCAGCGCTCTAGGGAGTTGCAATGACTATGCTTCAAGTTAGCTTTCCTAAAAATTTAC	chr05 Concatenation of 9 sequences	27388910	1	1.7459e-21	29:C>T	29	1	0.04661	1	0	0.95339	0.04661	0.088875	0	0.044438	40.7273	95.9896	1
10755702|F|0--39:G>A	TGCAGTCAAGTATTTTTGTGCCTTTTTGGATAATAGTTCGATGACTGTTATTTTCATTACAGATCGGAA	TGCAGTCAAGTATTTTTGTGCCTTTTTGGATAATAGTTCGATGACTGTTATTTTCATTAC	chr02 Concatenation of 13 sequences	18843158	1	1.07317e-23		39	0.65678	0.993548	0.012903	0.987097	0.006452	0.006452	0.01282	0.025473	0.019147	59.8446	95.5	1
10755702|F|0-39:G>A-39:G>A	TGCAGTCAAGTATTTTTGTGCCTTTTTGGATAATAGTTCAATGACTGTTATTTTCATTACAGATCGGAA	TGCAGTCAAGTATTTTTGTGCCTTTTTGGATAATAGTTCAATGACTGTTATTTTCATTAC	chr02 Concatenation of 13 sequences	18843158	1	1.07317e-23	39:G>A	39	0.65678	0.993548	0.012903	0.987097	0.006452	0.006452	0.01282	0.025473	0.019147	59.8446	95.5	1
10756357|F|0--14:C>G	TGCAGCAAATTAGACAAATCCATCTCCACATTGGTTGCATTTACATTACAGATCGGAAGAGCGGTTCAG	TGCAGCAAATTAGACAAATCCATCTCCACATTGGTTGCATTTACATTAC	chr07 Concatenation of 15 sequences	1589526	1	9.70892e-18		14	1	0.868644	0.720339	0.279661	0.131356	0.588983	0.228203	0.402901	0.315552	119.75	95.3575	0.989362
10756357|F|0-14:C>G-14:C>G	TGCAGCAAATTAGAGAAATCCATCTCCACATTGGTTGCATTTACATTACAGATCGGAAGAGCGGTTCAG	TGCAGCAAATTAGAGAAATCCATCTCCACATTGGTTGCATTTACATTAC	chr07 Concatenation of 15 sequences	1589526	1	9.70892e-18	14:C>G	14	1	0.868644	0.720339	0.279661	0.131356	0.588983	0.228203	0.402901	0.315552	119.75	95.3575	0.989362
14755141|F|0--12:C>T	TGCAGAGAAATTCGGAATTACGAAACGGAGCTTGACTGGTGCGTGTGGTTTACAGATCGGAAGAGCGGT	TGCAGAGAAATTCGGAATTACGAAACGGAGCTTGACTGGTGCGTGTGGTTTAC	chr03 Concatenation of 11 sequences	381739	1	3.13135e-18		12	0.991525	0.508547	0.905983	0.094017	0.491453	0.41453	0.499854	0.170356	0.335105	72.0571	95.305	0.979167
14755141|F|0-12:C>T-12:C>T	TGCAGAGAAATTTGGAATTACGAAACGGAGCTTGACTGGTGCGTGTGGTTTACAGATCGGAAGAGCGGT	TGCAGAGAAATTTGGAATTACGAAACGGAGCTTGACTGGTGCGTGTGGTTTAC	chr03 Concatenation of 11 sequences	381739	1	3.13135e-18	12:C>T	12	0.991525	0.508547	0.905983	0.094017	0.491453	0.41453	0.499854	0.170356	0.335105	72.0571	95.305	0.979167
10756277|F|0--31:A>G	TGCAGTAACCATGAGGACAATTGGTCAAGATAGTTGCAAAAGATCACAAGTACGTTACAGATCGGAAGA	TGCAGTAACCATGAGGACAATTGGTCAAGATAGTTGCAAAAGATCACAAGTACGTTAC	chr01 Concatenation of 23 sequences	31778446	1	6.09998e-21		31	0.491525	0.844828	0.267241	0.732759	0.155172	0.112069	0.262188	0.391647	0.326917	69.3628	95.2195	0.947368
10756277|F|0-31:A>G-31:A>G	TGCAGTAACCATGAGGACAATTGGTCAAGATGGTTGCAAAAGATCACAAGTACGTTACAGATCGGAAGA	TGCAGTAACCATGAGGACAATTGGTCAAGATGGTTGCAAAAGATCACAAGTACGTTAC	chr01 Concatenation of 23 sequences	31778446	1	6.09998e-21	31:A>G	31	0.491525	0.844828	0.267241	0.732759	0.155172	0.112069	0.262188	0.391647	0.326917	69.3628	95.2195	0.947368
10756386|F|0--11:C>T	TGCAGTGCCACCCGGATTTCTTTTTACAGATCGGAAGAGCGGTTCAGCAGGAATGCCGAGACCGATCTC	TGCAGTGCCACCCGGATTTCTTTTTAC		0	0	999		11	1	0.919492	0.614407	0.385593	0.080508	0.533898	0.148054	0.473822	0.310938	138.878	95.2131	0.96875
10756386|F|0-11:C>T-11:C>T	TGCAGTGCCACTCGGATTTCTTTTTACAGATCGGAAGAGCGGTTCAGCAGGAATGCCGAGACCGATCTC	TGCAGTGCCACTCGGATTTCTTTTTAC		0	0	999	11:C>T	11	1	0.919492	0.614407	0.385593	0.080508	0.533898	0.148054	0.473822	0.310938	138.878	95.2131	0.96875
14754889|F|0--39:A>T	TGCAGAACACAAAGGGTTCAGATCTAATTACGTTTTCGCAAATTCAAAAGATTTACAGATCGGAAGAGC	TGCAGAACACAAAGGGTTCAGATCTAATTACGTTTTCGCAAATTCAAAAGATTTAC	chr12 Concatenation of 9 sequences	21309908	1	1.59626e-21		39	0.995763	0.8	0.812766	0.187234	0.2	0.612766	0.32	0.304355	0.312177	99.9513	94.9025	0.96875
14754889|F|0-39:A>T-39:A>T	TGCAGAACACAAAGGGTTCAGATCTAATTACGTTTTCGCTAATTCAAAAGATTTACAGATCGGAAGAGC	TGCAGAACACAAAGGGTTCAGATCTAATTACGTTTTCGCTAATTCAAAAGATTTAC	chr12 Concatenation of 9 sequences	21309908	1	1.59626e-21	39:A>T	39	0.995763	0.8	0.812766	0.187234	0.2	0.612766	0.32	0.304355	0.312177	99.9513	94.9025	0.96875
14755176|F|0--12:G>C	TGCAGGAAAGTGGTGCTCATGCTTTACAGATCGGAAGAGCGGTTCAGCAGGAATGCCGAGACCGATCTC	TGCAGGAAAGTGGTGCTCATGCTTTAC		0	0	999		12	1	0.966102	0.474576	0.525424	0.033898	0.440678	0.065498	0.498707	0.282103	175.763	94.6308	0.979167
14755176|F|0-12:G>C-12:G>C	TGCAGGAAAGTGCTGCTCATGCTTTACAGATCGGAAGAGCGGTTCAGCAGGAATGCCGAGACCGATCTC	TGCAGGAAAGTGCTGCTCATGCTTTAC		0	0	999	12:G>C	12	1	0.966102	0.474576	0.525424	0.033898	0.440678	0.065498	0.498707	0.282103	175.763	94.6308	0.979167
14755269|F|0--12:G>A	TGCAGGAAGATGGAAGACATTGCTTATCAACAAGATGGCATGCATTACAGATCGGAAGAGCGGTTCAGC	TGCAGGAAGATGGAAGACATTGCTTATCAACAAGATGGCATGCATTAC	chr03 Concatenation of 11 sequences	24834774	1	3.35227e-17		12	1	0.991525	0.165254	0.834746	0.008475	0.15678	0.016806	0.275891	0.146348	209.596	94.5854	0.989583
14755269|F|0-12:G>A-12:G>A	TGCAGGAAGATGAAAGACATTGCTTATCAACAAGATGGCATGCATTACAGATCGGAAGAGCGGTTCAGC	TGCAGGAAGATGAAAGACATTGCTTATCAACAAGATGGCATGCATTAC	chr03 Concatenation of 11 sequences	24834774	1	3.35227e-17	12:G>A	12	1	0.991525	0.165254	0.834746	0.008475	0.15678	0.016806	0.275891	0.146348	209.596	94.5854	0.989583
14755004|F|0--14:T>C	TGCAGTGTCAAAGATGGAGTGAGAAGAAAGGTTTGTAATATTGAATTACAGATCGGAAGAGCGGTTCAG	TGCAGTGTCAAAGATGGAGTGAGAAGAAAGGTTTGTAATATTGAATTAC	chr12 Concatenation of 9 sequences	19979922	1	9.70892e-18		14	1	0.936441	0.610169	0.389831	0.063559	0.54661	0.119039	0.475725	0.297382	118.915	94.3977	0.96875
14755004|F|0-14:T>C-14:T>C	TGCAGTGTCAAAGACGGAGTGAGAAGAAAGGTTTGTAATATTGAATTACAGATCGGAAGAGCGGTTCAG	TGCAGTGTCAAAGACGGAGTGAGAAGAAAGGTTTGTAATATTGAATTAC	chr12 Concatenation of 9 sequences	19979922	1	9.70892e-18	14:T>C	14	1	0.936441	0.610169	0.389831	0.063559	0.54661	0.119039	0.475725	0.297382	118.915	94.3977	0.96875
10756322|F|0--61:T>G	TGCAGCATTCTGCAAAGGAACAAACGGAAAATGTTCAGTAAACAAGAGGAGGAATCTCTCCTAAGTTGA	TGCAGCATTCTGCAAAGGAACAAACGGAAAATGTTCAGTAAACAAGAGGAGGAATCTCTCCTAAGTTGA	chr04 Concatenation of 15 sequences	29523332	1	1.72305e-27		61	1	0.665254	0.894068	0.105932	0.334746	0.559322	0.445382	0.189421	0.317402	57.328	94.3908	1
10756322|F|0-61:T>G-61:T>G	TGCAGCATTCTGCAAAGGAACAAACGGAAAATGTTCAGTAAACAAGAGGAGGAATCTCTCCGAAGTTGA	TGCAGCATTCTGCAAAGGAACAAACGGAAAATGTTCAGTAAACAAGAGGAGGAATCTCTCCGAAGTTGA	chr04 Concatenation of 15 sequences	29523332	1	1.72305e-27	61:T>G	61	1	0.665254	0.894068	0.105932	0.334746	0.559322	0.445382	0.189421	0.317402	57.328	94.3908	1
14755295|F|0--14:G>C	TGCAGTGGCATGACGATTCATCAAATTACAGATCGGAAGAGCGGTTCAGCAGGAATGCCGAGACCGATC	TGCAGTGGCATGACGATTCATCAAATTAC	chr00 Concatenation of 62753 sequences	10023018	1	3.56671e-07		14	0.783898	0.367568	0.832432	0.167568	0.632432	0.2	0.464923	0.278977	0.37195	91.0575	94.3757	0.973684
14755295|F|0-14:G>C-14:G>C	TGCAGTGGCATGACCATTCATCAAATTACAGATCGGAAGAGCGGTTCAGCAGGAATGCCGAGACCGATC	TGCAGTGGCATGACCATTCATCAAATTAC	chr00 Concatenation of 62753 sequences	10023018	1	3.56671e-07	14:G>C	14	0.783898	0.367568	0.832432	0.167568	0.632432	0.2	0.464923	0.278977	0.37195	91.0575	94.3757	0.973684
10756106|F|0--20:G>A	TGCAGAGTAATTTTACCATCGTACAACATTTTACAGATCGGAAGAGCGGTTCAGCAGGAATGCCGAGAC	TGCAGAGTAATTTTACCATCGTACAACATTTTAC		0	0	999		20	1	0.762712	0.860169	0.139831	0.237288	0.622881	0.361965	0.240556	0.30126	112.817	94.0476	0.979167
10756106|F|0-20:G>A-20:G>A	TGCAGAGTAATTTTACCATCATACAACATTTTACAGATCGGAAGAGCGGTTCAGCAGGAATGCCGAGAC	TGCAGAGTAATTTTACCATCATACAACATTTTAC		0	0	999	20:G>A	20	1	0.762712	0.860169	0.139831	0.237288	0.622881	0.361965	0.240556	0.30126	112.817	94.0476	0.979167
10756458|F|0--29:G>A	TGCAGTGAACATGAGAACTTCAGGTCATCGCTTTTCATTTCAATATACATTACAGATCGGAAGAGCGGT	TGCAGTGAACATGAGAACTTCAGGTCATCGCTTTTCATTTCAATATACATTAC	chr04 Concatenation of 15 sequences	29896755	1	3.13135e-18		29	1	0.830508	0.779661	0.220339	0.169492	0.610169	0.281528	0.343579	0.312554	113.802	93.9864	0.927083
10756458|F|0-29:G>A-29:G>A	TGCAGTGAACATGAGAACTTCAGGTCATCACTTTTCATTTCAATATACATTACAGATCGGAAGAGCGGT	TGCAGTGAACATGAGAACTTCAGGTCATCACTTTTCATTTCAATATACATTAC	chr04 Concatenation of 15 sequences	29896755	1	3.13135e-18	29:G>A	29	1	0.830508	0.779661	0.220339	0.169492	0.610169	0.281528	0.343579	0.312554	113.802	93.9864	0.927083
10756603|F|0--44:C>A	TGCAGTGGATTGAAGCAGGTGGTGCAGAAGAGCAAGAAGTGTCTCTGTGTCCTTATTACAGATCGGAAG	TGCAGTGGATTGAAGCAGGTGGTGCAGAAGAGCAAGAAGTGTCTCTGTGTCCTTATTAC	chr02 Concatenation of 13 sequences	3774523	1	1.7459e-21		44	1	0.707627	0.919492	0.080508	0.292373	0.627119	0.413782	0.148054	0.280918	71.6244	93.9363	0.96875
10756603|F|0-44:C>A-44:C>A	TGCAGTGGATTGAAGCAGGTGGTGCAGAAGAGCAAGAAGTGTCTATGTGTCCTTATTACAGATCGGAAG	TGCAGTGGATTGAAGCAGGTGGTGCAGAAGAGCAAGAAGTGTCTATGTGTCCTTATTAC	chr02 Concatenation of 13 sequences	3774523	1	1.7459e-21	44:C>A	44	1	0.707627	0.919492	0.080508	0.292373	0.627119	0.413782	0.148054	0.280918	71.6244	93.9363	0.96875
10755911|F|0--38:T>C	TGCAGATTTTCCCTCATCTTTCGGAAGAGCTGCCGCCTTTGGTTCCTTACAGATCGGAAGAGCGGTTCA	TGCAGATTTTCCCTCATCTTTCGGAAGAGCTGCCGCCTTTGGTTCCTTAC	chr10 Concatenation of 9 sequences	1264463	1	2.80742e-18		38	1	0.182203	0.983051	0.016949	0.817797	0.165254	0.298011	0.033324	0.165667	41.8163	93.6347	0.989583
10755911|F|0-38:T>C-38:T>C	TGCAGATTTTCCCTCATCTTTCGGAAGAGCTGCCGCCTCTGGTTCCTTACAGATCGGAAGAGCGGTTCA	TGCAGATTTTCCCTCATCTTTCGGAAGAGCTGCCGCCTCTGGTTCCTTAC	chr10 Concatenation of 9 sequences	1264463	1	2.80742e-18	38:T>C	38	1	0.182203	0.983051	0.016949	0.817797	0.165254	0.298011	0.033324	0.165667	41.8163	93.6347	0.989583
10756258|F|0--32:A>G	TGCAGATTTGAAGTAGCTTTTAGGAGAGAGAAAGAATTTACAGATCGGAAGAGCGGTTCAGCAGGAATG	TGCAGATTTGAAGTAGCTTTTAGGAGAGAGAAAGAATTTAC	chr05 Concatenation of 9 sequences	27006229	1	9.10688e-12		32	1	0.457627	0.95339	0.04661	0.542373	0.411017	0.496409	0.088875	0.292642	70.2482	93.631	0.947917
10756258|F|0-32:A>G-32:A>G	TGCAGATTTGAAGTAGCTTTTAGGAGAGAGAAGGAATTTACAGATCGGAAGAGCGGTTCAGCAGGAATG	TGCAGATTTGAAGTAGCTTTTAGGAGAGAGAAGGAATTTAC	chr05 Concatenation of 9 sequences	27006229	1	9.10688e-12	32:A>G	32	1	0.457627	0.95339	0.04661	0.542373	0.411017	0.496409	0.088875	0.292642	70.2482	93.631	0.947917
14755128|F|0--24:C>T	TGCAGAAGACAAATAATTATGCATCGAGTCCAGCGGATTACAGATCGGAAGAGCGGTTCAGCAGGAATG	TGCAGAAGACAAATAATTATGCATCGAGTCCAGCGGATTAC		0	0	999		24	1	0.584746	0.927966	0.072034	0.415254	0.512712	0.485636	0.13369	0.309663	95.6647	93.1208	0.958333
14755128|F|0-24:C>T-24:C>T	TGCAGAAGACAAATAATTATGCATTGAGTCCAGCGGATTACAGATCGGAAGAGCGGTTCAGCAGGAATG	TGCAGAAGACAAATAATTATGCATTGAGTCCAGCGGATTAC		0	0	999	24:C>T	24	1	0.584746	0.927966	0.072034	0.415254	0.512712	0.485636	0.13369	0.309663	95.6647	93.1208	0.958333
22254005|F|0--19:G>A	TGCAGGGAATTTGGCTACCGTGTGAAAAAACATGTTACAGATCGGAAGAGCGGTTCAGCAGGAATGCCG	TGCAGGGAATTTGGCTACCGTGTGAAAAAACATGTTAC		0	0	999		19	1	0.987288	0.449153	0.550847	0.012712	0.436441	0.025101	0.494829	0.259965	251.901	93.0709	0.9375
22254005|F|0-19:G>A-19:G>A	TGCAGGGAATTTGGCTACCATGTGAAAAAACATGTTACAGATCGGAAGAGCGGTTCAGCAGGAATGCCG	TGCAGGGAATTTGGCTACCATGTGAAAAAACATGTTAC		0	0	999	19:G>A	19	1	0.987288	0.449153	0.550847	0.012712	0.436441	0.025101	0.494829	0.259965	251.901	93.0709	0.9375
16715466|F|0--65:C>T	TGCAGCTTGTACAAAAACTTAGGACACCCATTTGCAATCGAGGAAGAATGATAAGTAACTATCGTCTTA	TGCAGCTTGTACAAAAACTTAGGACACCCATTTGCAATCGAGGAAGAATGATAAGTAACTATCGTCTTA	chr01 Concatenation of 23 sequences	4511901	1	3.70346e-29		65	1	0.995763	0.012712	0.987288	0.004237	0.008475	0.008439	0.025101	0.01677	95.6098	93	0.989583
16715466|F|0-65:C>T-65:C>T	TGCAGCTTGTACAAAAACTTAGGACACCCATTTGCAATCGAGGAAGAATGATAAGTAACTATCGTTTTA	TGCAGCTTGTACAAAAACTTAGGACACCCATTTGCAATCGAGGAAGAATGATAAGTAACTATCGTTTTA	chr01 Concatenation of 23 sequences	4511901	1	3.70346e-29	65:C>T	65	1	0.995763	0.012712	0.987288	0.004237	0.008475	0.008439	0.025101	0.01677	95.6098	93	0.989583
10756715|F|0--7:T>G	TGCAGGTTGCGATGGCAACAGCTGCCAAGGCCAAACTGTTACTTCGGGAGCTGAAAACCATTACAGATC	TGCAGGTTGCGATGGCAACAGCTGCCAAGGCCAAACTGTTACTTCGGGAGCTGAAAACCATTAC	chr00 Concatenation of 62753 sequences	23242140	1	7.12585e-26		7	1	0.995763	0.105932	0.894068	0.004237	0.101695	0.008439	0.189421	0.09893	238.031	92.2581	1
10756715|F|0-7:T>G-7:T>G	TGCAGGTGGCGATGGCAACAGCTGCCAAGGCCAAACTGTTACTTCGGGAGCTGAAAACCATTACAGATC	TGCAGGTGGCGATGGCAACAGCTGCCAAGGCCAAACTGTTACTTCGGGAGCTGAAAACCATTAC	chr00 Concatenation of 62753 sequences	23242140	1	7.12585e-26	7:T>G	7	1	0.995763	0.105932	0.894068	0.004237	0.101695	0.008439	0.189421	0.09893	238.031	92.2581	1
14755345|F|0--33:G>A	TGCAGTGATGGCATGTTTCCAAGCTTGGAGAGCGATATAAGCCTTACAGATCGGAAGAGCGGTTCAGCA	TGCAGTGATGGCATGTTTCCAAGCTTGGAGAGCGATATAAGCCTTAC	chr06 Concatenation of 13 sequences	3800119	1	1.20569e-16		33	1	0.728814	0.877119	0.122881	0.271186	0.605932	0.395289	0.215563	0.305426	86.3972	92.247	0.96875
14755345|F|0-33:G>A-33:G>A	TGCAGTGATGGCATGTTTCCAAGCTTGGAGAGCAATATAAGCCTTACAGATCGGAAGAGCGGTTCAGCA	TGCAGTGATGGCATGTTTCCAAGCTTGGAGAGCAATATAAGCCTTAC	chr06 Concatenation of 13 sequences	3800119	1	1.20569e-16	33:G>A	33	1	0.728814	0.877119	0.122881	0.271186	0.605932	0.395289	0.215563	0.305426	86.3972	92.247	0.96875
14755340|F|0--8:T>G	TGCAGTAATCCCCACTGCCAGGAGGCTTTGCTCGTTGTTTTTGTTACAGATCGGAAGAGCGGTTCAGCA	TGCAGTAATCCCCACTGCCAGGAGGCTTTGCTCGTTGTTTTTGTTAC	chr06 Concatenation of 13 sequences	69159	1	5.60954e-15		8	1	0.868644	0.75	0.25	0.131356	0.618644	0.228203	0.375	0.301602	115.302	92.1596	0.96875
14755340|F|0-8:T>G-8:T>G	TGCAGTAAGCCCCACTGCCAGGAGGCTTTGCTCGTTGTTTTTGTTACAGATCGGAAGAGCGGTTCAGCA	TGCAGTAAGCCCCACTGCCAGGAGGCTTTGCTCGTTGTTTTTGTTAC	chr06 Concatenation of 13 sequences	69159	1	5.60954e-15	8:T>G	8	1	0.868644	0.75	0.25	0.131356	0.618644	0.228203	0.375	0.301602	115.302	92.1596	0.96875
10756682|F|0--28:G>A	TGCAGTGTTCATCTTTGCATCAACCAATGAAGGTCACACAAGTGCAAGAAGTGTCGCAGATTACAGATC	TGCAGTGTTCATCTTTGCATCAACCAATGAAGGTCACACAAGTGCAAGAAGTGTCGCAGATTAC	chr05 Concatenation of 9 sequences	20038574	1	3.31534e-24		28	0.995763	0.995745	0.008511	0.991489	0.004255	0.004255	0.008474	0.016876	0.012675	128.976	91.5	1
10756682|F|0-28:G>A-28:G>A	TGCAGTGTTCATCTTTGCATCAACCAATAAAGGTCACACAAGTGCAAGAAGTGTCGCAGATTACAGATC	TGCAGTGTTCATCTTTGCATCAACCAATAAAGGTCACACAAGTGCAAGAAGTGTCGCAGATTAC	chr05 Concatenation of 9 sequences	20038574	1	3.31534e-24	28:G>A	28	0.995763	0.995745	0.008511	0.991489	0.004255	0.004255	0.008474	0.016876	0.012675	128.976	91.5	1
15995273|F|0--31:A>G	TGCAGGTCATGCTCTTTGATGAAAACAGGAAACTATTGAATAGCAGATTTATTACAGATCGGAAGAGCG	TGCAGGTCATGCTCTTTGATGAAAACAGGAAACTATTGAATAGCAGATTTATTAC	chr09 Concatenation of 13 sequences	22894990	1	5.56174e-21		31	1	0.855932	0.79661	0.20339	0.144068	0.652542	0.246625	0.324045	0.285335	107.672	91.3502	0.916667
15995273|F|0-31:A>G-31:A>G	TGCAGGTCATGCTCTTTGATGAAAACAGGAAGCTATTGAATAGCAGATTTATTACAGATCGGAAGAGCG	TGCAGGTCATGCTCTTTGATGAAAACAGGAAGCTATTGAATAGCAGATTTATTAC	chr09 Concatenation of 13 sequences	22894990	1	5.56174e-21	31:A>G	31	1	0.855932	0.79661	0.20339	0.144068	0.652542	0.246625	0.324045	0.285335	107.672	91.3502	0.916667
14819584|F|0--49:A>T	TGCAGTCAAATGCTCTACCACTGAGCTAAGGACCCATTGTTGGACTAAAAGACTCACAAAATTTATTTA	TGCAGTCAAATGCTCTACCACTGAGCTAAGGACCCATTGTTGGACTAAAAGACTCACAAAATTTATTTA	chr07 Concatenation of 15 sequences	19564405	1	1.72305e-27		49	1	0.008475	0.991525	0.008475	0.991525	0	0.016806	0.016806	0.016806	62.75	90.7754	1
14819584|F|0-49:A>T-49:A>T	TGCAGTCAAATGCTCTACCACTGAGCTAAGGACCCATTGTTGGACTAAATGACTCACAAAATCTATTTA	TGCAGTCAAATGCTCTACCACTGAGCTAAGGACCCATTGTTGGACTAAATGACTCACAAAATCTATTTA	chr07 Concatenation of 15 sequences	19564405	1	1.72305e-27	49:A>T	49	1	0.008475	0.991525	0.008475	0.991525	0	0.016806	0.016806	0.016806	62.75	90.7754	1
14820247|F|0--6:A>T	TGCAGCAAGATTCTATAAAGCAGATGGAAAAGGAAAGAAGGGGAAAAGCTCAACTAATATTTTACAGAT	TGCAGCAAGATTCTATAAAGCAGATGGAAAAGGAAAGAAGGGGAAAAGCTCAACTAATATTTTAC	chr08 Concatenation of 13 sequences	11198380	1	7.304e-26		6	0.978814	0.995671	0.008658	0.991342	0.004329	0.004329	0.008621	0.017166	0.012893	84.0819	90.5	1
14820247|F|0-6:A>T-6:A>T	TGCAGCTAGATTCTATAAAGCAGATGGAAAAGGAAAGAAGGGGAAAAGCTCAACTAATATTTTACAGAT	TGCAGCTAGATTCTATAAAGCAGATGGAAAAGGAAAGAAGGGGAAAAGCTCAACTAATATTTTAC	chr08 Concatenation of 13 sequences	11198380	1	7.304e-26	6:A>T	6	0.978814	0.995671	0.008658	0.991342	0.004329	0.004329	0.008621	0.017166	0.012893	84.0819	90.5	1
14755258|F|0--14:C>T	TGCAGATTTGTTCACTTTTGCACAATCCGGGGGACTGGAAGATCACTTACAGATCGGAAGAGCGGTTCA	TGCAGATTTGTTCACTTTTGCACAATCCGGGGGACTGGAAGATCACTTAC	chr01 Concatenation of 23 sequences	27232834	1	1.30617e-16		14	1	0.758475	0.855932	0.144068	0.241525	0.614407	0.366382	0.246625	0.306503	91.1376	90.2694	0.96875
14755258|F|0-14:C>T-14:C>T	TGCAGATTTGTTCATTTTTGCACAATCCGGGGGACTGGAAGATCACTTACAGATCGGAAGAGCGGTTCA	TGCAGATTTGTTCATTTTTGCACAATCCGGGGGACTGGAAGATCACTTAC	chr01 Concatenation of 23 sequences	27232834	1	1.30617e-16	14:C>T	14	1	0.758475	0.855932	0.144068	0.241525	0.614407	0.366382	0.246625	0.306503	91.1376	90.2694	0.96875
10756647|F|0--14:A>T	TGCAGGAGAAATATATCTGGACAAGAGTTTGGAGGAATGTATTGTGTTGTTTTACAGATCGGAAGAGCG	TGCAGGAGAAATATATCTGGACAAGAGTTTGGAGGAATGTATTGTGTTGTTTTAC	chr04 Concatenation of 15 sequences	28965702	1	2.58763e-19		14	0.970339	0.799127	0.71179	0.28821	0.200873	0.510917	0.321047	0.41029	0.365668	98.8848	90.2315	0.978261
10756647|F|0-14:A>T-14:A>T	TGCAGGAGAAATATTTCTGGACAAGAGTTTGGAGGAATGTATTGTGTTGTTTTACAGATCGGAAGAGCG	TGCAGGAGAAATATTTCTGGACAAGAGTTTGGAGGAATGTATTGTGTTGTTTTAC	chr04 Concatenation of 15 sequences	28965702	1	2.58763e-19	14:A>T	14	0.970339	0.799127	0.71179	0.28821	0.200873	0.510917	0.321047	0.41029	0.365668	98.8848	90.2315	0.978261
10756643|F|0--7:T>C	TGCAGAATTCTGCAATTTATCAGTTGGCGTCAAGTTCTGGAAACCAAGTGAAACATTACAGATCGGAAG	TGCAGAATTCTGCAATTTATCAGTTGGCGTCAAGTTCTGGAAACCAAGTGAAACATTAC	chr08 Concatenation of 13 sequences	690151	1	3.75258e-23		7	1	0.936441	0.622881	0.377119	0.063559	0.559322	0.119039	0.4698	0.29442	155.425	90.1149	0.927083
10756643|F|0-7:T>C-7:T>C	TGCAGAACTCTGCAATTTATCAGTTGGCGTCAAGTTCTGGAAACCAAGTGAAACATTACAGATCGGAAG	TGCAGAACTCTGCAATTTATCAGTTGGCGTCAAGTTCTGGAAACCAAGTGAAACATTAC	chr08 Concatenation of 13 sequences	690151	1	3.75258e-23	7:T>C	7	1	0.936441	0.622881	0.377119	0.063559	0.559322	0.119039	0.4698	0.29442	155.425	90.1149	0.927083
10756182|F|0--63:A>T	TGCAGAAGTAAATGGCAATTTCCATACTTAGGTTCTCAAAGGGAGAAGATGTAAAAAGAGATAACATGT	TGCAGAAGTAAATGGCAATTTCCATACTTAGGTTCTCAAAGGGAGAAGATGTAAAAAGAGATAACATGT	chr01 Concatenation of 23 sequences	26626125	1	1.72305e-27		63	1	0.004237	0.995763	0.004237	0.995763	0	0.008439	0.008439	0.008439	91.5	90.0801	1
10756182|F|0-63:A>T-63:A>T	TGCAGAAGTAAATGGCAATTTCCATACTTAGGTTCTCAAAGGGAGAAGATGTAAAAAGAGATATCATGT	TGCAGAAGTAAATGGCAATTTCCATACTTAGGTTCTCAAAGGGAGAAGATGTAAAAAGAGATATCATGT	chr01 Concatenation of 23 sequences	26626125	1	1.72305e-27	63:A>T	63	1	0.004237	0.995763	0.004237	0.995763	0	0.008439	0.008439	0.008439	91.5	90.0801	1
15995760|F|0--26:T>C	TGCAGGTACGAAATCCCCCAATTTTCTTTTACAGATCGGAAGAGCGGTTCAGCAGGAATGCCGAGACCG	TGCAGGTACGAAATCCCCCAATTTTCTTTTAC	chr06 Concatenation of 13 sequences	7750809	1	1.09516e-08		26	1	0.834746	0.754237	0.245763	0.165254	0.588983	0.275891	0.370727	0.323309	95.4793	89.9953	0.958333
15995760|F|0-26:T>C-26:T>C	TGCAGGTACGAAATCCCCCAATTTTCCTTTACAGATCGGAAGAGCGGTTCAGCAGGAATGCCGAGACCG	TGCAGGTACGAAATCCCCCAATTTTCCTTTAC	chr06 Concatenation of 13 sequences	7750809	1	1.09516e-08	26:T>C	26	1	0.834746	0.754237	0.245763	0.165254	0.588983	0.275891	0.370727	0.323309	95.4793	89.9953	0.958333
10755157|F|0--26:A>G	TGCAGGCAAGTAAAGTGACTCAGGATACTTTGATATTGCATTCTTTTACAGATCGGAAGAGCGGTTCAG	TGCAGGCAAGTAAAGTGACTCAGGATACTTTGATATTGCATTCTTTTAC	chr11 Concatenation of 19 sequences	25472163	1	9.70892e-18		26	1	0.665254	0.809322	0.190678	0.334746	0.474576	0.445382	0.30864	0.377011	80.8763	89.7739	0.979167
10755157|F|0-26:A>G-26:A>G	TGCAGGCAAGTAAAGTGACTCAGGATGCTTTGATATTGCATTCTTTTACAGATCGGAAGAGCGGTTCAG	TGCAGGCAAGTAAAGTGACTCAGGATGCTTTGATATTGCATTCTTTTAC	chr11 Concatenation of 19 sequences	25472163	1	9.70892e-18	26:A>G	26	1	0.665254	0.809322	0.190678	0.334746	0.474576	0.445382	0.30864	0.377011	80.8763	89.7739	0.979167
14755402|F|0--17:G>T	TGCAGGTGAAGTCCCAGGCGTTAGTTGAAAGTTTACAGATCGGAAGAGCGGTTCAGCAGGAATGCCGAG	TGCAGGTGAAGTCCCAGGCGTTAGTTGAAAGTTTAC		0	0	999		17	1	0.974576	0.351695	0.648305	0.025424	0.326271	0.049555	0.456011	0.252783	234.968	89.5758	0.96875
14755402|F|0-17:G>T-17:G>T	TGCAGGTGAAGTCCCAGTCGTTAGTTGAAAGTTTACAGATCGGAAGAGCGGTTCAGCAGGAATGCCGAG	TGCAGGTGAAGTCCCAGTCGTTAGTTGAAAGTTTAC		0	0	999	17:G>T	17	1	0.974576	0.351695	0.648305	0.025424	0.326271	0.049555	0.456011	0.252783	234.968	89.5758	0.96875
14755371|F|0--19:C>T	TGCAGTCAGACTTCTCTATCGATATTTGTAGTTTACAGAACGTCAACTTTTTACAGATCGGAAGAGCGG	TGCAGTCAGACTTCTCTATCGATATTTGTAGTTTACAGAACGTCAACTTTTTAC	chr09 Concatenation of 13 sequences	19409185	1	9.00655e-19		19	1	0.90678	0.70339	0.29661	0.09322	0.610169	0.169061	0.417265	0.293163	145.826	89.5495	1
14755371|F|0-19:C>T-19:C>T	TGCAGTCAGACTTCTCTATTGATATTTGTAGTTTACAGAACGTCAACTTTTTACAGATCGGAAGAGCGG	TGCAGTCAGACTTCTCTATTGATATTTGTAGTTTACAGAACGTCAACTTTTTAC	chr09 Concatenation of 13 sequences	19409185	1	9.00655e-19	19:C>T	19	1	0.90678	0.70339	0.29661	0.09322	0.610169	0.169061	0.417265	0.293163	145.826	89.5495	1
10756604|F|0--15:G>A	TGCAGTTCCACAAGGGCAAGATTTGTTCTGATGAGAAATTACAGATCGGAAGAGCGGTTCAGCAGGAAT	TGCAGTTCCACAAGGGCAAGATTTGTTCTGATGAGAAATTAC		0	0	999		15	0.851695	0.865672	0.358209	0.641791	0.134328	0.223881	0.232569	0.459791	0.34618	111.371	89.2045	0.960526
10756604|F|0-15:G>A-15:G>A	TGCAGTTCCACAAGGACAAGATTTGTTCTGATGAGAAATTACAGATCGGAAGAGCGGTTCAGCAGGAAT	TGCAGTTCCACAAGGACAAGATTTGTTCTGATGAGAAATTAC		0	0	999	15:G>A	15	0.851695	0.865672	0.358209	0.641791	0.134328	0.223881	0.232569	0.459791	0.34618	111.371	89.2045	0.960526
14755284|F|0--26:A>G	TGCAGTGCATCACTGGTAGCTGGATTAGCTTACAGATCGGAAGAGCGGTTCAGCAGGAATGCCGAGACC	TGCAGTGCATCACTGGTAGCTGGATTAGCTTAC		0	0	999		26	1	0.885593	0.741525	0.258475	0.114407	0.627119	0.202636	0.383331	0.292983	143.075	88.9005	0.96875
14755284|F|0-26:A>G-26:A>G	TGCAGTGCATCACTGGTAGCTGGATTGGCTTACAGATCGGAAGAGCGGTTCAGCAGGAATGCCGAGACC	TGCAGTGCATCACTGGTAGCTGGATTGGCTTAC		0	0	999	26:A>G	26	1	0.885593	0.741525	0.258475	0.114407	0.627119	0.202636	0.383331	0.292983	143.075	88.9005	0.96875
10756555|F|0--25:T>A	TGCAGAAAATGAGAGGACTCGTCATTGCGGATGCCACTTTATGCTACATCCAACACTGAAAAGAAAATT	TGCAGAAAATGAGAGGACTCGTCATTGCGGATGCCACTTTATGCTACATCCAACACTGAAAAGAAAATT	chr01 Concatenation of 23 sequences	9218888	1	1.72305e-27		25	1	0.411017	0.932203	0.067797	0.588983	0.34322	0.484164	0.1264	0.305282	51.176	88.7658	0.979167
10756555|F|0-25:T>A-25:T>A	TGCAGAAAATGAGAGGACTCGTCATAGCGGATGCCACTTTATGCTACATCCAACACTGAAAAGAAAATT	TGCAGAAAATGAGAGGACTCGTCATAGCGGATGCCACTTTATGCTACATCCAACACTGAAAAGAAAATT	chr01 Concatenation of 23 sequences	9218888	1	1.72305e-27	25:T>A	25	1	0.411017	0.932203	0.067797	0.588983	0.34322	0.484164	0.1264	0.305282	51.176	88.7658	0.979167
10756136|F|0--29:A>G	TGCAGGAAAAAGACACTTGTTGTTCAAGAATGTCATCCCTAATTTCTTCTATGCTTTTACAGATCGGAA	TGCAGGAAAAAGACACTTGTTGTTCAAGAATGTCATCCCTAATTTCTTCTATGCTTTTAC	chr05 Concatenation of 9 sequences	24282109	1	4.99296e-22		29	1	0.529661	0.978814	0.021186	0.470339	0.508475	0.49824	0.041475	0.269858	49.2635	88.7021	0.979167
10756136|F|0-29:A>G-29:A>G	TGCAGGAAAAAGACACTTGTTGTTCAAGAGTGTCATCCCTAATTTCTTCTATGCTTTTACAGATCGGAA	TGCAGGAAAAAGACACTTGTTGTTCAAGAGTGTCATCCCTAATTTCTTCTATGCTTTTAC	chr05 Concatenation of 9 sequences	24282109	1	4.99296e-22	29:A>G	29	1	0.529661	0.978814	0.021186	0.470339	0.508475	0.49824	0.041475	0.269858	49.2635	88.7021	0.979167
14755173|F|0--35:T>A	TGCAGCTGTCAGAGAAAAACAGACATTTGTTCCCTTACATTTTACAGATCGGAAGAGCGGTTCAGCAGG	TGCAGCTGTCAGAGAAAAACAGACATTTGTTCCCTTACATTTTAC	chr08 Concatenation of 13 sequences	8760469	1	5.14207e-15		35	0.983051	0.948276	0.331897	0.668103	0.051724	0.280172	0.098098	0.443482	0.27079	136.272	88.573	1
14755173|F|0-35:T>A-35:T>A	TGCAGCTGTCAGAGAAAAACAGACATTTGTTCCCTAACATTTTACAGATCGGAAGAGCGGTTCAGCAGG	TGCAGCTGTCAGAGAAAAACAGACATTTGTTCCCTAACATTTTAC	chr08 Concatenation of 13 sequences	8760469	1	5.14207e-15	35:T>A	35	0.983051	0.948276	0.331897	0.668103	0.051724	0.280172	0.098098	0.443482	0.27079	136.272	88.573	1
10756260|F|0--35:G>T	TGCAGCAACACAGAACCTTCGCAGCCCTAAATAATGGCATATTACAGATCGGAAGAGCGGTTCAGCAGG	TGCAGCAACACAGAACCTTCGCAGCCCTAAATAATGGCATATTAC	chr01 Concatenation of 23 sequences	31695972	1	6.65169e-14		35	1	0.788136	0.771186	0.228814	0.211864	0.559322	0.333956	0.352916	0.343436	96.6903	87.4326	0.989583
10756260|F|0-35:G>T-35:G>T	TGCAGCAACACAGAACCTTCGCAGCCCTAAATAATTGCATATTACAGATCGGAAGAGCGGTTCAGCAGG	TGCAGCAACACAGAACCTTCGCAGCCCTAAATAATTGCATATTAC	chr01 Concatenation of 23 sequences	31695972	1	6.65169e-14	35:G>T	35	1	0.788136	0.771186	0.228814	0.211864	0.559322	0.333956	0.352916	0.343436	96.6903	87.4326	0.989583
14755273|F|0--36:A>G	TGCAGGCAGTTCTTCCCTCTTAGAGAAAGGTAAATAACCTCAAATTAGGAAAAGTTTTACAGATCGGAA	TGCAGGCAGTTCTTCCCTCTTAGAGAAAGGTAAATAACCTCAAATTAGGAAAAGTTTTAC	chr03 Concatenation of 11 sequences	10846295	1	4.99296e-22		36	1	0.966102	0.415254	0.584746	0.033898	0.381356	0.065498	0.485636	0.275567	142.735	87.3947	0.989583
14755273|F|0-36:A>G-36:A>G	TGCAGGCAGTTCTTCCCTCTTAGAGAAAGGTAAATAGCCTCAAATTAGGAAAAGTTTTACAGATCGGAA	TGCAGGCAGTTCTTCCCTCTTAGAGAAAGGTAAATAGCCTCAAATTAGGAAAAGTTTTAC	chr03 Concatenation of 11 sequences	10846295	1	4.99296e-22	36:A>G	36	1	0.966102	0.415254	0.584746	0.033898	0.381356	0.065498	0.485636	0.275567	142.735	87.3947	0.989583
10755093|F|0--7:G>A	TGCAGCAGCCTACAAGAGGCATGTCGTTTTACAGATCGGAAGAGCGGTTCAGCAGGAATGCCGAGACCG	TGCAGCAGCCTACAAGAGGCATGTCGTTTTAC	chr00 Concatenation of 62753 sequences	23575868	1	1.09516e-08		7	0.987288	0.776824	0.703863	0.296137	0.223176	0.480687	0.346737	0.41688	0.381808	107.959	87.3299	0.955556
10755093|F|0-7:G>A-7:G>A	TGCAGCAACCTACAAGAGGCATGTCGTTTTACAGATCGGAAGAGCGGTTCAGCAGGAATGCCGAGACCG	TGCAGCAACCTACAAGAGGCATGTCGTTTTAC	chr00 Concatenation of 62753 sequences	23575868	1	1.09516e-08	7:G>A	7	0.987288	0.776824	0.703863	0.296137	0.223176	0.480687	0.346737	0.41688	0.381808	107.959	87.3299	0.955556
14755017|F|0--34:T>C	TGCAGTTTCATCAATACTGTTTGTTGTCTTCCAATGAAATGAACCCTTTTACAGATCGGAAGAGCGGTT	TGCAGTTTCATCAATACTGTTTGTTGTCTTCCAATGAAATGAACCCTTTTAC	chr08 Concatenation of 13 sequences	53800	1	2.33721e-19		34	1	0.957627	0.567797	0.432203	0.042373	0.525424	0.081155	0.490807	0.285981	129.08	87.0714	0.96875
14755017|F|0-34:T>C-34:T>C	TGCAGTTTCATCAATACTGTTTGTTGTCTTCCAACGAAATGAACCCTTTTACAGATCGGAAGAGCGGTT	TGCAGTTTCATCAATACTGTTTGTTGTCTTCCAACGAAATGAACCCTTTTAC	chr08 Concatenation of 13 sequences	53800	1	2.33721e-19	34:T>C	34	1	0.957627	0.567797	0.432203	0.042373	0.525424	0.081155	0.490807	0.285981	129.08	87.0714	0.96875
10755721|F|0--25:C>T	TGCAGAAACTAAGTATACCAGACTTCGATCAAAATTTGGATGATTTTGGAACAACAAACTTATTTTACA	TGCAGAAACTAAGTATACCAGACTTCGATCAAAATTTGGATGATTTTGGAACAACAAACTTATTTTACA	chr03 Concatenation of 11 sequences	25206020	1	2.22891e-26		25	1	0.076271	1	0	0.923729	0.076271	0.140908	0	0.070454	35.3	86.8789	1
10755721|F|0-25:C>T-25:C>T	TGCAGAAACTAAGTATACCAGACTTTGATCAAAATTTGGATGATTTTGGAACAACAAACTTATTTTACA	TGCAGAAACTAAGTATACCAGACTTTGATCAAAATTTGGATGATTTTGGAACAACAAACTTATTTTACA	chr03 Concatenation of 11 sequences	25206020	1	2.22891e-26	25:C>T	25	1	0.076271	1	0	0.923729	0.076271	0.140908	0	0.070454	35.3	86.8789	1
10756462|F|0--14:C>T	TGCAGTTTCTCTGGCGTTGTCATGTTTGAGCTTGGTTTTACAGATCGGAAGAGCGGTTCAGCAGGAATG	TGCAGTTTCTCTGGCGTTGTCATGTTTGAGCTTGGTTTTAC	chr10 Concatenation of 9 sequences	557354	1	1.9574e-13		14	0.966102	0.877193	0.530702	0.469298	0.122807	0.407895	0.215451	0.498115	0.356783	122.34	86.8524	0.913043
10756462|F|0-14:C>T-14:C>T	TGCAGTTTCTCTGGTGTTGTCATGTTTGAGCTTGGTTTTACAGATCGGAAGAGCGGTTCAGCAGGAATG	TGCAGTTTCTCTGGTGTTGTCATGTTTGAGCTTGGTTTTAC	chr10 Concatenation of 9 sequences	557354	1	1.9574e-13	14:C>T	14	0.966102	0.877193	0.530702	0.469298	0.122807	0.407895	0.215451	0.498115	0.356783	122.34	86.8524	0.913043
14755163|F|0--16:G>T	TGCAGCCTGGTGGAACGGTTACTTTTGAACATCGAAATATCAAAGGATTACAGATCGGAAGAGCGGTTC	TGCAGCCTGGTGGAACGGTTACTTTTGAACATCGAAATATCAAAGGATTAC	chr12 Concatenation of 9 sequences	1498766	1	8.10589e-19		16	0.983051	0.948276	0.573276	0.426724	0.051724	0.521552	0.098098	0.489261	0.293679	147.432	86.7081	0.98913
14755163|F|0-16:G>T-16:G>T	TGCAGCCTGGTGGAACTGTTACTTTTGAACATCGAAATATCAAAGGATTACAGATCGGAAGAGCGGTTC	TGCAGCCTGGTGGAACTGTTACTTTTGAACATCGAAATATCAAAGGATTAC	chr12 Concatenation of 9 sequences	1498766	1	8.10589e-19	16:G>T	16	0.983051	0.948276	0.573276	0.426724	0.051724	0.521552	0.098098	0.489261	0.293679	147.432	86.7081	0.98913
10756284|F|0--18:A>G	TGCAGTCATGTCTGCGGCAGCCGCTGCTTCAGGAGGGAACTTACAGATCGGAAGAGCGGTTCAGCAGGA	TGCAGTCATGTCTGCGGCAGCCGCTGCTTCAGGAGGGAACTTAC	chr11 Concatenation of 19 sequences	35589	1	4.90834e-15		18	1	0.70339	0.868644	0.131356	0.29661	0.572034	0.417265	0.228203	0.322734	78.33	86.4387	0.947917
10756284|F|0-18:A>G-18:A>G	TGCAGTCATGTCTGCGGCGGCCGCTGCTTCAGGAGGGAACTTACAGATCGGAAGAGCGGTTCAGCAGGA	TGCAGTCATGTCTGCGGCGGCCGCTGCTTCAGGAGGGAACTTAC	chr11 Concatenation of 19 sequences	35589	1	4.90834e-15	18:A>G	18	1	0.70339	0.868644	0.131356	0.29661	0.572034	0.417265	0.228203	0.322734	78.33	86.4387	0.947917
10755959|F|0--30:C>G	TGCAGTTCAACTTCAGCAAACAATTGTGGCCTCGTTACAGATCGGAAGAGCGGTTCAGCAGGAATGCCG	TGCAGTTCAACTTCAGCAAACAATTGTGGCCTCGTTAC	chr09 Concatenation of 13 sequences	46548	1	7.58907e-12		30	1	0.139831	0.983051	0.016949	0.860169	0.122881	0.240556	0.033324	0.13694	54.718	86.2324	0.989583
10755959|F|0-30:C>G-30:C>G	TGCAGTTCAACTTCAGCAAACAATTGTGGCGTCGTTACAGATCGGAAGAGCGGTTCAGCAGGAATGCCG	TGCAGTTCAACTTCAGCAAACAATTGTGGCGTCGTTAC	chr09 Concatenation of 13 sequences	46548	1	7.58907e-12	30:C>G	30	1	0.139831	0.983051	0.016949	0.860169	0.122881	0.240556	0.033324	0.13694	54.718	86.2324	0.989583
15995260|F|0--8:A>G	TGCAGGCGACGAAGATCATTTCATGCAACGACACCAACCTGAGCAACCTTCACTTTATTACAGATCGGA	TGCAGGCGACGAAGATCATTTCATGCAACGACACCAACCTGAGCAACCTTCACTTTATTAC	chr05 Concatenation of 9 sequences	27179461	1	3.06669e-24		8	1	0.940678	0.597458	0.402542	0.059322	0.538136	0.111606	0.481004	0.296305	137.011	86.064	0.947917
15995260|F|0-8:A>G-8:A>G	TGCAGGCGGCGAAGATCATTTCATGCAACGACACCAACCTGAGCAACCTTCACTTTATTACAGATCGGA	TGCAGGCGGCGAAGATCATTTCATGCAACGACACCAACCTGAGCAACCTTCACTTTATTAC	chr05 Concatenation of 9 sequences	27179461	1	3.06669e-24	8:A>G	8	1	0.940678	0.597458	0.402542	0.059322	0.538136	0.111606	0.481004	0.296305	137.011	86.064	0.947917
14755417|F|0--48:G>T	TGCAGCATGGGAAAAACAATGACGATGTATGCTTGGACAAGGTGCTTGGGAGAAAGATGATTACAGATC	TGCAGCATGGGAAAAACAATGACGATGTATGCTTGGACAAGGTGCTTGGGAGAAAGATGATTAC	chr04 Concatenation of 15 sequences	28958220	1	3.31534e-24		48	1	0.872881	0.627119	0.372881	0.127119	0.5	0.221919	0.467682	0.3448	118.996	86.0292	0.979167
14755417|F|0-48:G>T-48:G>T	TGCAGCATGGGAAAAACAATGACGATGTATGCTTGGACAAGGTGCTTGTGAGAAAGATGATTACAGATC	TGCAGCATGGGAAAAACAATGACGATGTATGCTTGGACAAGGTGCTTGTGAGAAAGATGATTAC	chr04 Concatenation of 15 sequences	28958220	1	3.31534e-24	48:G>T	48	1	0.872881	0.627119	0.372881	0.127119	0.5	0.221919	0.467682	0.3448	118.996	86.0292	0.979167
14754884|F|0--44:T>C	TGCAGAAATGAAAAAGGCATTGAAGCAGTGCGCAAGTCAAGTGGTCATTTACAGATCGGAAGAGCGGTT	TGCAGAAATGAAAAAGGCATTGAAGCAGTGCGCAAGTCAAGTGGTCATTTAC	chr12 Concatenation of 9 sequences	21248707	1	1.0874e-17		44	1	0.694915	0.881356	0.118644	0.305085	0.576271	0.424016	0.209135	0.316576	75.9133	85.9363	0.958333
14754884|F|0-44:T>C-44:T>C	TGCAGAAATGAAAAAGGCATTGAAGCAGTGCGCAAGTCAAGTGGCCATTTACAGATCGGAAGAGCGGTT	TGCAGAAATGAAAAAGGCATTGAAGCAGTGCGCAAGTCAAGTGGCCATTTAC	chr12 Concatenation of 9 sequences	21248707	1	1.0874e-17	44:T>C	44	1	0.694915	0.881356	0.118644	0.305085	0.576271	0.424016	0.209135	0.316576	75.9133	85.9363	0.958333
10756541|F|0--46:T>C	TGCAGATGGGATAACTTTCGCTACCAAGATTGAGAAGTAATACGAGTTTTTACAGATCGGAAGAGCGGT	TGCAGATGGGATAACTTTCGCTACCAAGATTGAGAAGTAATACGAGTTTTTAC	chr10 Concatenation of 9 sequences	15143170	1	3.13135e-18		46	0.978814	0.891775	0.584416	0.415584	0.108225	0.47619	0.193025	0.485748	0.339386	110.618	85.9042	0.968085
10756541|F|0-46:T>C-46:T>C	TGCAGATGGGATAACTTTCGCTACCAAGATTGAGAAGTAATACGAGCTTTTACAGATCGGAAGAGCGGT	TGCAGATGGGATAACTTTCGCTACCAAGATTGAGAAGTAATACGAGCTTTTAC	chr10 Concatenation of 9 sequences	15143170	1	3.13135e-18	46:T>C	46	0.978814	0.891775	0.584416	0.415584	0.108225	0.47619	0.193025	0.485748	0.339386	110.618	85.9042	0.968085
10756437|F|0--33:A>T	TGCAGAAATCGTCTACATGTTCTATCAAGCCTAAAATTGATACATTACAGATCGGAAGAGCGGTTCAGC	TGCAGAAATCGTCTACATGTTCTATCAAGCCTAAAATTGATACATTAC	chr02 Concatenation of 13 sequences	22304707	1	1.55966e-15		33	1	0.762712	0.817797	0.182203	0.237288	0.580508	0.361965	0.298011	0.329988	89.2489	85.8655	0.979167
10756437|F|0-33:A>T-33:A>T	TGCAGAAATCGTCTACATGTTCTATCAAGCCTATAATTGATACATTACAGATCGGAAGAGCGGTTCAGC	TGCAGAAATCGTCTACATGTTCTATCAAGCCTATAATTGATACATTAC	chr02 Concatenation of 13 sequences	22304707	1	1.55966e-15	33:A>T	33	1	0.762712	0.817797	0.182203	0.237288	0.580508	0.361965	0.298011	0.329988	89.2489	85.8655	0.979167
10754431|F|0--15:T>A	TGCAGCTTTTTCTATTCAAACAACACTTTCTGTGCTTTTACAGATCGGAAGAGCGGTTCAGCAGGAATG	TGCAGCTTTTTCTATTCAAACAACACTTTCTGTGCTTTTAC		0	0	999		15	0.987288	0.296137	0.991416	0.008584	0.703863	0.287554	0.41688	0.01702	0.21695	38.6395	85.773	0.98913
10754431|F|0-15:T>A-15:T>A	TGCAGCTTTTTCTATACAAACAACACTTTCTGTGCTTTTACAGATCGGAAGAGCGGTTCAGCAGGAATG	TGCAGCTTTTTCTATACAAACAACACTTTCTGTGCTTTTAC		0	0	999	15:T>A	15	0.987288	0.296137	0.991416	0.008584	0.703863	0.287554	0.41688	0.01702	0.21695	38.6395	85.773	0.98913
10755056|F|0--18:C>T	TGCAGAGATTTCTCAAAACAAAACAGCCAAGAGTCTTCTTTACAGATCGGAAGAGCGGTTCAGCAGGAA	TGCAGAGATTTCTCAAAACAAAACAGCCAAGAGTCTTCTTTAC		0	0	999		18	1	0.139831	0.983051	0.016949	0.860169	0.122881	0.240556	0.033324	0.13694	49.1861	85.7183	1
10755056|F|0-18:C>T-18:C>T	TGCAGAGATTTCTCAAAATAAAACAGCCAAGAGTCTTCTTTACAGATCGGAAGAGCGGTTCAGCAGGAA	TGCAGAGATTTCTCAAAATAAAACAGCCAAGAGTCTTCTTTAC		0	0	999	18:C>T	18	1	0.139831	0.983051	0.016949	0.860169	0.122881	0.240556	0.033324	0.13694	49.1861	85.7183	1
15994999|F|0--31:T>C	TGCAGGTATGGTTTGGTAGATTCTGAGATTTTCATGAATGGTTTTGTTGTTTTCTGTCATCGTTCTTTT	TGCAGGTATGGTTTGGTAGATTCTGAGATTTTCATGAATGGTTTTGTTGTTTTCTGTCATCGTTCTTTT	chr01 Concatenation of 23 sequences	3044252	1	3.70346e-29		31	0.983051	0.99569	0.008621	0.991379	0.00431	0.00431	0.008584	0.017093	0.012838	107.544	85.5	1
15994999|F|0-31:T>C-31:T>C	TGCAGGTATGGTTTGGTAGATTCTGAGATTTCCATGAATGGTTTTGTTGTTTTCTGTCATTGTTCTTTT	TGCAGGTATGGTTTGGTAGATTCTGAGATTTCCATGAATGGTTTTGTTGTTTTCTGTCATTGTTCTTTT	chr01 Concatenation of 23 sequences	3044252	1	3.70346e-29	31:T>C	31	0.983051	0.99569	0.008621	0.991379	0.00431	0.00431	0.008584	0.017093	0.012838	107.544	85.5	1
10756033|F|0--19:C>A	TGCAGCCAAGCCAAGACAACCACCCAGCACAAGAAAGAAATTCAGATATGAGCAGCAAATAATTACAGA	TGCAGCCAAGCCAAGACAACCACCCAGCACAAGAAAGAAATTCAGATATGAGCAGCAAATAATTACAGA	chr07 Concatenation of 15 sequences	167006	1	2.88328e-25		19	1	0.478814	0.944915	0.055085	0.521186	0.423729	0.499102	0.104101	0.301602	48.2044	85.4982	0.979167
10756033|F|0-19:C>A-19:C>A	TGCAGCCAAGCCAAGACAAACACCCAGCACAAGAAAGAAATTCAGATATGAGCAGCAAATAATTACAGA	TGCAGCCAAGCCAAGACAAACACCCAGCACAAGAAAGAAATTCAGATATGAGCAGCAAATAATTACAGA	chr07 Concatenation of 15 sequences	167006	1	2.88328e-25	19:C>A	19	1	0.478814	0.944915	0.055085	0.521186	0.423729	0.499102	0.104101	0.301602	48.2044	85.4982	0.979167
14754972|F|0--8:T>A	TGCAGGGCTTGTGGATACGAATTGAACTCCAGCTCTATTACAGATCGGAAGAGCGGTTCAGCAGGAATG	TGCAGGGCTTGTGGATACGAATTGAACTCCAGCTCTATTAC	chr01 Concatenation of 23 sequences	3500469	1	1.9574e-13		8	1	0.983051	0.292373	0.707627	0.016949	0.275424	0.033324	0.413782	0.223553	146.94	85.4756	0.979167
14754972|F|0-8:T>A-8:T>A	TGCAGGGCATGTGGATACGAATTGAACTCCAGCTCTATTACAGATCGGAAGAGCGGTTCAGCAGGAATG	TGCAGGGCATGTGGATACGAATTGAACTCCAGCTCTATTAC	chr01 Concatenation of 23 sequences	3500469	1	1.9574e-13	8:T>A	8	1	0.983051	0.292373	0.707627	0.016949	0.275424	0.033324	0.413782	0.223553	146.94	85.4756	0.979167
10756652|F|0--22:T>C	TGCAGTTTGTTCACACTTCTTTTCTAACATTTGTGTAAAATTGAAACAACCATCTTCATTCTACGTCAA	TGCAGTTTGTTCACACTTCTTTTCTAACATTTGTGTAAAATTGAAACAACCATCTTCATTCTACGTCAA	chr06 Concatenation of 13 sequences	11523142	1	3.70346e-29		22	0.991525	0.777778	0.794872	0.205128	0.222222	0.57265	0.345679	0.326101	0.33589	70.5213	85.2314	0.978261
10756652|F|0-22:T>C-22:T>C	TGCAGTTTGTTCACACTTCTTTCCTAACATTTGTGTAAAATTGAAACATCCATCTTCATTCTACGTCAA	TGCAGTTTGTTCACACTTCTTTCCTAACATTTGTGTAAAATTGAAACATCCATCTTCATTCTACGTCAA	chr06 Concatenation of 13 sequences	11523142	1	3.70346e-29	22:T>C	22	0.991525	0.777778	0.794872	0.205128	0.222222	0.57265	0.345679	0.326101	0.33589	70.5213	85.2314	0.978261
10756504|F|0--17:C>T	TGCAGCACTAATATTATCGTGCATTTGTTCCGATTCATTACAGATCGGAAGAGCGGTTCAGCAGGAATG	TGCAGCACTAATATTATCGTGCATTTGTTCCGATTCATTAC	chr11 Concatenation of 19 sequences	24296791	1	1.9574e-13		17	0.800847	0.862434	0.26455	0.73545	0.137566	0.126984	0.237283	0.389127	0.313205	115.067	85.2182	0.983871
10756504|F|0-17:C>T-17:C>T	TGCAGCACTAATATTATTGTGCATTTGTTCCGATTCATTACAGATCGGAAGAGCGGTTCAGCAGGAATG	TGCAGCACTAATATTATTGTGCATTTGTTCCGATTCATTAC	chr11 Concatenation of 19 sequences	24296791	1	1.9574e-13	17:C>T	17	0.800847	0.862434	0.26455	0.73545	0.137566	0.126984	0.237283	0.389127	0.313205	115.067	85.2182	0.983871
14755362|F|0--25:G>A	TGCAGAAGGCGGCTGCCGTGAAGGAGAAGAACAGAACCCAACAAGTTACAGATCGGAAGAGCGGTTCAG	TGCAGAAGGCGGCTGCCGTGAAGGAGAAGAACAGAACCCAACAAGTTAC	chr11 Concatenation of 19 sequences	25317752	1	9.70892e-18		25	1	0.987288	0.241525	0.758475	0.012712	0.228814	0.025101	0.366382	0.195741	195.371	85.1231	0.979167
14755362|F|0-25:G>A-25:G>A	TGCAGAAGGCGGCTGCCGTGAAGGAAAAGAACAGAACCCAACAAGTTACAGATCGGAAGAGCGGTTCAG	TGCAGAAGGCGGCTGCCGTGAAGGAAAAGAACAGAACCCAACAAGTTAC	chr11 Concatenation of 19 sequences	25317752	1	9.70892e-18	25:G>A	25	1	0.987288	0.241525	0.758475	0.012712	0.228814	0.025101	0.366382	0.195741	195.371	85.1231	0.979167
14755245|F|0--18:C>T	TGCAGAAATGTGTACACACAATCATTTCAAGGACAGTACATTCAGAAGCAATCGATTACAGATCGGAAG	TGCAGAAATGTGTACACACAATCATTTCAAGGACAGTACATTCAGAAGCAATCGATTAC	chr09 Concatenation of 13 sequences	22865873	1	1.7459e-21		18	1	0.991525	0.072034	0.927966	0.008475	0.063559	0.016806	0.13369	0.075248	253.589	85.0833	1
14755245|F|0-18:C>T-18:C>T	TGCAGAAATGTGTACACATAATCATTTCAAGGACAGTACATTCAGAAGCAATCGATTACAGATCGGAAG	TGCAGAAATGTGTACACATAATCATTTCAAGGACAGTACATTCAGAAGCAATCGATTAC	chr09 Concatenation of 13 sequences	22865873	1	1.7459e-21	18:C>T	18	1	0.991525	0.072034	0.927966	0.008475	0.063559	0.016806	0.13369	0.075248	253.589	85.0833	1
14754926|F|0--16:C>T	TGCAGATTGTGGAGAGCATGAACTAAATCTATCAAATTACAGATCGGAAGAGCGGTTCAGCAGGAATGC	TGCAGATTGTGGAGAGCATGAACTAAATCTATCAAATTAC	chr05 Concatenation of 9 sequences	27760223	1	6.64894e-13		16	1	0.788136	0.838983	0.161017	0.211864	0.627119	0.333956	0.270181	0.302068	106.576	85.0549	0.927083
14754926|F|0-16:C>T-16:C>T	TGCAGATTGTGGAGAGTATGAACTAAATCTATCAAATTACAGATCGGAAGAGCGGTTCAGCAGGAATGC	TGCAGATTGTGGAGAGTATGAACTAAATCTATCAAATTAC	chr05 Concatenation of 9 sequences	27760223	1	6.64894e-13	16:C>T	16	1	0.788136	0.838983	0.161017	0.211864	0.627119	0.333956	0.270181	0.302068	106.576	85.0549	0.927083
10754228|F|0--18:T>A	TGCAGCAACGCATTGAATTGACTAAAAGTGAAACTTCCTTTACAGATCGGAAGAGCGGTTCAGCAGGAA	TGCAGCAACGCATTGAATTGACTAAAAGTGAAACTTCCTTTAC		0	0	999		18	0.940678	0.572072	0.837838	0.162162	0.427928	0.40991	0.489611	0.271731	0.380671	85.9548	85.0411	0.940476
10754228|F|0-18:T>A-18:T>A	TGCAGCAACGCATTGAATAGACTAAAAGTGAAACTTCCTTTACAGATCGGAAGAGCGGTTCAGCAGGAA	TGCAGCAACGCATTGAATAGACTAAAAGTGAAACTTCCTTTAC		0	0	999	18:T>A	18	0.940678	0.572072	0.837838	0.162162	0.427928	0.40991	0.489611	0.271731	0.380671	85.9548	85.0411	0.940476
10756438|F|0--51:C>A	TGCAGACGTAGAATTTGCTGTATTGTTCAAGTTGCAGCCATGTCTCAATGTCAATTACAGATCGGAAGA	TGCAGACGTAGAATTTGCTGTATTGTTCAAGTTGCAGCCATGTCTCAATGTCAATTAC	chr01 Concatenation of 23 sequences	31463091	1	1.3111e-22		51	1	0.84322	0.805085	0.194915	0.15678	0.648305	0.2644	0.313847	0.289123	98.9662	85.0381	0.96875
10756438|F|0-51:C>A-51:C>A	TGCAGACGTAGAATTTGCTGTATTGTTCAAGTTGCAGCCATGTCTCAATGTAAATTACAGATCGGAAGA	TGCAGACGTAGAATTTGCTGTATTGTTCAAGTTGCAGCCATGTCTCAATGTAAATTAC	chr01 Concatenation of 23 sequences	31463091	1	1.3111e-22	51:C>A	51	1	0.84322	0.805085	0.194915	0.15678	0.648305	0.2644	0.313847	0.289123	98.9662	85.0381	0.96875
14754442|F|0--12:C>T	TGCAGCTCATGGCCATCATGAGGTGCTTCACTCTTTACAGATCGGAAGAGCGGTTCAGCAGGAATGCCG	TGCAGCTCATGGCCATCATGAGGTGCTTCACTCTTTAC	chr02 Concatenation of 13 sequences	14258933	1	7.58907e-12		12	1	0.983051	0.338983	0.661017	0.016949	0.322034	0.033324	0.448147	0.240735	230.965	84.9787	0.958333
14754442|F|0-12:C>T-12:C>T	TGCAGCTCATGGTCATCATGAGGTGCTTCACTCTTTACAGATCGGAAGAGCGGTTCAGCAGGAATGCCG	TGCAGCTCATGGTCATCATGAGGTGCTTCACTCTTTAC	chr02 Concatenation of 13 sequences	14258933	1	7.58907e-12	12:C>T	12	1	0.983051	0.338983	0.661017	0.016949	0.322034	0.033324	0.448147	0.240735	230.965	84.9787	0.958333
10756181|F|0--36:T>A	TGCAGAAGGAAATCAGGACCGGCGGCGAAGATTTATTTGATAAAGGAAAGACCAAAGTATTACAGATCG	TGCAGAAGGAAATCAGGACCGGCGGCGAAGATTTATTTGATAAAGGAAAGACCAAAGTATTAC	chr03 Concatenation of 11 sequences	4894857	1	2.49884e-25		36	1	0.237288	0.987288	0.012712	0.762712	0.224576	0.361965	0.025101	0.193533	46.6533	84.9261	1
10756181|F|0-36:T>A-36:T>A	TGCAGAAGGAAATCAGGACCGGCGGCGAAGATTTATATGATAAAGGAAAGACCAAAGTATTACAGATCG	TGCAGAAGGAAATCAGGACCGGCGGCGAAGATTTATATGATAAAGGAAAGACCAAAGTATTAC	chr03 Concatenation of 11 sequences	4894857	1	2.49884e-25	36:T>A	36	1	0.237288	0.987288	0.012712	0.762712	0.224576	0.361965	0.025101	0.193533	46.6533	84.9261	1
10756160|F|0--27:A>G	TGCAGTGGAGCATTGCATAAGTAAAGGAGTTTACAGATCGGAAGAGCGGTTCAGCAGGAATGCCGAGAC	TGCAGTGGAGCATTGCATAAGTAAAGGAGTTTAC	chr10 Concatenation of 9 sequences	1606265	1	9.31275e-10		27	1	0.809322	0.817797	0.182203	0.190678	0.627119	0.30864	0.298011	0.303325	104.941	84.8298	0.958333
10756160|F|0-27:A>G-27:A>G	TGCAGTGGAGCATTGCATAAGTAAAGGGGTTTACAGATCGGAAGAGCGGTTCAGCAGGAATGCCGAGAC	TGCAGTGGAGCATTGCATAAGTAAAGGGGTTTAC	chr10 Concatenation of 9 sequences	1606265	1	9.31275e-10	27:A>G	27	1	0.809322	0.817797	0.182203	0.190678	0.627119	0.30864	0.298011	0.303325	104.941	84.8298	0.958333
10755071|F|0--9:C>A	TGCAGATAGCCAAGGAAAACTTTATTCAGTTTTCAATTACAGATCGGAAGAGCGGTTCAGCAGGAATGC	TGCAGATAGCCAAGGAAAACTTTATTCAGTTTTCAATTAC	chr07 Concatenation of 15 sequences	23938062	1	6.64894e-13		9	0.991525	0.465812	0.948718	0.051282	0.534188	0.41453	0.497662	0.097304	0.297483	51.3543	84.5277	0.98913
10755071|F|0-9:C>A-9:C>A	TGCAGATAGACAAGGAAAACTTTATTCAGTTTTCAATTACAGATCGGAAGAGCGGTTCAGCAGGAATGC	TGCAGATAGACAAGGAAAACTTTATTCAGTTTTCAATTAC	chr07 Concatenation of 15 sequences	23938062	1	6.64894e-13	9:C>A	9	0.991525	0.465812	0.948718	0.051282	0.534188	0.41453	0.497662	0.097304	0.297483	51.3543	84.5277	0.98913
14755334|F|0--35:C>T	TGCAGCTCCCAGTTAGGCAGCTCCTCAGGTCTCCCCTTTTCATTTACAGATCGGAAGAGCGGTTCAGCA	TGCAGCTCCCAGTTAGGCAGCTCCTCAGGTCTCCCCTTTTCATTTAC	chr04 Concatenation of 15 sequences	22920145	1	1.20569e-16		35	1	0.927966	0.491525	0.508475	0.072034	0.419492	0.13369	0.499856	0.316773	135.248	84.5177	0.979167
14755334|F|0-35:C>T-35:C>T	TGCAGCTCCCAGTTAGGCAGCTCCTCAGGTCTCCCTTTTTCATTTACAGATCGGAAGAGCGGTTCAGCA	TGCAGCTCCCAGTTAGGCAGCTCCTCAGGTCTCCCTTTTTCATTTAC	chr04 Concatenation of 15 sequences	22920145	1	1.20569e-16	35:C>T	35	1	0.927966	0.491525	0.508475	0.072034	0.419492	0.13369	0.499856	0.316773	135.248	84.5177	0.979167
14753833|F|0--49:C>A	TGCAGGAGATTTTGCTGAATTGGCCAGCCTTCATAGCCCACTTTGAAGTCTAGGACACCATGATATTTT	TGCAGGAGATTTTGCTGAATTGGCCAGCCTTCATAGCCCACTTTGAAGTCTAGGACACCATGATATTTT	chr06 Concatenation of 13 sequences	10919874	1	3.70346e-29		49	1	0.991525	0.016949	0.983051	0.008475	0.008475	0.016806	0.033324	0.025065	134.084	84.5	1
14753833|F|0-49:C>A-49:C>A	TGCAGGAGATTTTGCTGAATTGGCCAGCCTTCATAGCCCACTTTGAAGTATAGGACACCATGATATTTT	TGCAGGAGATTTTGCTGAATTGGCCAGCCTTCATAGCCCACTTTGAAGTATAGGACACCATGATATTTT	chr06 Concatenation of 13 sequences	10919874	1	3.70346e-29	49:C>A	49	1	0.991525	0.016949	0.983051	0.008475	0.008475	0.016806	0.033324	0.025065	134.084	84.5	1
14755132|F|0--12:A>C	TGCAGAATCAGTAACGCAAGTGTCTGACAGGTACGTTCATATAATGTTACAGATCGGAAGAGCGGTTCA	TGCAGAATCAGTAACGCAAGTGTCTGACAGGTACGTTCATATAATGTTAC	chr09 Concatenation of 13 sequences	20151971	1	1.30617e-16		12	1	0.944915	0.661017	0.338983	0.055085	0.605932	0.104101	0.448147	0.276124	119.842	84.3245	0.96875
14755132|F|0-12:A>C-12:A>C	TGCAGAATCAGTCACGCAAGTGTCTGACAGGTACGTTCATATAATGTTACAGATCGGAAGAGCGGTTCA	TGCAGAATCAGTCACGCAAGTGTCTGACAGGTACGTTCATATAATGTTAC	chr09 Concatenation of 13 sequences	20151971	1	1.30617e-16	12:A>C	12	1	0.944915	0.661017	0.338983	0.055085	0.605932	0.104101	0.448147	0.276124	119.842	84.3245	0.96875
14754490|F|0--8:C>G	TGCAGTAACTTCTGTGAGCCCAAATTTACAGATCGGAAGAGCGGTTCAGCAGGAATGCCGAGACCGATC	TGCAGTAACTTCTGTGAGCCCAAATTTAC		0	0	999		8	1	0.050847	0.995763	0.004237	0.949153	0.04661	0.096524	0.008439	0.052481	47.2667	84.2308	0.989362
14754490|F|0-8:C>G-8:C>G	TGCAGTAAGTTCTGTGAGCCCAAATTTACAGATCGGAAGAGCGGTTCAGCAGGAATGCCGAGACCGATC	TGCAGTAAGTTCTGTGAGCCCAAATTTAC		0	0	999	8:C>G	8	1	0.050847	0.995763	0.004237	0.949153	0.04661	0.096524	0.008439	0.052481	47.2667	84.2308	0.989362
14754438|F|0--7:C>A	TGCAGCTCACAATAGTTCCAAGGGCTTTACAGATCGGAAGAGCGGTTCAGCAGGAATGCCGAGACCGAT	TGCAGCTCACAATAGTTCCAAGGGCTTTAC	chr02 Concatenation of 13 sequences	658143	1	1.13335e-07		7	0.957627	0.747788	0.778761	0.221239	0.252212	0.526549	0.377203	0.344585	0.360894	103.084	84.1179	0.952381
14754438|F|0-7:C>A-7:C>A	TGCAGCTAACAATAGTTCCAAGGGCTTTACAGATCGGAAGAGCGGTTCAGCAGGAATGCCGAGACCGAT	TGCAGCTAACAATAGTTCCAAGGGCTTTAC	chr02 Concatenation of 13 sequences	658143	1	1.13335e-07	7:C>A	7	0.957627	0.747788	0.778761	0.221239	0.252212	0.526549	0.377203	0.344585	0.360894	103.084	84.1179	0.952381
10755072|F|0--31:C>T	TGCAGATAGACAAGGAAAACTTTATTCAGTTCTCAATTACAGATCGGAAGAGCGGTTCAGCAGGAATGC	TGCAGATAGACAAGGAAAACTTTATTCAGTTCTCAATTAC		0	0	999		31	0.966102	0.22807	0.97807	0.02193	0.77193	0.20614	0.352108	0.042898	0.197503	33.4839	83.9158	1
10755072|F|0-31:C>T-31:C>T	TGCAGATAGACAAGGAAAACTTTATTCAGTTTTCAATTACAGATCGGAAGAGCGGTTCAGCAGGAATGC	TGCAGATAGACAAGGAAAACTTTATTCAGTTTTCAATTAC		0	0	999	31:C>T	31	0.966102	0.22807	0.97807	0.02193	0.77193	0.20614	0.352108	0.042898	0.197503	33.4839	83.9158	1
15995207|F|0--22:T>C	TGCAGCAGCATAAACCAATGCCTGTTCATCTGGAGATTCCCCTTGGTAGTCAATTACAGATCGGAAGAG	TGCAGCAGCATAAACCAATGCCTGTTCATCTGGAGATTCCCCTTGGTAGTCAATTAC	chr03 Concatenation of 11 sequences	18141457	1	4.57688e-22		22	1	0.970339	0.495763	0.504237	0.029661	0.466102	0.057562	0.499964	0.278763	149.554	83.8284	0.916667
15995207|F|0-22:T>C-22:T>C	TGCAGCAGCATAAACCAATGCCCGTTCATCTGGAGATTCCCCTTGGTAGTCAATTACAGATCGGAAGAG	TGCAGCAGCATAAACCAATGCCCGTTCATCTGGAGATTCCCCTTGGTAGTCAATTAC	chr03 Concatenation of 11 sequences	18141457	1	4.57688e-22	22:T>C	22	1	0.970339	0.495763	0.504237	0.029661	0.466102	0.057562	0.499964	0.278763	149.554	83.8284	0.916667
14755156|F|0--39:A>T	TGCAGCATTACACAAGCCAATTGCCAAAAAGGAAAGCAAACGTCATCTAATTACAGATCGGAAGAGCGG	TGCAGCATTACACAAGCCAATTGCCAAAAAGGAAAGCAAACGTCATCTAATTAC	chr03 Concatenation of 11 sequences	24953020	1	1.93583e-20		39	1	0.974576	0.118644	0.881356	0.025424	0.09322	0.049555	0.209135	0.129345	164.8	83.8235	1
14755156|F|0-39:A>T-39:A>T	TGCAGCATTACACAAGCCAATTGCCAAAAAGGAAAGCAATCGTCATCTAATTACAGATCGGAAGAGCGG	TGCAGCATTACACAAGCCAATTGCCAAAAAGGAAAGCAATCGTCATCTAATTAC	chr03 Concatenation of 11 sequences	24953020	1	1.93583e-20	39:A>T	39	1	0.974576	0.118644	0.881356	0.025424	0.09322	0.049555	0.209135	0.129345	164.8	83.8235	1
14754973|F|0--42:T>C	TGCAGGGCCGGTCCATGGCCACACTAATCCCATGGTGACCATTGGTATTATTACAGATCGGAAGAGCGG	TGCAGGGCCGGTCCATGGCCACACTAATCCCATGGTGACCATTGGTATTATTAC	chr02 Concatenation of 13 sequences	23760440	1	1.93583e-20		42	1	0.800847	0.792373	0.207627	0.199153	0.59322	0.318982	0.329036	0.324009	83.9784	83.6178	0.978723
14754973|F|0-42:T>C-42:T>C	TGCAGGGCCGGTCCATGGCCACACTAATCCCATGGTGACCATCGGTATTATTACAGATCGGAAGAGCGG	TGCAGGGCCGGTCCATGGCCACACTAATCCCATGGTGACCATCGGTATTATTAC	chr02 Concatenation of 13 sequences	23760440	1	1.93583e-20	42:T>C	42	1	0.800847	0.792373	0.207627	0.199153	0.59322	0.318982	0.329036	0.324009	83.9784	83.6178	0.978723
10755219|F|0--35:C>G	TGCAGTTTCGTACTCAGGTCATAGTTACCTTATATCAACTTACAGATCGGAAGAGCGGTTCAGCAGGAA	TGCAGTTTCGTACTCAGGTCATAGTTACCTTATATCAACTTAC	chr08 Concatenation of 13 sequences	12837206	1	7.82228e-13		35	1	0.148305	0.991525	0.008475	0.851695	0.139831	0.252621	0.016806	0.134713	40.5676	83.3902	0.989583
10755219|F|0-35:C>G-35:C>G	TGCAGTTTCGTACTCAGGTCATAGTTACCTTATATGAACTTACAGATCGGAAGAGCGGTTCAGCAGGAA	TGCAGTTTCGTACTCAGGTCATAGTTACCTTATATGAACTTAC	chr08 Concatenation of 13 sequences	12837206	1	7.82228e-13	35:C>G	35	1	0.148305	0.991525	0.008475	0.851695	0.139831	0.252621	0.016806	0.134713	40.5676	83.3902	0.989583
14820276|F|0--32:T>A	TGCAGCAACGCATTGAATAGACTAAAAGTGAATCTTCCTTTACAGATCGGAAGAGCGGTTCAGCAGGAA	TGCAGCAACGCATTGAATAGACTAAAAGTGAATCTTCCTTTAC	chr07 Concatenation of 15 sequences	1504285	1	2.81339e-12		32	0.894068	0.312796	0.900474	0.099526	0.687204	0.21327	0.429909	0.179241	0.304575	71.7721	83.1652	0.957143
14820276|F|0-32:T>A-32:T>A	TGCAGCAACGCATTGAATAGACTAAAAGTGAAACTTCCTTTACAGATCGGAAGAGCGGTTCAGCAGGAA	TGCAGCAACGCATTGAATAGACTAAAAGTGAAACTTCCTTTAC	chr07 Concatenation of 15 sequences	1504285	1	2.81339e-12	32:T>A	32	0.894068	0.312796	0.900474	0.099526	0.687204	0.21327	0.429909	0.179241	0.304575	71.7721	83.1652	0.957143
14755023|F|0--8:T>C	TGCAGTTTTTGTACAGATCAACTTTGCTTTACAGATCGGAAGAGCGGTTCAGCAGGAATGCCGAGACCG	TGCAGTTTTTGTACAGATCAACTTTGCTTTAC	chr09 Concatenation of 13 sequences	16086166	1	1.09516e-08		8	1	0.978814	0.338983	0.661017	0.021186	0.317797	0.041475	0.448147	0.244811	121.5	82.596	0.96875
14755023|F|0-8:T>C-8:T>C	TGCAGTTTCTGTACAGATCAACTTTGCTTTACAGATCGGAAGAGCGGTTCAGCAGGAATGCCGAGACCG	TGCAGTTTCTGTACAGATCAACTTTGCTTTAC	chr09 Concatenation of 13 sequences	16086166	1	1.09516e-08	8:T>C	8	1	0.978814	0.338983	0.661017	0.021186	0.317797	0.041475	0.448147	0.244811	121.5	82.596	0.96875
14755180|F|0--30:C>T	TGCAGGGGAGGCGTATCCGAAAGGAAAGTACTTGGCATTACAGATCGGAAGAGCGGTTCAGCAGGAATG	TGCAGGGGAGGCGTATCCGAAAGGAAAGTACTTGGCATTAC	chr04 Concatenation of 15 sequences	21307860	1	1.9574e-13		30	0.995763	0.987234	0.021277	0.978723	0.012766	0.008511	0.025206	0.041648	0.033427	97.7837	82.5714	1
14755180|F|0-30:C>T-30:C>T	TGCAGGGGAGGCGTATCCGAAAGGAAAGTATTTGGCATTACAGATCGGAAGAGCGGTTCAGCAGGAATG	TGCAGGGGAGGCGTATCCGAAAGGAAAGTATTTGGCATTAC	chr04 Concatenation of 15 sequences	21307860	1	1.9574e-13	30:C>T	30	0.995763	0.987234	0.021277	0.978723	0.012766	0.008511	0.025206	0.041648	0.033427	97.7837	82.5714	1
10756165|F|0--37:C>T	TGCAGTTCTCTTTGTTTCAGCAAGAAAGAACGAATAGCGAGGTTACAGATCGGAAGAGCGGTTCAGCAG	TGCAGTTCTCTTTGTTTCAGCAAGAAAGAACGAATAGCGAGGTTAC	chr08 Concatenation of 13 sequences	2641285	1	1.93348e-14		37	1	0.216102	0.991525	0.008475	0.783898	0.207627	0.338804	0.016806	0.177805	36.2258	82.5664	0.979167
10756165|F|0-37:C>T-37:C>T	TGCAGTTCTCTTTGTTTCAGCAAGAAAGAACGAATAGTGAGGTTACAGATCGGAAGAGCGGTTCAGCAG	TGCAGTTCTCTTTGTTTCAGCAAGAAAGAACGAATAGTGAGGTTAC	chr08 Concatenation of 13 sequences	2641285	1	1.93348e-14	37:C>T	37	1	0.216102	0.991525	0.008475	0.783898	0.207627	0.338804	0.016806	0.177805	36.2258	82.5664	0.979167
14755392|F|0--48:T>C	TGCAGTTTACAGACTCATATTGGATGATTGATGCATCCTTCAATGTTTTATTACAGATCGGAAGAGCGG	TGCAGTTTACAGACTCATATTGGATGATTGATGCATCCTTCAATGTTTTATTAC	chr00 Concatenation of 62753 sequences	6276939	2	9.00655e-19		48	1	0.868644	0.682203	0.317797	0.131356	0.550847	0.228203	0.433604	0.330903	92.0909	82.5288	0.96875
14755392|F|0-48:T>C-48:T>C	TGCAGTTTACAGACTCATATTGGATGATTGATGCATCCTTCAATGTTTCATTACAGATCGGAAGAGCGG	TGCAGTTTACAGACTCATATTGGATGATTGATGCATCCTTCAATGTTTCATTAC	chr00 Concatenation of 62753 sequences	6276939	2	9.00655e-19	48:T>C	48	1	0.868644	0.682203	0.317797	0.131356	0.550847	0.228203	0.433604	0.330903	92.0909	82.5288	0.96875
14755368|F|0--30:G>C	TGCAGCCACCATTGTCTTTCCTTACGCATCGTCTTACAGATCGGAAGAGCGGTTCAGCAGGAATGCCGA	TGCAGCCACCATTGTCTTTCCTTACGCATCGTCTTAC	chr02 Concatenation of 13 sequences	8408196	1	1.18526e-09		30	1	0.949153	0.690678	0.309322	0.050847	0.639831	0.096524	0.427284	0.261904	140.16	82.3929	0.958333
14755368|F|0-30:G>C-30:G>C	TGCAGCCACCATTGTCTTTCCTTACGCATCCTCTTACAGATCGGAAGAGCGGTTCAGCAGGAATGCCGA	TGCAGCCACCATTGTCTTTCCTTACGCATCCTCTTAC	chr02 Concatenation of 13 sequences	8408196	1	1.18526e-09	30:G>C	30	1	0.949153	0.690678	0.309322	0.050847	0.639831	0.096524	0.427284	0.261904	140.16	82.3929	0.958333
14755123|F|0--21:G>C	TGCAGAACAGATTTGAACTTTGGCTCTCAAAAATGCACATGATTGACACATTACAGATCGGAAGAGCGG	TGCAGAACAGATTTGAACTTTGGCTCTCAAAAATGCACATGATTGACACATTAC	chr05 Concatenation of 9 sequences	25921270	1	1.93583e-20		21	1	0.961864	0.461864	0.538136	0.038136	0.423729	0.073363	0.497091	0.285227	144.27	82.08	0.989583
14755123|F|0-21:G>C-21:G>C	TGCAGAACAGATTTGAACTTTCGCTCTCAAAAATGCACATGATTGACACATTACAGATCGGAAGAGCGG	TGCAGAACAGATTTGAACTTTCGCTCTCAAAAATGCACATGATTGACACATTAC	chr05 Concatenation of 9 sequences	25921270	1	1.93583e-20	21:G>C	21	1	0.961864	0.461864	0.538136	0.038136	0.423729	0.073363	0.497091	0.285227	144.27	82.08	0.989583
14755365|F|0--30:T>C	TGCAGCAGAGTCAAATGCGCCTCCTCCACCTCCACAATTGTTACAGATCGGAAGAGCGGTTCAGCAGGA	TGCAGCAGAGTCAAATGCGCCTCCTCCACCTCCACAATTGTTAC	chr12 Concatenation of 9 sequences	20487836	1	4.90834e-15		30	1	0.957627	0.461864	0.538136	0.042373	0.419492	0.081155	0.497091	0.289123	146.575	81.9926	0.978723
14755365|F|0-30:T>C-30:T>C	TGCAGCAGAGTCAAATGCGCCTCCTCCACCCCCACAATTGTTACAGATCGGAAGAGCGGTTCAGCAGGA	TGCAGCAGAGTCAAATGCGCCTCCTCCACCCCCACAATTGTTAC	chr12 Concatenation of 9 sequences	20487836	1	4.90834e-15	30:T>C	30	1	0.957627	0.461864	0.538136	0.042373	0.419492	0.081155	0.497091	0.289123	146.575	81.9926	0.978723
14755385|F|0--23:C>A	TGCAGGACTATACATCAATTCGTCTGTCTCGAATGAATTACAGATCGGAAGAGCGGTTCAGCAGGAATG	TGCAGGACTATACATCAATTCGTCTGTCTCGAATGAATTAC	chr07 Concatenation of 15 sequences	2905757	1	1.9574e-13		23	1	0.987288	0.237288	0.762712	0.012712	0.224576	0.025101	0.361965	0.193533	287.6	81.9714	0.989583
14755385|F|0-23:C>A-23:C>A	TGCAGGACTATACATCAATTCGTATGTCTCGAATGAATTACAGATCGGAAGAGCGGTTCAGCAGGAATG	TGCAGGACTATACATCAATTCGTATGTCTCGAATGAATTAC	chr07 Concatenation of 15 sequences	2905757	1	1.9574e-13	23:C>A	23	1	0.987288	0.237288	0.762712	0.012712	0.224576	0.025101	0.361965	0.193533	287.6	81.9714	0.989583
10756122|F|0--6:G>T	TGCAGCGACTTGGAAACTCTTGGAAAGTTACAGATCGGAAGAGCGGTTCAGCAGGAATGCCGAGACCGA	TGCAGCGACTTGGAAACTCTTGGAAAGTTAC		0	0	999		6	1	0.826271	0.788136	0.211864	0.173729	0.614407	0.287094	0.333956	0.310525	111.726	81.914	0.9375
10756122|F|0-6:G>T-6:G>T	TGCAGCTACTTGGAAACTCTTGGAAAGTTACAGATCGGAAGAGCGGTTCAGCAGGAATGCCGAGACCGA	TGCAGCTACTTGGAAACTCTTGGAAAGTTAC		0	0	999	6:G>T	6	1	0.826271	0.788136	0.211864	0.173729	0.614407	0.287094	0.333956	0.310525	111.726	81.914	0.9375
22253977|F|0--15:C>T	TGCAGCAAGCCGCTTCTGCTCGGCTTCTTCAGTTATCTTCAGTAATTTTACAGATCGGAAGAGCGGTTC	TGCAGCAAGCCGCTTCTGCTCGGCTTCTTCAGTTATCTTCAGTAATTTTAC	chr12 Concatenation of 9 sequences	17527229	2	3.77131e-17		15	1	0.983051	0.758475	0.241525	0.016949	0.741525	0.033324	0.366382	0.199853	113.905	81.8739	0.979167
22253977|F|0-15:C>T-15:C>T	TGCAGCAAGCCGCTTTTGCTCGGCTTCTTCAGTTATCTTCAGTAATTTTACAGATCGGAAGAGCGGTTC	TGCAGCAAGCCGCTTTTGCTCGGCTTCTTCAGTTATCTTCAGTAATTTTAC	chr12 Concatenation of 9 sequences	17527229	2	3.77131e-17	15:C>T	15	1	0.983051	0.758475	0.241525	0.016949	0.741525	0.033324	0.366382	0.199853	113.905	81.8739	0.979167
14819634|F|0--40:G>C	TGCAGCAATGTGGGACAATGGGCATATACATGCAACGTTAGGTTACGATTGCAAACATTTTTGTAAAAT	TGCAGCAATGTGGGACAATGGGCATATACATGCAACGTTAGGTTACGATTGCAAACATTTTTGTAAAAT	chr04 Concatenation of 15 sequences	12145342	1	1.72305e-27		40	0.813559	0.46875	0.770833	0.229167	0.53125	0.239583	0.498047	0.353299	0.425673	74.8173	81.6512	0.935484
14819634|F|0-40:G>C-40:G>C	TGCAGCAATGTGGGACAATGGGCATATACATGCAACGTTACGTTACGATTGCAAACATTTTTGTAAAAT	TGCAGCAATGTGGGACAATGGGCATATACATGCAACGTTACGTTACGATTGCAAACATTTTTGTAAAAT	chr04 Concatenation of 15 sequences	12145342	1	1.72305e-27	40:G>C	40	0.813559	0.46875	0.770833	0.229167	0.53125	0.239583	0.498047	0.353299	0.425673	74.8173	81.6512	0.935484
10756453|F|0--18:A>T	TGCAGGAGATTCTTTTGGAGATGATTTAGTCTCGTTATTTTACAGATCGGAAGAGCGGTTCAGCAGGAA	TGCAGGAGATTCTTTTGGAGATGATTTAGTCTCGTTATTTTAC	chr01 Concatenation of 23 sequences	21103574	1	1.68129e-14		18	1	0.974576	0.237288	0.762712	0.025424	0.211864	0.049555	0.361965	0.20576	155.043	81.6143	1
10756453|F|0-18:A>T-18:A>T	TGCAGGAGATTCTTTTGGTGATGATTTAGTCTCGTTATTTTACAGATCGGAAGAGCGGTTCAGCAGGAA	TGCAGGAGATTCTTTTGGTGATGATTTAGTCTCGTTATTTTAC	chr01 Concatenation of 23 sequences	21103574	1	1.68129e-14	18:A>T	18	1	0.974576	0.237288	0.762712	0.025424	0.211864	0.049555	0.361965	0.20576	155.043	81.6143	1
14755415|F|0--8:G>A	TGCAGAGTGTTGTAAACGTGACCAAACCTGCAACATTACAGATCGGAAGAGCGGTTCAGCAGGAATGCC	TGCAGAGTGTTGTAAACGTGACCAAACCTGCAACATTAC	chr01 Concatenation of 23 sequences	3549839	1	1.04716e-10		8	1	0.949153	0.580508	0.419492	0.050847	0.529661	0.096524	0.487037	0.29178	172.004	81.5689	0.979167
14755415|F|0-8:G>A-8:G>A	TGCAGAGTATTGTAAACGTGACCAAACCTGCAACATTACAGATCGGAAGAGCGGTTCAGCAGGAATGCC	TGCAGAGTATTGTAAACGTGACCAAACCTGCAACATTAC	chr01 Concatenation of 23 sequences	3549839	1	1.04716e-10	8:G>A	8	1	0.949153	0.580508	0.419492	0.050847	0.529661	0.096524	0.487037	0.29178	172.004	81.5689	0.979167
14755321|F|0--14:G>A	TGCAGTAATACGTCGGATGGAGATCACTCGGTGATTGGCACAAATGTCGTCAAGGAAGAACGGTCGAGT	TGCAGTAATACGTCGGATGGAGATCACTCGGTGATTGGCACAAATGTCGTCAAGGAAGAACGGTCGAGT	chr00 Concatenation of 62753 sequences	15984027	1	1.72305e-27		14	1	0.889831	0.800847	0.199153	0.110169	0.690678	0.196064	0.318982	0.257523	100.512	81.5307	0.927083
14755321|F|0-14:G>A-14:G>A	TGCAGTAATACGTCAGATGGAGATCACTCGGTGATTGGCACAAATGTCGTCAAGGAAGAACGGTCGAGT	TGCAGTAATACGTCAGATGGAGATCACTCGGTGATTGGCACAAATGTCGTCAAGGAAGAACGGTCGAGT	chr00 Concatenation of 62753 sequences	15984027	1	1.72305e-27	14:G>A	14	1	0.889831	0.800847	0.199153	0.110169	0.690678	0.196064	0.318982	0.257523	100.512	81.5307	0.927083
10756687|F|0--19:C>T	TGCAGCAAAGCATTTGCTTCGACATGTGGGTCTGTGCATTTTGGATTTTCGAATGAAAATCGCTGATGA	TGCAGCAAAGCATTTGCTTCGACATGTGGGTCTGTGCATTTTGGATTTTCGAATGAAAATCGCTGATGA	chr00 Concatenation of 62753 sequences	68084650	1	3.70346e-29		19	1	0.487288	1	0	0.512712	0.487288	0.499677	0	0.249838	73.3461	81.3979	0.96875
10756687|F|0-19:C>T-19:C>T	TGCAGCAAAGCATTTGCTTTGACATGTGGGTCTGTGCATTTCGGATTTTCGAATGAAAATCGCTGATGA	TGCAGCAAAGCATTTGCTTTGACATGTGGGTCTGTGCATTTCGGATTTTCGAATGAAAATCGCTGATGA	chr00 Concatenation of 62753 sequences	68084650	1	3.70346e-29	19:C>T	19	1	0.487288	1	0	0.512712	0.487288	0.499677	0	0.249838	73.3461	81.3979	0.96875
14755277|F|0--12:G>A	TGCAGGTACACGGCTGTCATCCATTACAGATCGGAAGAGCGGTTCAGCAGGAATGCCGAGACCGATCTC	TGCAGGTACACGGCTGTCATCCATTAC		0	0	999		12	1	0.987288	0.402542	0.597458	0.012712	0.389831	0.025101	0.481004	0.253052	181.165	81.3704	0.968085
14755277|F|0-12:G>A-12:G>A	TGCAGGTACACGACTGTCATCCATTACAGATCGGAAGAGCGGTTCAGCAGGAATGCCGAGACCGATCTC	TGCAGGTACACGACTGTCATCCATTAC		0	0	999	12:G>A	12	1	0.987288	0.402542	0.597458	0.012712	0.389831	0.025101	0.481004	0.253052	181.165	81.3704	0.968085
14820148|F|0--67:T>A	TGCAGACTGTAACTGCATAAAGAAATTGTTTTGCCAGGCTGCTTATTCACGTAACATTTACTTCGTTTA	TGCAGACTGTAACTGCATAAAGAAATTGTTTTGCCAGGCTGCTTATTCACGTAACATTTACTTCGTTTA	chr00 Concatenation of 62753 sequences	28441528	1	4.79073e-28		67	1	0.207627	1	0	0.792373	0.207627	0.329036	0	0.164518	40.7846	81.2491	0.989583
14820148|F|0-67:T>A-67:T>A	TGCAGACTGTAACTGCATAAAGAAATTGTTTTGCCAGGCTGCTTATTCACGTAACATTTACTTCGTTAC	TGCAGACTGTAACTGCATAAAGAAATTGTTTTGCCAGGCTGCTTATTCACGTAACATTTACTTCGTTAC	chr00 Concatenation of 62753 sequences	28441528	1	4.79073e-28	67:T>A	67	1	0.207627	1	0	0.792373	0.207627	0.329036	0	0.164518	40.7846	81.2491	0.989583
10756389|F|0--15:C>A	TGCAGTTACGGCACTCCTTTCACTGTAATCCTGAATATTTACAGATCGGAAGAGCGGTTCAGCAGGAAT	TGCAGTTACGGCACTCCTTTCACTGTAATCCTGAATATTTAC		0	0	999		15	1	0.788136	0.809322	0.190678	0.211864	0.597458	0.333956	0.30864	0.321298	96.2321	81.2	0.958333
10756389|F|0-15:C>A-15:C>A	TGCAGTTACGGCACTACTTTCACTGTAATCCTGAATATTTACAGATCGGAAGAGCGGTTCAGCAGGAAT	TGCAGTTACGGCACTACTTTCACTGTAATCCTGAATATTTAC		0	0	999	15:C>A	15	1	0.788136	0.809322	0.190678	0.211864	0.597458	0.333956	0.30864	0.321298	96.2321	81.2	0.958333
14755323|F|0--65:C>A	TGCAGTGTCTCGTTGATGGTGCGGATGAATATTTGCAACTGCTCGATGTGGTAAGTCAAACAATGCAAG	TGCAGTGTCTCGTTGATGGTGCGGATGAATATTTGCAACTGCTCGATGTGGTAAGTCAAACAATGCAAG	chr07 Concatenation of 15 sequences	7116791	1	3.70346e-29		65	1	0.974576	0.457627	0.542373	0.025424	0.432203	0.049555	0.496409	0.272982	128.915	81.1496	0.979167
14755323|F|0-65:C>A-65:C>A	TGCAGTGTCTCGTTGATGGTGCGGATGAATATTTGCAACTGCTCGATGTGGTAAGTCAAACAATGAAAG	TGCAGTGTCTCGTTGATGGTGCGGATGAATATTTGCAACTGCTCGATGTGGTAAGTCAAACAATGAAAG	chr07 Concatenation of 15 sequences	7116791	1	3.70346e-29	65:C>A	65	1	0.974576	0.457627	0.542373	0.025424	0.432203	0.049555	0.496409	0.272982	128.915	81.1496	0.979167
10756410|F|0--17:C>A	TGCAGCAGCAACCATTGCAGAGACCGAGATATGCAAATTACTCTGGGAATTTTCCAAGACAGATGGAAT	TGCAGCAGCAACCATTGCAGAGACCGAGATATGCAAATTACTCTGGGAATTTTCCAAGACAGATGGAAT	chr06 Concatenation of 13 sequences	12351806	1	3.70346e-29		17	1	0.508475	0.940678	0.059322	0.491525	0.449153	0.499856	0.111606	0.305731	49.7241	81.1111	0.989362
10756410|F|0-17:C>A-17:C>A	TGCAGCAGCAACCATTGAAGAGACCGAGATATGCAAATTACTCTGGGAATTTTCCAAGACAGATGGAAT	TGCAGCAGCAACCATTGAAGAGACCGAGATATGCAAATTACTCTGGGAATTTTCCAAGACAGATGGAAT	chr06 Concatenation of 13 sequences	12351806	1	3.70346e-29	17:C>A	17	1	0.508475	0.940678	0.059322	0.491525	0.449153	0.499856	0.111606	0.305731	49.7241	81.1111	0.989362
14755393|F|0--19:C>A	TGCAGAAGAAGGAGAAGTCCTTGAAACGTAAGCTTAGGGAGGACAAGCTCTTGAATGACTTTACAGATC	TGCAGAAGAAGGAGAAGTCCTTGAAACGTAAGCTTAGGGAGGACAAGCTCTTGAATGACTTTAC	chr04 Concatenation of 15 sequences	3005956	1	3.31534e-24		19	1	0.911017	0.665254	0.334746	0.088983	0.576271	0.16213	0.445382	0.303756	121.643	81.0838	0.96875
14755393|F|0-19:C>A-19:C>A	TGCAGAAGAAGGAGAAGTCATTGAAACGTAAGCTTAGGGAGGACAAGCTCTTGAATGACTTTACAGATC	TGCAGAAGAAGGAGAAGTCATTGAAACGTAAGCTTAGGGAGGACAAGCTCTTGAATGACTTTAC	chr04 Concatenation of 15 sequences	3005956	1	3.31534e-24	19:C>A	19	1	0.911017	0.665254	0.334746	0.088983	0.576271	0.16213	0.445382	0.303756	121.643	81.0838	0.96875
10755936|F|0--8:C>T	TGCAGGAACAAACTTATCTCAAGGCTGGGTAAGCAAAGCATAGAGTTGGTTTTAGGTTACAGATCGGAA	TGCAGGAACAAACTTATCTCAAGGCTGGGTAAGCAAAGCATAGAGTTGGTTTTAGGTTAC	chr02 Concatenation of 13 sequences	2702866	1	4.99296e-22		8	1	0.322034	0.983051	0.016949	0.677966	0.305085	0.436656	0.033324	0.23499	44.5053	80.947	0.96875
10755936|F|0-8:C>T-8:C>T	TGCAGGAATAAACTTATCTCAAGGCTGGGTAAGCAAAGCATAGAGTTGGTTTTAGGTTACAGATCGGAA	TGCAGGAATAAACTTATCTCAAGGCTGGGTAAGCAAAGCATAGAGTTGGTTTTAGGTTAC	chr02 Concatenation of 13 sequences	2702866	1	4.99296e-22	8:C>T	8	1	0.322034	0.983051	0.016949	0.677966	0.305085	0.436656	0.033324	0.23499	44.5053	80.947	0.96875
14755171|F|0--49:G>C	TGCAGCTGCACACACCGTAGACTCAAATACAAGCGACACTGATTGGTTTGGATGATTACAGATCGGAAG	TGCAGCTGCACACACCGTAGACTCAAATACAAGCGACACTGATTGGTTTGGATGATTAC	chr09 Concatenation of 13 sequences	1030775	1	1.7459e-21		49	1	0.898305	0.644068	0.355932	0.101695	0.542373	0.182706	0.458489	0.320598	114.656	80.8663	0.979167
14755171|F|0-49:G>C-49:G>C	TGCAGCTGCACACACCGTAGACTCAAATACAAGCGACACTGATTGGTTTCGATGATTACAGATCGGAAG	TGCAGCTGCACACACCGTAGACTCAAATACAAGCGACACTGATTGGTTTCGATGATTAC	chr09 Concatenation of 13 sequences	1030775	1	1.7459e-21	49:G>C	49	1	0.898305	0.644068	0.355932	0.101695	0.542373	0.182706	0.458489	0.320598	114.656	80.8663	0.979167
10756199|F|0--29:C>G	TGCAGCAATGGTCTAAAGCCTTTATTCGTCCCCGCATTGTTTATCTGTCCACAATTTTTCCAATTACAG	TGCAGCAATGGTCTAAAGCCTTTATTCGTCCCCGCATTGTTTATCTGTCCACAATTTTTCCAATTACAG	chr00 Concatenation of 62753 sequences	25143622	1	1.72305e-27		29	1	0.211864	0.983051	0.016949	0.788136	0.194915	0.333956	0.033324	0.18364	41.3594	80.7993	1
10756199|F|0-29:C>G-29:C>G	TGCAGCAATGGTCTAAAGCCTTTATTCGTGCCCGCATTGTTTATCTGTCCACAATTTTTCCAATTACAG	TGCAGCAATGGTCTAAAGCCTTTATTCGTGCCCGCATTGTTTATCTGTCCACAATTTTTCCAATTACAG	chr00 Concatenation of 62753 sequences	25143622	1	1.72305e-27	29:C>G	29	1	0.211864	0.983051	0.016949	0.788136	0.194915	0.333956	0.033324	0.18364	41.3594	80.7993	1
15995907|F|0--12:A>T	TGCAGCTGATTGATTGTGGTTGAGGTCCTCAAGATTACAGATCGGAAGAGCGGTTCAGCAGGAATGCCG	TGCAGCTGATTGATTGTGGTTGAGGTCCTCAAGATTAC		0	0	999		12	1	0.834746	0.724576	0.275424	0.165254	0.559322	0.275891	0.399131	0.337511	100.833	80.7944	0.979167
15995907|F|0-12:A>T-12:A>T	TGCAGCTGATTGTTTGTGGTTGAGGTCCTCAAGATTACAGATCGGAAGAGCGGTTCAGCAGGAATGCCG	TGCAGCTGATTGTTTGTGGTTGAGGTCCTCAAGATTAC		0	0	999	12:A>T	12	1	0.834746	0.724576	0.275424	0.165254	0.559322	0.275891	0.399131	0.337511	100.833	80.7944	0.979167
10756461|F|0--28:C>T	TGCAGTTGCAGAATACTGGATATAGTCCCGAGTTTGGGGCAAACCAGTATAATTTTACAGATCGGAAGA	TGCAGTTGCAGAATACTGGATATAGTCCCGAGTTTGGGGCAAACCAGTATAATTTTAC	chr01 Concatenation of 23 sequences	12784775	1	6.09998e-21		28	1	0.75	0.838983	0.161017	0.25	0.588983	0.375	0.270181	0.32259	78.6934	80.4816	0.958333
10756461|F|0-28:C>T-28:C>T	TGCAGTTGCAGAATACTGGATATAGTCCTGAGTTTGGGGCAAACCAGTATAATTTTACAGATCGGAAGA	TGCAGTTGCAGAATACTGGATATAGTCCTGAGTTTGGGGCAAACCAGTATAATTTTAC	chr01 Concatenation of 23 sequences	12784775	1	6.09998e-21	28:C>T	28	1	0.75	0.838983	0.161017	0.25	0.588983	0.375	0.270181	0.32259	78.6934	80.4816	0.958333
14755159|F|0--24:C>T	TGCAGCCACAATTCTTGGTGTTTTCCTTTTTTTCTTTCTTTTACAGATCGGAAGAGCGGTTCAGCAGGA	TGCAGCCACAATTCTTGGTGTTTTCCTTTTTTTCTTTCTTTTAC		0	0	999		24	1	0.190678	0.987288	0.012712	0.809322	0.177966	0.30864	0.025101	0.16687	45.6538	80.4754	0.989583
14755159|F|0-24:C>T-24:C>T	TGCAGCCACAATTCTTGGTGTTTTTCTTTTTTTCTTTCTTTTACAGATCGGAAGAGCGGTTCAGCAGGA	TGCAGCCACAATTCTTGGTGTTTTTCTTTTTTTCTTTCTTTTAC		0	0	999	24:C>T	24	1	0.190678	0.987288	0.012712	0.809322	0.177966	0.30864	0.025101	0.16687	45.6538	80.4754	0.989583
15995296|F|0--29:G>A	TGCAGTATCTATGAAAGCGACTTGGTTATGCTCTATAGGAAGATTCGTTTACAGATCGGAAGAGCGGTT	TGCAGTATCTATGAAAGCGACTTGGTTATGCTCTATAGGAAGATTCGTTTAC	chr10 Concatenation of 9 sequences	3467598	1	1.0874e-17		29	1	0.868644	0.724576	0.275424	0.131356	0.59322	0.228203	0.399131	0.313667	121.85	80.4466	0.96875
15995296|F|0-29:G>A-29:G>A	TGCAGTATCTATGAAAGCGACTTGGTTATACTCTATAGGAAGATTCGTTTACAGATCGGAAGAGCGGTT	TGCAGTATCTATGAAAGCGACTTGGTTATACTCTATAGGAAGATTCGTTTAC	chr10 Concatenation of 9 sequences	3467598	1	1.0874e-17	29:G>A	29	1	0.868644	0.724576	0.275424	0.131356	0.59322	0.228203	0.399131	0.313667	121.85	80.4466	0.96875
10754420|F|0--29:G>A	TGCAGACTATCGATTTGAACATGAATGATGTTATTCCTCTTTCAGTTTACAGATCGGAAGAGCGGTTCA	TGCAGACTATCGATTTGAACATGAATGATGTTATTCCTCTTTCAGTTTAC	chr09 Concatenation of 13 sequences	17147344	1	1.30617e-16		29	1	0.114407	0.987288	0.012712	0.885593	0.101695	0.202636	0.025101	0.113868	44.0857	80.4085	1
10754420|F|0-29:G>A-29:G>A	TGCAGACTATCGATTTGAACATGAATGATATTATTCCTCTTTCAGTTTACAGATCGGAAGAGCGGTTCA	TGCAGACTATCGATTTGAACATGAATGATATTATTCCTCTTTCAGTTTAC	chr09 Concatenation of 13 sequences	17147344	1	1.30617e-16	29:G>A	29	1	0.114407	0.987288	0.012712	0.885593	0.101695	0.202636	0.025101	0.113868	44.0857	80.4085	1
10756132|F|0--12:G>A	TGCAGCTGTTATGAGTTTTAGTTGGGTGATTGTTGAGTGGGGTTTGTTACAGATCGGAAGAGCGGTTCA	TGCAGCTGTTATGAGTTTTAGTTGGGTGATTGTTGAGTGGGGTTTGTTAC	chr02 Concatenation of 13 sequences	2353723	1	2.80742e-18		12	1	0.694915	0.940678	0.059322	0.305085	0.635593	0.424016	0.111606	0.267811	59.6927	80.3993	0.96875
10756132|F|0-12:G>A-12:G>A	TGCAGCTGTTATAAGTTTTAGTTGGGTGATTGTTGAGTGGGGTTTGTTACAGATCGGAAGAGCGGTTCA	TGCAGCTGTTATAAGTTTTAGTTGGGTGATTGTTGAGTGGGGTTTGTTAC	chr02 Concatenation of 13 sequences	2353723	1	2.80742e-18	12:G>A	12	1	0.694915	0.940678	0.059322	0.305085	0.635593	0.424016	0.111606	0.267811	59.6927	80.3993	0.96875
14754904|F|0--25:A>G	TGCAGAGACCTTACGAGCACTGTTCATTATTTGGTGCTTTCTTACAGATCGGAAGAGCGGTTCAGCAGG	TGCAGAGACCTTACGAGCACTGTTCATTATTTGGTGCTTTCTTAC	chr05 Concatenation of 9 sequences	1898731	1	1.42969e-15		25	1	0.949153	0.237288	0.762712	0.050847	0.186441	0.096524	0.361965	0.229244	117.639	80.2	0.968085
14754904|F|0-25:A>G-25:A>G	TGCAGAGACCTTACGAGCACTGTTCGTTATTTGGTGCTTTCTTACAGATCGGAAGAGCGGTTCAGCAGG	TGCAGAGACCTTACGAGCACTGTTCGTTATTTGGTGCTTTCTTAC	chr05 Concatenation of 9 sequences	1898731	1	1.42969e-15	25:A>G	25	1	0.949153	0.237288	0.762712	0.050847	0.186441	0.096524	0.361965	0.229244	117.639	80.2	0.968085
10756430|F|0--27:C>T	TGCAGTGCTGAAAATGGGGTTTGAAGGCAGTAACATGCAAATGCTTGAGCATTGTGGTGCCAGAGGGAT	TGCAGTGCTGAAAATGGGGTTTGAAGGCAGTAACATGCAAATGCTTGAGCATTGTGGTGCCAGAGGGAT	chr04 Concatenation of 15 sequences	18961483	1	3.70346e-29		27	1	0.34322	0.957627	0.042373	0.65678	0.300847	0.45084	0.081155	0.265998	47.4624	80.0181	0.979167
10756430|F|0-27:C>T-27:C>T	TGCAGTGCTGAAAATGGGGTTTGAAGGTAGTAACATGCAAATGCTTGAGCATTGTGGTGCCAGAGGGAT	TGCAGTGCTGAAAATGGGGTTTGAAGGTAGTAACATGCAAATGCTTGAGCATTGTGGTGCCAGAGGGAT	chr04 Concatenation of 15 sequences	18961483	1	3.70346e-29	27:C>T	27	1	0.34322	0.957627	0.042373	0.65678	0.300847	0.45084	0.081155	0.265998	47.4624	80.0181	0.979167
15995892|F|0--50:T>C	TGCAGACAAAGTCATCTCAGAAGAGCATTGAAAGAGATCGAGACCTAATCTTTTTACAGATCGGAAGAG	TGCAGACAAAGTCATCTCAGAAGAGCATTGAAAGAGATCGAGACCTAATCTTTTTAC	chr09 Concatenation of 13 sequences	23684499	1	4.57688e-22		50	1	0.983051	0.432203	0.567797	0.016949	0.415254	0.033324	0.490807	0.262065	176.092	80.0169	0.947917
15995892|F|0-50:T>C-50:T>C	TGCAGACAAAGTCATCTCAGAAGAGCATTGAAAGAGATCGAGACCTAATCCTTTTACAGATCGGAAGAG	TGCAGACAAAGTCATCTCAGAAGAGCATTGAAAGAGATCGAGACCTAATCCTTTTAC	chr09 Concatenation of 13 sequences	23684499	1	4.57688e-22	50:T>C	50	1	0.983051	0.432203	0.567797	0.016949	0.415254	0.033324	0.490807	0.262065	176.092	80.0169	0.947917
10756174|F|0--40:G>C	TGCAGTCAAATGCTCTACCACTGAGCTATGGACCCAATTTGGTTACAGATCGGAAGAGCGGTTCAGCAG	TGCAGTCAAATGCTCTACCACTGAGCTATGGACCCAATTTGGTTAC	chr06 Concatenation of 13 sequences	28201741	1	1.93348e-14		40	0.919492	1	0.02765	0.97235	0	0.02765	0	0.053771	0.026885	172.724	80	1
10756174|F|0-40:G>C-40:G>C	TGCAGTCAAATGCTCTACCACTGAGCTATGGACCCAATTTCGTTACAGATCGGAAGAGCGGTTCAGCAG	TGCAGTCAAATGCTCTACCACTGAGCTATGGACCCAATTTCGTTAC	chr06 Concatenation of 13 sequences	28201741	1	1.93348e-14	40:G>C	40	0.919492	1	0.02765	0.97235	0	0.02765	0	0.053771	0.026885	172.724	80	1
10756609|F|0--39:A>G	TGCAGTTCCAGCTTCTGCATTTCGCAACGAACAATTGGCATTCTCCGCTGATTCAACTATCCATGTCAA	TGCAGTTCCAGCTTCTGCATTTCGCAACGAACAATTGGCATTCTCCGCTGATTCAACTATCCATGTCAA	chr10 Concatenation of 9 sequences	2345661	1	1.72305e-27		39	1	0.372881	0.95339	0.04661	0.627119	0.326271	0.467682	0.088875	0.278279	46.8667	79.9818	0.989583
10756609|F|0-39:A>G-39:A>G	TGCAGTTCCAGCTTCTGCATTTCGCAACGAACAATTGGCGTTCTCCGCTGATTCAACTATCCATGTCAA	TGCAGTTCCAGCTTCTGCATTTCGCAACGAACAATTGGCGTTCTCCGCTGATTCAACTATCCATGTCAA	chr10 Concatenation of 9 sequences	2345661	1	1.72305e-27	39:A>G	39	1	0.372881	0.95339	0.04661	0.627119	0.326271	0.467682	0.088875	0.278279	46.8667	79.9818	0.989583
14754907|F|0--10:A>T	TGCAGAGGAAACGAAATACATAATCAGCAGATTACAGATCGGAAGAGCGGTTCAGCAGGAATGCCGAGA	TGCAGAGGAAACGAAATACATAATCAGCAGATTAC		0	0	999		10	1	0.826271	0.737288	0.262712	0.173729	0.563559	0.287094	0.387389	0.337241	89.8571	79.781	0.979167
14754907|F|0-10:A>T-10:A>T	TGCAGAGGAATCGAAATACATAATCAGCAGATTACAGATCGGAAGAGCGGTTCAGCAGGAATGCCGAGA	TGCAGAGGAATCGAAATACATAATCAGCAGATTAC		0	0	999	10:A>T	10	1	0.826271	0.737288	0.262712	0.173729	0.563559	0.287094	0.387389	0.337241	89.8571	79.781	0.979167
10756095|F|0--16:G>C	TGCAGAAGAAGAATTTGTAGAAGGCCAAAGCTTATTGGTTTTACAGATCGGAAGAGCGGTTCAGCAGGA	TGCAGAAGAAGAATTTGTAGAAGGCCAAAGCTTATTGGTTTTAC	chr04 Concatenation of 15 sequences	19228779	1	2.28363e-13		16	0.983051	0.599138	0.853448	0.146552	0.400862	0.452586	0.480343	0.250149	0.365246	65.5291	79.7637	0.98913
10756095|F|0-16:G>C-16:G>C	TGCAGAAGAAGAATTTCTAGAAGGCCAAAGCTTATTGGTTTTACAGATCGGAAGAGCGGTTCAGCAGGA	TGCAGAAGAAGAATTTCTAGAAGGCCAAAGCTTATTGGTTTTAC	chr04 Concatenation of 15 sequences	19228779	1	2.28363e-13	16:G>C	16	0.983051	0.599138	0.853448	0.146552	0.400862	0.452586	0.480343	0.250149	0.365246	65.5291	79.7637	0.98913
15995775|F|0--23:C>A	TGCAGTGTGTTACAAACAATGTCCAATTTTACAGATCGGAAGAGCGGTTCAGCAGGAATGCCGAGACCG	TGCAGTGTGTTACAAACAATGTCCAATTTTAC		0	0	999		23	1	0.860169	0.716102	0.283898	0.139831	0.576271	0.240556	0.4066	0.323578	89.7004	79.7065	0.958333
15995775|F|0-23:C>A-23:C>A	TGCAGTGTGTTACAAACAATGTCAAATTTTACAGATCGGAAGAGCGGTTCAGCAGGAATGCCGAGACCG	TGCAGTGTGTTACAAACAATGTCAAATTTTAC		0	0	999	23:C>A	23	1	0.860169	0.716102	0.283898	0.139831	0.576271	0.240556	0.4066	0.323578	89.7004	79.7065	0.958333
14754353|F|0--12:G>A	TGCAGAAAAGACGGCACTTGAGAAATGTTACAGATCGGAAGAGCGGTTCAGCAGGAATGCCGAGACCGA	TGCAGAAAAGACGGCACTTGAGAAATGTTAC		0	0	999		12	1	0.932203	0.580508	0.419492	0.067797	0.512712	0.1264	0.487037	0.306719	149.604	79.5758	0.9375
14754353|F|0-12:G>A-12:G>A	TGCAGAAAAGACAGCACTTGAGAAATGTTACAGATCGGAAGAGCGGTTCAGCAGGAATGCCGAGACCGA	TGCAGAAAAGACAGCACTTGAGAAATGTTAC		0	0	999	12:G>A	12	1	0.932203	0.580508	0.419492	0.067797	0.512712	0.1264	0.487037	0.306719	149.604	79.5758	0.9375
14755286|F|0--13:G>A	TGCAGTGTCAATCGTATTTGTTCAAACTACTTCAATGTGCAACGAAGAATTTACAGATCGGAAGAGCGG	TGCAGTGTCAATCGTATTTGTTCAAACTACTTCAATGTGCAACGAAGAATTTAC	chr05 Concatenation of 9 sequences	22982819	1	1.93583e-20		13	1	0.95339	0.555085	0.444915	0.04661	0.508475	0.088875	0.493931	0.291403	99.8974	79.5613	0.979167
14755286|F|0-13:G>A-13:G>A	TGCAGTGTCAATCATAGTTGTTCAAACTACTTCAATGTGCAACGAAGAATTTACAGATCGGAAGAGCGG	TGCAGTGTCAATCATAGTTGTTCAAACTACTTCAATGTGCAACGAAGAATTTAC	chr05 Concatenation of 9 sequences	22982819	1	1.93583e-20	13:G>A	13	1	0.95339	0.555085	0.444915	0.04661	0.508475	0.088875	0.493931	0.291403	99.8974	79.5613	0.979167
10756292|F|0--45:C>A	TGCAGTTCATGTGGTCTATCAATTGTTGAAGCATGTGATTTAGAACGTTACAGATCGGAAGAGCGGTTC	TGCAGTTCATGTGGTCTATCAATTGTTGAAGCATGTGATTTAGAACGTTAC	chr09 Concatenation of 13 sequences	13641088	1	8.10589e-19		45	1	0.919492	0.635593	0.364407	0.080508	0.555085	0.148054	0.463229	0.305641	153.829	79.1038	0.979167
10756292|F|0-45:C>A-45:C>A	TGCAGTTCATGTGGTCTATCAATTGTTGAAGCATGTGATTTAGAAAGTTACAGATCGGAAGAGCGGTTC	TGCAGTTCATGTGGTCTATCAATTGTTGAAGCATGTGATTTAGAAAGTTAC	chr09 Concatenation of 13 sequences	13641088	1	8.10589e-19	45:C>A	45	1	0.919492	0.635593	0.364407	0.080508	0.555085	0.148054	0.463229	0.305641	153.829	79.1038	0.979167
14755190|F|0--24:T>C	TGCAGTAATTGCTTGTTCTCAATTTTTCTTGATAGTTTTACAGATCGGAAGAGCGGTTCAGCAGGAATG	TGCAGTAATTGCTTGTTCTCAATTTTTCTTGATAGTTTTAC	chr00 Concatenation of 62753 sequences	24331723	1	1.9574e-13		24	1	0.966102	0.457627	0.542373	0.033898	0.423729	0.065498	0.496409	0.280954	105.932	79.0388	0.958333
14755190|F|0-24:T>C-24:T>C	TGCAGTAATTGCTTGTTCTCAATTCTTCTTGATAGTTTTACAGATCGGAAGAGCGGTTCAGCAGGAATG	TGCAGTAATTGCTTGTTCTCAATTCTTCTTGATAGTTTTAC	chr00 Concatenation of 62753 sequences	24331723	1	1.9574e-13	24:T>C	24	1	0.966102	0.457627	0.542373	0.033898	0.423729	0.065498	0.496409	0.280954	105.932	79.0388	0.958333
22254010|F|0--40:G>C	TGCAGTCAGCAGCATGTCTGCAATAATGCTTGCATACAGAGATTGGTTACAGATCGGAAGAGCGGTTCA	TGCAGTCAGCAGCATGTCTGCAATAATGCTTGCATACAGAGATTGGTTAC	chr03 Concatenation of 11 sequences	1759750	1	2.80742e-18		40	0.826271	0.876923	0.307692	0.692308	0.123077	0.184615	0.215858	0.426036	0.320947	97.765	79.0278	0.914286
22254010|F|0-40:G>C-40:G>C	TGCAGTCAGCAGCATGTCTGCAATAATGCTCGCATACAGACATTGGTTACAGATCGGAAGAGCGGTTCA	TGCAGTCAGCAGCATGTCTGCAATAATGCTCGCATACAGACATTGGTTAC	chr03 Concatenation of 11 sequences	1759750	1	2.80742e-18	40:G>C	40	0.826271	0.876923	0.307692	0.692308	0.123077	0.184615	0.215858	0.426036	0.320947	97.765	79.0278	0.914286
10756390|F|0--39:C>A	TGCAGTTCTCAAAATGTTTACGAGCCAATAAGGCAAAAGCAAACATTATATTACAGATCGGAAGAGCGG	TGCAGTTCTCAAAATGTTTACGAGCCAATAAGGCAAAAGCAAACATTATATTAC	chr01 Concatenation of 23 sequences	30563254	1	9.00655e-19		39	1	0.317797	1	0	0.682203	0.317797	0.433604	0	0.216802	51.3595	78.865	0.989583
10756390|F|0-39:C>A-39:C>A	TGCAGTTCTCAAAATGTTTATGAGCCAATAAGGCAAAAGAAAACATTATATTACAGATCGGAAGAGCGG	TGCAGTTCTCAAAATGTTTATGAGCCAATAAGGCAAAAGAAAACATTATATTAC	chr01 Concatenation of 23 sequences	30563254	1	9.00655e-19	39:C>A	39	1	0.317797	1	0	0.682203	0.317797	0.433604	0	0.216802	51.3595	78.865	0.989583
14754891|F|0--35:G>A	TGCAGAACGTGACCAACATAGAATCCCTCCTATTCGCCGTGAGTTTTCTTTTTTACAGATCGGAAGAGC	TGCAGAACGTGACCAACATAGAATCCCTCCTATTCGCCGTGAGTTTTCTTTTTTAC	chr05 Concatenation of 9 sequences	1643830	1	5.74116e-21		35	1	0.987288	0.072034	0.927966	0.012712	0.059322	0.025101	0.13369	0.079395	148.718	78.8182	1
14754891|F|0-35:G>A-35:G>A	TGCAGAACGTGACCAACATAGAATCCCTCCTATTCACCGTGAGTTTTCTTTTTTACAGATCGGAAGAGC	TGCAGAACGTGACCAACATAGAATCCCTCCTATTCACCGTGAGTTTTCTTTTTTAC	chr05 Concatenation of 9 sequences	1643830	1	5.74116e-21	35:G>A	35	1	0.987288	0.072034	0.927966	0.012712	0.059322	0.025101	0.13369	0.079395	148.718	78.8182	1
14754505|F|0--22:T>C	TGCAGTCTAGACCAATGAGATGTTTTTACAGATCGGAAGAGCGGTTCAGCAGGAATGCCGAGACCGATC	TGCAGTCTAGACCAATGAGATGTTTTTAC	chr05 Concatenation of 9 sequences	26925768	1	3.56671e-07		22	1	0.995763	0.067797	0.932203	0.004237	0.063559	0.008439	0.1264	0.06742	156.753	78.7368	0.989362
14754505|F|0-22:T>C-22:T>C	TGCAGTCTAGACCAATGAGATGCTTTTACAGATCGGAAGAGCGGTTCAGCAGGAATGCCGAGACCGATC	TGCAGTCTAGACCAATGAGATGCTTTTAC	chr05 Concatenation of 9 sequences	26925768	1	3.56671e-07	22:T>C	22	1	0.995763	0.067797	0.932203	0.004237	0.063559	0.008439	0.1264	0.06742	156.753	78.7368	0.989362
14754498|F|0--17:T>C	TGCAGTAGCAGCGTAAGTATTATTCTAATCACCACACACAATTTTACAGATCGGAAGAGCGGTTCAGCA	TGCAGTAGCAGCGTAAGTATTATTCTAATCACCACACACAATTTTAC	chr04 Concatenation of 15 sequences	20587463	1	5.60954e-15		17	1	0.987288	0.228814	0.771186	0.012712	0.216102	0.025101	0.352916	0.189008	137.768	78.6613	0.979167
14754498|F|0-17:T>C-17:T>C	TGCAGTAGCAGCGTAAGCATTATTCTAATCACCACACACAATTTTACAGATCGGAAGAGCGGTTCAGCA	TGCAGTAGCAGCGTAAGCATTATTCTAATCACCACACACAATTTTAC	chr04 Concatenation of 15 sequences	20587463	1	5.60954e-15	17:T>C	17	1	0.987288	0.228814	0.771186	0.012712	0.216102	0.025101	0.352916	0.189008	137.768	78.6613	0.979167
14819796|F|0--29:T>A	TGCAGTAGAAAAAAGCGAGTTTGTTTAGTTCTACGTATCATGCAAAATTTTACAGATCGGAAGAGCGGT	TGCAGTAGAAAAAAGCGAGTTTGTTTAGTTCTACGTATCATGCAAAATTTTAC		0	0	999		29	0.978814	0.753247	0.857143	0.142857	0.246753	0.61039	0.371732	0.244898	0.308315	81.835	78.6198	0.933333
14819796|F|0-29:T>A-29:T>A	TGCAGTAGAAAAAAGCGAGTTTGTTTAGTACTACGTATTATGCAAAATTTTACAGATCGGAAGAGCGGT	TGCAGTAGAAAAAAGCGAGTTTGTTTAGTACTACGTATTATGCAAAATTTTAC		0	0	999	29:T>A	29	0.978814	0.753247	0.857143	0.142857	0.246753	0.61039	0.371732	0.244898	0.308315	81.835	78.6198	0.933333
14754903|F|0--10:C>T	TGCAGAGAAGCCGCTGCAAAAAGAAAGAACCAAGAAGTTACAGATCGGAAGAGCGGTTCAGCAGGAATG	TGCAGAGAAGCCGCTGCAAAAAGAAAGAACCAAGAAGTTAC	chr04 Concatenation of 15 sequences	1455322	1	3.27542e-11		10	0.711864	0.964286	0.077381	0.922619	0.035714	0.041667	0.068878	0.142786	0.105832	99.1667	78.375	1
14754903|F|0-10:C>T-10:C>T	TGCAGAGAAGTCGCTGCAAAAAGAAAGAACCAAGAAGTTACAGATCGGAAGAGCGGTTCAGCAGGAATG	TGCAGAGAAGTCGCTGCAAAAAGAAAGAACCAAGAAGTTAC	chr04 Concatenation of 15 sequences	1455322	1	3.27542e-11	10:C>T	10	0.711864	0.964286	0.077381	0.922619	0.035714	0.041667	0.068878	0.142786	0.105832	99.1667	78.375	1
15995289|F|0--25:A>T	TGCAGTACAAGGAATCTTTTTCTGCAAGTGCGAATCTTACAGATCGGAAGAGCGGTTCAGCAGGAATGC	TGCAGTACAAGGAATCTTTTTCTGCAAGTGCGAATCTTAC		0	0	999		25	1	0.809322	0.771186	0.228814	0.190678	0.580508	0.30864	0.352916	0.330778	87.5455	78.1956	0.979167
15995289|F|0-25:A>T-25:A>T	TGCAGTACAAGGAATCTTTTTCTGCTAGTGCGAATCTTACAGATCGGAAGAGCGGTTCAGCAGGAATGC	TGCAGTACAAGGAATCTTTTTCTGCTAGTGCGAATCTTAC		0	0	999	25:A>T	25	1	0.809322	0.771186	0.228814	0.190678	0.580508	0.30864	0.352916	0.330778	87.5455	78.1956	0.979167
10756487|F|0--58:T>C	TGCAGTAATGAACCAAAAAGGTGCCATCTTGAATGACATATTTAGATGTCAAGGATTTTACATTACAGA	TGCAGTAATGAACCAAAAAGGTGCCATCTTGAATGACATATTTAGATGTCAAGGATTTTACATTACAGA	chr07 Concatenation of 15 sequences	39818	1	8.01659e-26		58	1	0.050847	1	0	0.949153	0.050847	0.096524	0	0.048262	31.6875	78.1869	0.989583
10756487|F|0-58:T>C-58:T>C	TGCAGTAATGAACCAAAAAGGTGCCATCTTGAATGACATATTTAGATGTCAAGGATTTCACATTACAGA	TGCAGTAATGAACCAAAAAGGTGCCATCTTGAATGACATATTTAGATGTCAAGGATTTCACATTACAGA	chr07 Concatenation of 15 sequences	39818	1	8.01659e-26	58:T>C	58	1	0.050847	1	0	0.949153	0.050847	0.096524	0	0.048262	31.6875	78.1869	0.989583
10755632|F|0--5:C>A	TGCAGCTTTGATTTGGGCTTGAAGAATCCAATCAATTACAGATCGGAAGAGCGGTTCAGCAGGAATGCC	TGCAGCTTTGATTTGGGCTTGAAGAATCCAATCAATTAC	chr01 Concatenation of 23 sequences	17970934	1	2.25071e-12		5	0.889831	0.919048	0.366667	0.633333	0.080952	0.285714	0.148798	0.464444	0.306621	148.432	78.1786	0.95
10755632|F|0-5:C>A-5:C>A	TGCAGATTTGATTTGGGCTTGAAGAATCCAATCAATTACAGATCGGAAGAGCGGTTCAGCAGGAATGCC	TGCAGATTTGATTTGGGCTTGAAGAATCCAATCAATTAC	chr01 Concatenation of 23 sequences	17970934	1	2.25071e-12	5:C>A	5	0.889831	0.919048	0.366667	0.633333	0.080952	0.285714	0.148798	0.464444	0.306621	148.432	78.1786	0.95
10756401|F|0--34:A>G	TGCAGACAAGCAATCATTCTAGTCACTAGCTACAAGGTTCTTTCCAATCCGACCAGAGCCAGCCAAGAG	TGCAGACAAGCAATCATTCTAGTCACTAGCTACAAGGTTCTTTCCAATCCGACCAGAGCCAGCCAAGAG	chr05 Concatenation of 9 sequences	26088416	1	1.72305e-27		34	1	0.398305	0.961864	0.038136	0.601695	0.360169	0.479316	0.073363	0.276339	42.8286	78.0964	1
10756401|F|0-34:A>G-34:A>G	TGCAGACAAGCAATCATTCTAGTCACTAGCTACAGGGTTCTTTCCAATCCGACCAGAGCCAGCCAAGAG	TGCAGACAAGCAATCATTCTAGTCACTAGCTACAGGGTTCTTTCCAATCCGACCAGAGCCAGCCAAGAG	chr05 Concatenation of 9 sequences	26088416	1	1.72305e-27	34:A>G	34	1	0.398305	0.961864	0.038136	0.601695	0.360169	0.479316	0.073363	0.276339	42.8286	78.0964	1
10755577|F|0--10:C>G	TGCAGATGTTCGGACTACTTCATTATTACAGATCGGAAGAGCGGTTCAGCAGGAATGCCGAGACCGATC	TGCAGATGTTCGGACTACTTCATTATTAC	chr07 Concatenation of 15 sequences	19341895	1	3.56671e-07		10	0.995763	0.029787	0.995745	0.004255	0.970213	0.025532	0.0578	0.008474	0.033137	51.8571	78.0175	1
10755577|F|0-10:C>G-10:C>G	TGCAGATGTTGGGACTACTTCATTATTACAGATCGGAAGAGCGGTTCAGCAGGAATGCCGAGACCGATC	TGCAGATGTTGGGACTACTTCATTATTAC	chr07 Concatenation of 15 sequences	19341895	1	3.56671e-07	10:C>G	10	0.995763	0.029787	0.995745	0.004255	0.970213	0.025532	0.0578	0.008474	0.033137	51.8571	78.0175	1
14754939|F|0--22:C>A	TGCAGCCAAAAGAACCAAAGTCCTTACAGATCGGAAGAGCGGTTCAGCAGGAATGCCGAGACCGATCTC	TGCAGCCAAAAGAACCAAAGTCCTTAC		0	0	999		22	1	1	0.105932	0.894068	0	0.105932	0	0.189421	0.094711	140.333	78	0.989362
14754939|F|0-22:C>A-22:C>A	TGCAGCCAAAAGAACCAAAGTCATTACAGATCGGAAGAGCGGTTCAGCAGGAATGCCGAGACCGATCTC	TGCAGCCAAAAGAACCAAAGTCATTAC		0	0	999	22:C>A	22	1	1	0.105932	0.894068	0	0.105932	0	0.189421	0.094711	140.333	78	0.989362
14754487|F|0--48:G>A	TGCAGTAACTAATGGTTTATATGGATTCTTAGTTACTCCAAAGGATGAGATTCTTTACAGATCGGAAGA	TGCAGTAACTAATGGTTTATATGGATTCTTAGTTACTCCAAAGGATGAGATTCTTTAC	chr11 Concatenation of 19 sequences	26307799	1	1.3111e-22		48	1	0.991525	0.012712	0.987288	0.008475	0.004237	0.016806	0.025101	0.020953	116.975	77.8333	1
14754487|F|0-48:G>A-48:G>A	TGCAGTAACTAATGGTTTATATGGATTCTTAGTTACTCCAAAGGATGAAATTCTTTACAGATCGGAAGA	TGCAGTAACTAATGGTTTATATGGATTCTTAGTTACTCCAAAGGATGAAATTCTTTAC	chr11 Concatenation of 19 sequences	26307799	1	1.3111e-22	48:G>A	48	1	0.991525	0.012712	0.987288	0.008475	0.004237	0.016806	0.025101	0.020953	116.975	77.8333	1
14754396|F|0--5:G>A	TGCAGGGTGACAACAAACATGGTAAAAATTTACAGATCGGAAGAGCGGTTCAGCAGGAATGCCGAGACC	TGCAGGGTGACAACAAACATGGTAAAAATTTAC	chr01 Concatenation of 23 sequences	4003016	1	3.04496e-09		5	1	0.800847	0.822034	0.177966	0.199153	0.622881	0.318982	0.292588	0.305785	71.4673	77.7627	0.958333
14754396|F|0-5:G>A-5:G>A	TGCAGAGTGACAACAAACATGGTAAAAATTTACAGATCGGAAGAGCGGTTCAGCAGGAATGCCGAGACC	TGCAGAGTGACAACAAACATGGTAAAAATTTAC	chr01 Concatenation of 23 sequences	4003016	1	3.04496e-09	5:G>A	5	1	0.800847	0.822034	0.177966	0.199153	0.622881	0.318982	0.292588	0.305785	71.4673	77.7627	0.958333
10756655|F|0--23:C>A	TGCAGAGGCTAATCCCATTGGTGCAACCATTGCCTGGAAAAGCTAAAGGTTCATTACAGATCGGAAGAG	TGCAGAGGCTAATCCCATTGGTGCAACCATTGCCTGGAAAAGCTAAAGGTTCATTAC	chr12 Concatenation of 9 sequences	11053301	1	7.65874e-20		23	0.966102	0.995614	0.026316	0.973684	0.004386	0.02193	0.008733	0.051247	0.02999	159.779	77.5714	1
10756655|F|0-23:C>A-23:C>A	TGCAGAGGCTAATCCCATTGGTGAAACCATTGCCTGGAAAAGCTAAAGGTTCATTACAGATCGGAAGAG	TGCAGAGGCTAATCCCATTGGTGAAACCATTGCCTGGAAAAGCTAAAGGTTCATTAC	chr12 Concatenation of 9 sequences	11053301	1	7.65874e-20	23:C>A	23	0.966102	0.995614	0.026316	0.973684	0.004386	0.02193	0.008733	0.051247	0.02999	159.779	77.5714	1
10756536|F|0--31:C>T	TGCAGGTGATTTTGTGCTGTTGCTTCCATCTCTCTAAGAGGAAATCTTCATTGCTTGGACGCTTTACAG	TGCAGGTGATTTTGTGCTGTTGCTTCCATCTCTCTAAGAGGAAATCTTCATTGCTTGGACGCTTTACAG	chr12 Concatenation of 9 sequences	22135564	1	1.72305e-27		31	0.834746	0.375635	0.812183	0.187817	0.624365	0.187817	0.469066	0.305084	0.387075	62.8681	77.5333	0.963415
10756536|F|0-31:C>T-31:C>T	TGCAGGTGATTTTGTGCTGTTGCTTCCATCTTTCTAAGAGGAAATCTTCATTGCTTGGACGCTTTACAG	TGCAGGTGATTTTGTGCTGTTGCTTCCATCTTTCTAAGAGGAAATCTTCATTGCTTGGACGCTTTACAG	chr12 Concatenation of 9 sequences	22135564	1	1.72305e-27	31:C>T	31	0.834746	0.375635	0.812183	0.187817	0.624365	0.187817	0.469066	0.305084	0.387075	62.8681	77.5333	0.963415
16715510|F|0--12:A>G	TGCAGGACTTGAATGTCCATTACAGGTAACAGATCAATCTCCATATCTTTTTACAGATCGGAAGAGCGG	TGCAGGACTTGAATGTCCATTACAGGTAACAGATCAATCTCCATATCTTTTTAC	chr11 Concatenation of 19 sequences	6755158	1	1.93583e-20		12	1	0.983051	0.233051	0.766949	0.016949	0.216102	0.033324	0.357476	0.1954	150.555	77.371	0.947917
16715510|F|0-12:A>G-12:A>G	TGCAGGACTTGAGTGTCCATTACAGGTAACAGATCAATCTCCATATCTTTTTACAGATCGGAAGAGCGG	TGCAGGACTTGAGTGTCCATTACAGGTAACAGATCAATCTCCATATCTTTTTAC	chr11 Concatenation of 19 sequences	6755158	1	1.93583e-20	12:A>G	12	1	0.983051	0.233051	0.766949	0.016949	0.216102	0.033324	0.357476	0.1954	150.555	77.371	0.947917
10755134|F|0--15:T>A	TGCAGCTTACAAAACTGAAGTGGAATTACAGATCGGAAGAGCGGTTCAGCAGGAATGCCGAGACCGATC	TGCAGCTTACAAAACTGAAGTGGAATTAC	chr05 Concatenation of 9 sequences	1703509	1	3.56671e-07		15	1	0.521186	0.911017	0.088983	0.478814	0.432203	0.499102	0.16213	0.330616	55.2357	77.3585	0.989362
10755134|F|0-15:T>A-15:T>A	TGCAGCTTACAAAACAGAAGTGGAATTACAGATCGGAAGAGCGGTTCAGCAGGAATGCCGAGACCGATC	TGCAGCTTACAAAACAGAAGTGGAATTAC	chr05 Concatenation of 9 sequences	1703509	1	3.56671e-07	15:T>A	15	1	0.521186	0.911017	0.088983	0.478814	0.432203	0.499102	0.16213	0.330616	55.2357	77.3585	0.989362
10755593|F|0--22:G>A	TGCAGCATAAATGCAAATTATTGCGTTACAGATCGGAAGAGCGGTTCAGCAGGAATGCCGAGACCGATC	TGCAGCATAAATGCAAATTATTGCGTTAC	chr05 Concatenation of 9 sequences	1906140	1	3.56671e-07		22	0.987288	0.532189	0.944206	0.055794	0.467811	0.476395	0.497928	0.105362	0.301645	66.4106	77.355	0.945652
10755593|F|0-22:G>A-22:G>A	TGCAGCATAAATGCAAATTATTACGTTACAGATCGGAAGAGCGGTTCAGCAGGAATGCCGAGACCGATC	TGCAGCATAAATGCAAATTATTACGTTAC	chr05 Concatenation of 9 sequences	1906140	1	3.56671e-07	22:G>A	22	0.987288	0.532189	0.944206	0.055794	0.467811	0.476395	0.497928	0.105362	0.301645	66.4106	77.355	0.945652
14755364|F|0--36:G>A	TGCAGCACTAGGTATAGCAATAGTTGGAGCCATTGCGTCCGGGTAAGTTACAGATCGGAAGAGCGGTTC	TGCAGCACTAGGTATAGCAATAGTTGGAGCCATTGCGTCCGGGTAAGTTAC	chr02 Concatenation of 13 sequences	7482247	1	3.77131e-17		36	1	0.661017	0.885593	0.114407	0.338983	0.54661	0.448147	0.202636	0.325391	72.4518	77.3426	0.9375
14755364|F|0-36:G>A-36:G>A	TGCAGCACTAGGTATAGCAATAGTTGGAGCCATTGCATCCGGGTAAGTTACAGATCGGAAGAGCGGTTC	TGCAGCACTAGGTATAGCAATAGTTGGAGCCATTGCATCCGGGTAAGTTAC	chr02 Concatenation of 13 sequences	7482247	1	3.77131e-17	36:G>A	36	1	0.661017	0.885593	0.114407	0.338983	0.54661	0.448147	0.202636	0.325391	72.4518	77.3426	0.9375
10754186|F|0--6:G>A	TGCAGAGCAGAGAAAGGTCCAAAGAGAGGAAAGAGAAGAAGAAGAAGGGATTACAGATCGGAAGAGCGG	TGCAGAGCAGAGAAAGGTCCAAAGAGAGGAAAGAGAAGAAGAAGAAGGGATTAC		0	0	999		6	0.919492	0.24424	0.935484	0.064516	0.75576	0.179724	0.369173	0.120708	0.24494	57.2097	77.22	0.988889
10754186|F|0-6:G>A-6:G>A	TGCAGAACAGAGAAAGGTCCAAAGAGAGGAAAGAGAAGAAGAAGAAGGGATTACAGATCGGAAGAGCGG	TGCAGAACAGAGAAAGGTCCAAAGAGAGGAAAGAGAAGAAGAAGAAGGGATTAC		0	0	999	6:G>A	6	0.919492	0.24424	0.935484	0.064516	0.75576	0.179724	0.369173	0.120708	0.24494	57.2097	77.22	0.988889
14820064|F|0--15:T>C	TGCAGAGCTTTTCGATGTGAATAAGGCCTTCTTTTACAGATCGGAAGAGCGGTTCAGCAGGAATGCCGA	TGCAGAGCTTTTCGATGTGAATAAGGCCTTCTTTTAC	chr04 Concatenation of 15 sequences	19468980	1	2.54755e-11		15	0.995763	0.880851	0.770213	0.229787	0.119149	0.651064	0.209905	0.35397	0.281938	91.4646	77.1814	0.96875
14820064|F|0-15:T>C-15:T>C	TGCAGAGCTTTTCGACGTGAATAAGACCTTCTTTTACAGATCGGAAGAGCGGTTCAGCAGGAATGCCGA	TGCAGAGCTTTTCGACGTGAATAAGACCTTCTTTTAC	chr04 Concatenation of 15 sequences	19468980	1	2.54755e-11	15:T>C	15	0.995763	0.880851	0.770213	0.229787	0.119149	0.651064	0.209905	0.35397	0.281938	91.4646	77.1814	0.96875
14755255|F|0--24:C>G	TGCAGAGGCAATTATCCAGTAACTCTTTACAGATCGGAAGAGCGGTTCAGCAGGAATGCCGAGACCGAT	TGCAGAGGCAATTATCCAGTAACTCTTTAC	chr07 Concatenation of 15 sequences	158260	1	1.13335e-07		24	0.983051	0.978448	0.081897	0.918103	0.021552	0.060345	0.042174	0.150379	0.096277	186.668	77.0952	1
14755255|F|0-24:C>G-24:C>G	TGCAGAGGCAATTATCCAGTAACTGTTTACAGATCGGAAGAGCGGTTCAGCAGGAATGCCGAGACCGAT	TGCAGAGGCAATTATCCAGTAACTGTTTAC	chr07 Concatenation of 15 sequences	158260	1	1.13335e-07	24:C>G	24	0.983051	0.978448	0.081897	0.918103	0.021552	0.060345	0.042174	0.150379	0.096277	186.668	77.0952	1
10756304|F|0--37:G>A	TGCAGAAGAAAACCAACCCATTCTTTCAAGTGCTTCAGGTTCATGCTCTCAATAATACTGCATTACAGA	TGCAGAAGAAAACCAACCCATTCTTTCAAGTGCTTCAGGTTCATGCTCTCAATAATACTGCATTACAGA	chr01 Concatenation of 23 sequences	13978478	1	2.88328e-25		37	1	0.59322	0.915254	0.084746	0.40678	0.508475	0.48262	0.155128	0.318874	54.7168	77.0728	0.96875
10756304|F|0-37:G>A-37:G>A	TGCAGAAGAAAACCAACCCATTCTTTCAAGTGCTTCAAGTTCATGCTCTCAATAATACTGCATTACAGA	TGCAGAAGAAAACCAACCCATTCTTTCAAGTGCTTCAAGTTCATGCTCTCAATAATACTGCATTACAGA	chr01 Concatenation of 23 sequences	13978478	1	2.88328e-25	37:G>A	37	1	0.59322	0.915254	0.084746	0.40678	0.508475	0.48262	0.155128	0.318874	54.7168	77.0728	0.96875
14754957|F|0--18:C>T	TGCAGCTTGGGTTATTTACTTCGATTTACAGATCGGAAGAGCGGTTCAGCAGGAATGCCGAGACCGATC	TGCAGCTTGGGTTATTTACTTCGATTTAC		0	0	999		18	1	0.008475	0.995763	0.004237	0.991525	0.004237	0.016806	0.008439	0.012622	75.6667	76.8706	1
14754957|F|0-18:C>T-18:C>T	TGCAGCTTGGGTTATTTATTTCGATTTACAGATCGGAAGAGCGGTTCAGCAGGAATGCCGAGACCGATC	TGCAGCTTGGGTTATTTATTTCGATTTAC		0	0	999	18:C>T	18	1	0.008475	0.995763	0.004237	0.991525	0.004237	0.016806	0.008439	0.012622	75.6667	76.8706	1
10755109|F|0--12:T>C	TGCAGCCCTCATTTTTCTAGGATAATTACAGATCGGAAGAGCGGTTCAGCAGGAATGCCGAGACCGATC	TGCAGCCCTCATTTTTCTAGGATAATTAC		0	0	999		12	1	0.995763	0.008475	0.991525	0.004237	0.004237	0.008439	0.016806	0.012622	58.986	76.5	1
10755109|F|0-12:T>C-12:T>C	TGCAGCCCTCATCTTTCTAGGATAATTACAGATCGGAAGAGCGGTTCAGCAGGAATGCCGAGACCGATC	TGCAGCCCTCATCTTTCTAGGATAATTAC		0	0	999	12:T>C	12	1	0.995763	0.008475	0.991525	0.004237	0.004237	0.008439	0.016806	0.012622	58.986	76.5	1
15995728|F|0--21:C>A	TGCAGATTTCAACCTTTTCTCCAACCAATTACAGATCGGAAGAGCGGTTCAGCAGGAATGCCGAGACCG	TGCAGATTTCAACCTTTTCTCCAACCAATTAC	chr03 Concatenation of 11 sequences	23348171	1	1.09516e-08		21	1	1	0.076271	0.923729	0	0.076271	0	0.140908	0.070454	148.069	76.3461	1
15995728|F|0-21:C>A-21:C>A	TGCAGATTTCAACCTTTTCTCAAACCAATTACAGATCGGAAGAGCGGTTCAGCAGGAATGCCGAGACCG	TGCAGATTTCAACCTTTTCTCAAACCAATTAC	chr03 Concatenation of 11 sequences	23348171	1	1.09516e-08	21:C>A	21	1	1	0.076271	0.923729	0	0.076271	0	0.140908	0.070454	148.069	76.3461	1
10755372|F|0--29:A>C	TGCAGCCCTCCTGCAAAGAATGCAACACCACAACCTTATCAAATTAGGTACCTTCCTTGACACACTGTC	TGCAGCCCTCCTGCAAAGAATGCAACACCACAACCTTATCAAATTAGGTACCTTCCTTGACACACTGTC	chr10 Concatenation of 9 sequences	9599731	1	3.70346e-29		29	1	0.127119	0.983051	0.016949	0.872881	0.110169	0.221919	0.033324	0.127621	34.7619	76.265	1
10755372|F|0-29:A>C-29:A>C	TGCAGCCCTCCTGCAAAGAATGCAACACCCCAACCTTATCAAATTAGGTACCTTCCTTGACACACTGTC	TGCAGCCCTCCTGCAAAGAATGCAACACCCCAACCTTATCAAATTAGGTACCTTCCTTGACACACTGTC	chr10 Concatenation of 9 sequences	9599731	1	3.70346e-29	29:A>C	29	1	0.127119	0.983051	0.016949	0.872881	0.110169	0.221919	0.033324	0.127621	34.7619	76.265	1
14754506|F|0--46:C>T	TGCAGTCTAGACGTGCAATTGTGAGAACTGATTCAATGCTAATTTTCCCTTTACAGATCGGAAGAGCGG	TGCAGTCTAGACGTGCAATTGTGAGAACTGATTCAATGCTAATTTTCCCTTTAC	chr09 Concatenation of 13 sequences	19825587	1	1.93583e-20		46	1	0.932203	0.533898	0.466102	0.067797	0.466102	0.1264	0.497702	0.312051	88.063	76.2288	0.979167
14754506|F|0-46:C>T-46:C>T	TGCAGTCTAGACGTGCAATTGTGAGAACTGATTCAATGCTAATTTTTCCTTTACAGATCGGAAGAGCGG	TGCAGTCTAGACGTGCAATTGTGAGAACTGATTCAATGCTAATTTTTCCTTTAC	chr09 Concatenation of 13 sequences	19825587	1	1.93583e-20	46:C>T	46	1	0.932203	0.533898	0.466102	0.067797	0.466102	0.1264	0.497702	0.312051	88.063	76.2288	0.979167
10756163|F|0--13:G>A	TGCAGTTCAGTACGCAAAATTACGCATACGTTACAGATCGGAAGAGCGGTTCAGCAGGAATGCCGAGAC	TGCAGTTCAGTACGCAAAATTACGCATACGTTAC		0	0	999		13	1	0.95339	0.394068	0.605932	0.04661	0.347458	0.088875	0.477557	0.283216	151.025	76.1909	0.958333
10756163|F|0-13:G>A-13:G>A	TGCAGTTCAGTACACAAAATTACGCATACGTTACAGATCGGAAGAGCGGTTCAGCAGGAATGCCGAGAC	TGCAGTTCAGTACACAAAATTACGCATACGTTAC		0	0	999	13:G>A	13	1	0.95339	0.394068	0.605932	0.04661	0.347458	0.088875	0.477557	0.283216	151.025	76.1909	0.958333
14755405|F|0--29:C>A	TGCAGGTTTAGTGATTACTTTGGTCTTTTCTTGGTTCAATCTGGGGTTTGTCCTGATGTTTTTTACAGA	TGCAGGTTTAGTGATTACTTTGGTCTTTTCTTGGTTCAATCTGGGGTTTGTCCTGATGTTTTTTACAGA	chr08 Concatenation of 13 sequences	2136253	1	1.34146e-23		29	0.995763	0.8	0.791489	0.208511	0.2	0.591489	0.32	0.330068	0.325034	90.2366	76.0356	0.96875
14755405|F|0-29:C>A-29:C>A	TGCAGGTTTAGTGATTACTTTGGTCTTTTATTGGTTCAATCCGGGGTTTGTCCTGATGTTTTTTACAGA	TGCAGGTTTAGTGATTACTTTGGTCTTTTATTGGTTCAATCCGGGGTTTGTCCTGATGTTTTTTACAGA	chr08 Concatenation of 13 sequences	2136253	1	1.34146e-23	29:C>A	29	0.995763	0.8	0.791489	0.208511	0.2	0.591489	0.32	0.330068	0.325034	90.2366	76.0356	0.96875
14820323|F|0--19:T>C	TGCAGTAGAGAAGAAATAATGGCGAGGAGGACCCGCCATAGCCAATGAGTTTTACAGATCGGAAGAGCG	TGCAGTAGAGAAGAAATAATGGCGAGGAGGACCCGCCATAGCCAATGAGTTTTAC	chr02 Concatenation of 13 sequences	3307326	1	5.56174e-21		19	1	0.872881	0.690678	0.309322	0.127119	0.563559	0.221919	0.427284	0.324601	85.4597	76.03	0.989583
14820323|F|0-19:T>C-19:T>C	TGCAGTAGAGAAGAAATAACGGTGAGGAGGACCCGCCATAGCCAATGAGTTTTACAGATCGGAAGAGCG	TGCAGTAGAGAAGAAATAACGGTGAGGAGGACCCGCCATAGCCAATGAGTTTTAC	chr02 Concatenation of 13 sequences	3307326	1	5.56174e-21	19:T>C	19	1	0.872881	0.690678	0.309322	0.127119	0.563559	0.221919	0.427284	0.324601	85.4597	76.03	0.989583
10754904|F|0--66:T>G	TGCAGTCTTGCCTGAGAGGCAAATGAGAATATGTGGTTCCAATCTAATGATCAACAAATTTTCTTTTGT	TGCAGTCTTGCCTGAGAGGCAAATGAGAATATGTGGTTCCAATCTAATGATCAACAAATTTTCTTTTGT	chr11 Concatenation of 19 sequences	414879	1	8.01659e-26		66	0.95339	0.995556	0.004444	0.995556	0.004444	0	0.008849	0.008849	0.008849	45.8254	76	1
10754904|F|0-66:T>G-66:T>G	TGCAGTCTTGCCTGAGAGGCAAATGAGAATATGTGGTTCCAATCTAATGATCAACAAATTTTCTTTGTG	TGCAGTCTTGCCTGAGAGGCAAATGAGAATATGTGGTTCCAATCTAATGATCAACAAATTTTCTTTGTG	chr11 Concatenation of 19 sequences	414879	1	8.01659e-26	66:T>G	66	0.95339	0.995556	0.004444	0.995556	0.004444	0	0.008849	0.008849	0.008849	45.8254	76	1
14754934|F|0--5:C>T	TGCAGCAGTTGAAAATAATGGAAACAAGTTACAGATCGGAAGAGCGGTTCAGCAGGAATGCCGAGACCG	TGCAGCAGTTGAAAATAATGGAAACAAGTTAC		0	0	999		5	1	0.65678	0.902542	0.097458	0.34322	0.559322	0.45084	0.175919	0.31338	66.1989	75.5676	0.989362
14754934|F|0-5:C>T-5:C>T	TGCAGTAGTTGAAAATAATGGAAACAAGTTACAGATCGGAAGAGCGGTTCAGCAGGAATGCCGAGACCG	TGCAGTAGTTGAAAATAATGGAAACAAGTTAC		0	0	999	5:C>T	5	1	0.65678	0.902542	0.097458	0.34322	0.559322	0.45084	0.175919	0.31338	66.1989	75.5676	0.989362
14755359|F|0--18:A>G	TGCAGTGTGTTCGCAGTTATCGTCGTATCAGGACTTTCATTGTTGCAGCGGCTTTAGATTACAGATCGG	TGCAGTGTGTTCGCAGTTATCGTCGTATCAGGACTTTCATTGTTGCAGCGGCTTTAGATTAC	chr03 Concatenation of 11 sequences	23069462	1	8.75698e-25		18	1	0.983051	0.271186	0.728814	0.016949	0.254237	0.033324	0.395289	0.214306	154.309	75.5658	0.979167
14755359|F|0-18:A>G-18:A>G	TGCAGTGTGTTCGCAGTTGTCGTCGTATCAGGACTTTCATTGTTGCAGCGGCTTTAGATTACAGATCGG	TGCAGTGTGTTCGCAGTTGTCGTCGTATCAGGACTTTCATTGTTGCAGCGGCTTTAGATTAC	chr03 Concatenation of 11 sequences	23069462	1	8.75698e-25	18:A>G	18	1	0.983051	0.271186	0.728814	0.016949	0.254237	0.033324	0.395289	0.214306	154.309	75.5658	0.979167
10755026|F|0--14:G>C	TGCAGAAAGGATGGGTGCGAATTACAGATCGGAAGAGCGGTTCAGCAGGAATGCCGAGACCGATCTCGT	TGCAGAAAGGATGGGTGCGAATTAC		0	0	999		14	1	0.008475	0.995763	0.004237	0.991525	0.004237	0.016806	0.008439	0.012622	127.5	75.3873	1
10755026|F|0-14:G>C-14:G>C	TGCAGAAAGGATGGCTGGGAATTACAGATCGGAAGAGCGGTTCAGCAGGAATGCCGAGACCGATCTCGT	TGCAGAAAGGATGGCTGGGAATTAC		0	0	999	14:G>C	14	1	0.008475	0.995763	0.004237	0.991525	0.004237	0.016806	0.008439	0.012622	127.5	75.3873	1
14754918|F|0--15:C>T	TGCAGATAGTAAGCACTACAATAACCAAAACGTGCCGTGTTTCTATTACAGATCGGAAGAGCGGTTCAG	TGCAGATAGTAAGCACTACAATAACCAAAACGTGCCGTGTTTCTATTAC	chr09 Concatenation of 13 sequences	3529767	1	4.51712e-16		15	1	0.762712	0.847458	0.152542	0.237288	0.610169	0.361965	0.258546	0.310256	81.0461	75.2521	0.916667
14754918|F|0-15:C>T-15:C>T	TGCAGATAGTAAGCATTACAATAACCAAAACGTGCCGTGTTTCTATTACAGATCGGAAGAGCGGTTCAG	TGCAGATAGTAAGCATTACAATAACCAAAACGTGCCGTGTTTCTATTAC	chr09 Concatenation of 13 sequences	3529767	1	4.51712e-16	15:C>T	15	1	0.762712	0.847458	0.152542	0.237288	0.610169	0.361965	0.258546	0.310256	81.0461	75.2521	0.916667
14754881|F|0--7:A>G	TGCAGAAAGAGGGCGATAAAATAAGACATCAAAACAGAAAACTTAGAAACCAAACATTACAGATCGGAA	TGCAGAAAGAGGGCGATAAAATAAGACATCAAAACAGAAAACTTAGAAACCAAACATTAC	chr00 Concatenation of 62753 sequences	34732644	1	1.07317e-23		7	1	0.995763	0.012712	0.987288	0.004237	0.008475	0.008439	0.025101	0.01677	102.829	75.25	0.989583
14754881|F|0-7:A>G-7:A>G	TGCAGAAGGAGGGCGATAAAATAAGACATCAAAACAGAAAACTTAGAAACCAAACATTACAGATCGGAA	TGCAGAAGGAGGGCGATAAAATAAGACATCAAAACAGAAAACTTAGAAACCAAACATTAC	chr00 Concatenation of 62753 sequences	34732644	1	1.07317e-23	7:A>G	7	1	0.995763	0.012712	0.987288	0.004237	0.008475	0.008439	0.025101	0.01677	102.829	75.25	0.989583
10756601|F|0--35:G>C	TGCAGGTTTGATAGACTGGAACATGAGTAACTGCCGGTTCTACAAAAGCATATTACAGATCGGAAGAGC	TGCAGGTTTGATAGACTGGAACATGAGTAACTGCCGGTTCTACAAAAGCATATTAC	chr01 Concatenation of 23 sequences	21381243	1	7.42665e-20		35	1	0.970339	0.309322	0.690678	0.029661	0.279661	0.057562	0.427284	0.242423	140.043	74.6296	0.979167
10756601|F|0-35:G>C-35:G>C	TGCAGGTTTGATAGACTGGAACATGAGTAACTGCCCGTTCTACAAAAGCATATTACAGATCGGAAGAGC	TGCAGGTTTGATAGACTGGAACATGAGTAACTGCCCGTTCTACAAAAGCATATTAC	chr01 Concatenation of 23 sequences	21381243	1	7.42665e-20	35:G>C	35	1	0.970339	0.309322	0.690678	0.029661	0.279661	0.057562	0.427284	0.242423	140.043	74.6296	0.979167
14753691|F|0--7:G>A	TGCAGCGGTTCCTTTTTCGAAGTTAGCTAATGCCTCTGGCCCACAAAATCGTGTCAATTCTTCCTGTTT	TGCAGCGGTTCCTTTTTCGAAGTTAGCTAATGCCTCTGGCCCACAAAATCGTGTCAATTCTTCCTGTTT	chr08 Concatenation of 13 sequences	5529216	1	1.72305e-27		7	1	1	0.021186	0.978814	0	0.021186	0	0.041475	0.020738	106.069	74.6	1
14753691|F|0-7:G>A-7:G>A	TGCAGCGATTCCTTTTTCGAAGTTAGCTAATGCCTCTGGCCCACAAAATCGTGTCAATTCTTCCTGTTT	TGCAGCGATTCCTTTTTCGAAGTTAGCTAATGCCTCTGGCCCACAAAATCGTGTCAATTCTTCCTGTTT	chr08 Concatenation of 13 sequences	5529216	1	1.72305e-27	7:G>A	7	1	1	0.021186	0.978814	0	0.021186	0	0.041475	0.020738	106.069	74.6	1
10756271|F|0--12:C>G	TGCAGGAGATGCCGACAACAAAAGCCCTCCGTCTTCCAATGTTACAGATCGGAAGAGCGGTTCAGCAGG	TGCAGGAGATGCCGACAACAAAAGCCCTCCGTCTTCCAATGTTAC	chr12 Concatenation of 9 sequences	22654752	1	1.42969e-15		12	1	0.868644	0.677966	0.322034	0.131356	0.54661	0.228203	0.436656	0.33243	104.305	74.5885	0.979167
10756271|F|0-12:C>G-12:C>G	TGCAGGAGATGCGGACAACAAAAGCCCTCCGTCTTCCAATGTTACAGATCGGAAGAGCGGTTCAGCAGG	TGCAGGAGATGCGGACAACAAAAGCCCTCCGTCTTCCAATGTTAC	chr12 Concatenation of 9 sequences	22654752	1	1.42969e-15	12:C>G	12	1	0.868644	0.677966	0.322034	0.131356	0.54661	0.228203	0.436656	0.33243	104.305	74.5885	0.979167
15995186|F|0--5:A>G	TGCAGATGTGATTCGGGAATTTGTGATTGAAGCTGATGCCAATTTACAGATCGGAAGAGCGGTTCAGCA	TGCAGATGTGATTCGGGAATTTGTGATTGAAGCTGATGCCAATTTAC	chr08 Concatenation of 13 sequences	3310569	1	1.20569e-16		5	1	0.915254	0.601695	0.398305	0.084746	0.516949	0.155128	0.479316	0.317222	118.912	74.4793	0.947917
15995186|F|0-5:A>G-5:A>G	TGCAGGTGTGATTCGGGAATTTGTGATTGAAGCTGATGCCAATTTACAGATCGGAAGAGCGGTTCAGCA	TGCAGGTGTGATTCGGGAATTTGTGATTGAAGCTGATGCCAATTTAC	chr08 Concatenation of 13 sequences	3310569	1	1.20569e-16	5:A>G	5	1	0.915254	0.601695	0.398305	0.084746	0.516949	0.155128	0.479316	0.317222	118.912	74.4793	0.947917
10754235|F|0--15:A>C	TGCAGCACAAGCCGCAGTCGCAGTTGTCCGGTTACAGATCGGAAGAGCGGTTCAGCAGGAATGCCGAGA	TGCAGCACAAGCCGCAGTCGCAGTTGTCCGGTTAC		0	0	999		15	1	0.216102	0.978814	0.021186	0.783898	0.194915	0.338804	0.041475	0.190139	41.7719	74.4769	1
10754235|F|0-15:A>C-15:A>C	TGCAGCACAAGCCGCCGTCGCAGTTGTCCGGTTACAGATCGGAAGAGCGGTTCAGCAGGAATGCCGAGA	TGCAGCACAAGCCGCCGTCGCAGTTGTCCGGTTAC		0	0	999	15:A>C	15	1	0.216102	0.978814	0.021186	0.783898	0.194915	0.338804	0.041475	0.190139	41.7719	74.4769	1
10756063|F|0--12:T>A	TGCAGGTATAAATCCATTTTCACTCTACTCTAGTCCATATGTTTTCAAAAGTGATGACTTTTACAGATC	TGCAGGTATAAATCCATTTTCACTCTACTCTAGTCCATATGTTTTCAAAAGTGATGACTTTTAC	chr12 Concatenation of 9 sequences	23465063	1	7.12585e-26		12	1	0.508475	0.932203	0.067797	0.491525	0.440678	0.499856	0.1264	0.313128	41.0694	74.4515	0.979167
10756063|F|0-12:T>A-12:T>A	TGCAGGTATAAAACCATTTTCACTCTACTCTAGTCCATATGTTTTCAAAAGTGATGACTTTTACAGATC	TGCAGGTATAAAACCATTTTCACTCTACTCTAGTCCATATGTTTTCAAAAGTGATGACTTTTAC	chr12 Concatenation of 9 sequences	23465063	1	7.12585e-26	12:T>A	12	1	0.508475	0.932203	0.067797	0.491525	0.440678	0.499856	0.1264	0.313128	41.0694	74.4515	0.979167
10756666|F|0--10:A>T	TGCAGATGATACTAAAGCAACTTTTGCAGATATGTTTGAAATGTCTTGCCCTGATGACCATTTTACAGA	TGCAGATGATACTAAAGCAACTTTTGCAGATATGTTTGAAATGTCTTGCCCTGATGACCATTTTACAGA	chr12 Concatenation of 9 sequences	21154363	1	6.1972e-27		10	1	0.868644	0.614407	0.385593	0.131356	0.483051	0.228203	0.473822	0.351013	111.821	74.3408	0.979167
10756666|F|0-10:A>T-10:A>T	TGCAGATGATTCTAAAGCAACTTTTGCAGATATGTTTGAAATGTCTTGCCCTGATGACCATTTTACAGA	TGCAGATGATTCTAAAGCAACTTTTGCAGATATGTTTGAAATGTCTTGCCCTGATGACCATTTTACAGA	chr12 Concatenation of 9 sequences	21154363	1	6.1972e-27	10:A>T	10	1	0.868644	0.614407	0.385593	0.131356	0.483051	0.228203	0.473822	0.351013	111.821	74.3408	0.979167
14755294|F|0--21:G>A	TGCAGTTTCCTTGTCAGGGGCGTTCAGCTCATTGAATAGAATTACAGATCGGAAGAGCGGTTCAGCAGG	TGCAGTTTCCTTGTCAGGGGCGTTCAGCTCATTGAATAGAATTAC		0	0	999		21	1	0.987288	0.161017	0.838983	0.012712	0.148305	0.025101	0.270181	0.147641	184.222	73.9268	0.96875
14755294|F|0-21:G>A-21:G>A	TGCAGTTTCCTTGTCAGGGGCATTCAGCTCATTGAATAGAATTACAGATCGGAAGAGCGGTTCAGCAGG	TGCAGTTTCCTTGTCAGGGGCATTCAGCTCATTGAATAGAATTAC		0	0	999	21:G>A	21	1	0.987288	0.161017	0.838983	0.012712	0.148305	0.025101	0.270181	0.147641	184.222	73.9268	0.96875
14755006|F|0--46:T>A	TGCAGTGTCTGAAGACTGATTTTGGTGTTCTAATTCTCAGAAAAAATATTGTTTACAGATCGGAAGAGC	TGCAGTGTCTGAAGACTGATTTTGGTGTTCTAATTCTCAGAAAAAATATTGTTTAC	chr05 Concatenation of 9 sequences	1264806	1	7.42665e-20		46	1	0.995763	0.09322	0.90678	0.004237	0.088983	0.008439	0.169061	0.08875	118.434	73.7407	0.989583
14755006|F|0-46:T>A-46:T>A	TGCAGTGTCTGAAGACTGATTTTGGTGTTCTAATTCTCAGAAAAAAAATTGTTTACAGATCGGAAGAGC	TGCAGTGTCTGAAGACTGATTTTGGTGTTCTAATTCTCAGAAAAAAAATTGTTTAC	chr05 Concatenation of 9 sequences	1264806	1	7.42665e-20	46:T>A	46	1	0.995763	0.09322	0.90678	0.004237	0.088983	0.008439	0.169061	0.08875	118.434	73.7407	0.989583
14755172|F|0--31:C>T	TGCAGCTGCTTCCCCTTATTCAAATGGAGGACGTTACAGATCGGAAGAGCGGTTCAGCAGGAATGCCGA	TGCAGCTGCTTCCCCTTATTCAAATGGAGGACGTTAC	chr10 Concatenation of 9 sequences	5399786	1	2.54755e-11		31	1	0.983051	0.436441	0.563559	0.016949	0.419492	0.033324	0.49192	0.262622	166.772	73.6612	0.958333
14755172|F|0-31:C>T-31:C>T	TGCAGCTGCTTCCCCTTATTCAAATGGAGGATGTTACAGATCGGAAGAGCGGTTCAGCAGGAATGCCGA	TGCAGCTGCTTCCCCTTATTCAAATGGAGGATGTTAC	chr10 Concatenation of 9 sequences	5399786	1	2.54755e-11	31:C>T	31	1	0.983051	0.436441	0.563559	0.016949	0.419492	0.033324	0.49192	0.262622	166.772	73.6612	0.958333
10755058|F|0--23:T>A	TGCAGAGCATTTCTGAAGGGGGATGTTGAGGATTTGATATTTGAGATTACAGATCGGAAGAGCGGTTCA	TGCAGAGCATTTCTGAAGGGGGATGTTGAGGATTTGATATTTGAGATTAC		0	0	999		23	1	0.504237	0.911017	0.088983	0.495763	0.415254	0.499964	0.16213	0.331047	50.8667	73.4618	0.979167
10755058|F|0-23:T>A-23:T>A	TGCAGAGCATTTCTGAAGGGGGAAGTTGAGGATTTGATATTTGAGATTACAGATCGGAAGAGCGGTTCA	TGCAGAGCATTTCTGAAGGGGGAAGTTGAGGATTTGATATTTGAGATTAC		0	0	999	23:T>A	23	1	0.504237	0.911017	0.088983	0.495763	0.415254	0.499964	0.16213	0.331047	50.8667	73.4618	0.979167
14754403|F|0--10:G>A	TGCAGATAGGGAATCAAAATCAACCAAGTAATGAACTTTTTACAGATCGGAAGAGCGGTTCAGCAGGAA	TGCAGATAGGGAATCAAAATCAACCAAGTAATGAACTTTTTAC	chr07 Concatenation of 15 sequences	7964933	1	1.68129e-14		10	1	0.991525	0.139831	0.860169	0.008475	0.131356	0.016806	0.240556	0.128681	172.882	73.2286	0.989583
14754403|F|0-10:G>A-10:G>A	TGCAGATAGGAAATCAAAATCAACCAAGTAATGAACTTTTTACAGATCGGAAGAGCGGTTCAGCAGGAA	TGCAGATAGGAAATCAAAATCAACCAAGTAATGAACTTTTTAC	chr07 Concatenation of 15 sequences	7964933	1	1.68129e-14	10:G>A	10	1	0.991525	0.139831	0.860169	0.008475	0.131356	0.016806	0.240556	0.128681	172.882	73.2286	0.989583
10755962|F|0--15:G>T	TGCAGTTGCCGGAAAGGGAAGAGAAATTACAGATCGGAAGAGCGGTTCAGCAGGAATGCCGAGACCGAT	TGCAGTTGCCGGAAAGGGAAGAGAAATTAC	chr06 Concatenation of 13 sequences	267208	1	1.13335e-07		15	1	0.987288	0.207627	0.792373	0.012712	0.194915	0.025101	0.329036	0.177068	173.979	73.1786	0.96875
10755962|F|0-15:G>T-15:G>T	TGCAGTTGCCGGAAATGGAAGAGAAATTACAGATCGGAAGAGCGGTTCAGCAGGAATGCCGAGACCGAT	TGCAGTTGCCGGAAATGGAAGAGAAATTAC	chr06 Concatenation of 13 sequences	267208	1	1.13335e-07	15:G>T	15	1	0.987288	0.207627	0.792373	0.012712	0.194915	0.025101	0.329036	0.177068	173.979	73.1786	0.96875
10756535|F|0--21:G>A	TGCAGTTTTGTTGGAATACGAGTAATAGTATAGTTGCGTCTTCCTTTGATATTGCTGTCTTTTACAGAT	TGCAGTTTTGTTGGAATACGAGTAATAGTATAGTTGCGTCTTCCTTTGATATTGCTGTCTTTTAC	chr08 Concatenation of 13 sequences	3502747	1	9.44832e-25		21	1	0.542373	0.923729	0.076271	0.457627	0.466102	0.496409	0.140908	0.318658	50.1701	73.1741	0.979167
10756535|F|0-21:G>A-21:G>A	TGCAGTTTTGTTGGAATACGAATAATAGTATAGTTGCGTCTTCCTTTGATATTGCTGTCTTTTACAGAT	TGCAGTTTTGTTGGAATACGAATAATAGTATAGTTGCGTCTTCCTTTGATATTGCTGTCTTTTAC	chr08 Concatenation of 13 sequences	3502747	1	9.44832e-25	21:G>A	21	1	0.542373	0.923729	0.076271	0.457627	0.466102	0.496409	0.140908	0.318658	50.1701	73.1741	0.979167
14755246|F|0--38:G>T	TGCAGAAGAAGATGGGAAGGCTTACAGCAGAGGGCCCTGTTGAGCTTGGACAACAAGTTACAGATCGGA	TGCAGAAGAAGATGGGAAGGCTTACAGCAGAGGGCCCTGTTGAGCTTGGACAACAAGTTAC	chr11 Concatenation of 19 sequences	7954713	1	3.06669e-24		38	1	0.957627	0.5	0.5	0.042373	0.457627	0.081155	0.5	0.290577	147.709	73.1377	0.958333
14755246|F|0-38:G>T-38:G>T	TGCAGAAGAAGATGGGAAGGCTTACAGCAGAGGGCCCTTTTGAGCTTGGACAACAAGTTACAGATCGGA	TGCAGAAGAAGATGGGAAGGCTTACAGCAGAGGGCCCTTTTGAGCTTGGACAACAAGTTAC	chr11 Concatenation of 19 sequences	7954713	1	3.06669e-24	38:G>T	38	1	0.957627	0.5	0.5	0.042373	0.457627	0.081155	0.5	0.290577	147.709	73.1377	0.958333
15995784|F|0--12:C>T	TGCAGTTGATATCACTAGGCACAGACATGAGATTACAGATCGGAAGAGCGGTTCAGCAGGAATGCCGAG	TGCAGTTGATATCACTAGGCACAGACATGAGATTAC	chr12 Concatenation of 9 sequences	23693143	1	8.50814e-11		12	1	0.923729	0.716102	0.283898	0.076271	0.639831	0.140908	0.4066	0.273754	129.494	72.8937	0.979167
15995784|F|0-12:C>T-12:C>T	TGCAGTTGATATTACTAGGCACAGACATGAGATTACAGATCGGAAGAGCGGTTCAGCAGGAATGCCGAG	TGCAGTTGATATTACTAGGCACAGACATGAGATTAC	chr12 Concatenation of 9 sequences	23693143	1	8.50814e-11	12:C>T	12	1	0.923729	0.716102	0.283898	0.076271	0.639831	0.140908	0.4066	0.273754	129.494	72.8937	0.979167
10756164|F|0--17:G>T	TGCAGTTCCTGTTTTGTGTATAACTCTGATAGGAGGAGCTACACACTTTTTCTTACAGATCGGAAGAGC	TGCAGTTCCTGTTTTGTGTATAACTCTGATAGGAGGAGCTACACACTTTTTCTTAC	chr10 Concatenation of 9 sequences	8170812	1	7.42665e-20		17	1	0.991525	0.021186	0.978814	0.008475	0.012712	0.016806	0.041475	0.02914	100.372	72.8571	1
10756164|F|0-17:G>T-17:G>T	TGCAGTTCCTGTTTTGTTTATAACTCTGATAGGAGGAGCTACACACTTTTTCTTACAGATCGGAAGAGC	TGCAGTTCCTGTTTTGTTTATAACTCTGATAGGAGGAGCTACACACTTTTTCTTAC	chr10 Concatenation of 9 sequences	8170812	1	7.42665e-20	17:G>T	17	1	0.991525	0.021186	0.978814	0.008475	0.012712	0.016806	0.041475	0.02914	100.372	72.8571	1
14754945|F|0--12:G>A	TGCAGCGCATCGGAGGGCTGCTACGTTACAGATCGGAAGAGCGGTTCAGCAGGAATGCCGAGACCGATC	TGCAGCGCATCGGAGGGCTGCTACGTTAC	chr01 Concatenation of 23 sequences	4002838	1	3.56671e-07		12	1	0.944915	0.533898	0.466102	0.055085	0.478814	0.104101	0.497702	0.300901	111.505	72.4794	0.989583
14754945|F|0-12:G>A-12:G>A	TGCAGCGCATCGAAGGGCTGCTACGTTACAGATCGGAAGAGCGGTTCAGCAGGAATGCCGAGACCGATC	TGCAGCGCATCGAAGGGCTGCTACGTTAC	chr01 Concatenation of 23 sequences	4002838	1	3.56671e-07	12:G>A	12	1	0.944915	0.533898	0.466102	0.055085	0.478814	0.104101	0.497702	0.300901	111.505	72.4794	0.989583
14755390|F|0--37:C>T	TGCAGTTCCAAAGCCTTCTACTGCAACCCTTATTCTTCGGTTTACAGATCGGAAGAGCGGTTCAGCAGG	TGCAGTTCCAAAGCCTTCTACTGCAACCCTTATTCTTCGGTTTAC	chr07 Concatenation of 15 sequences	24003725	1	6.65169e-14		37	1	0.826271	0.775424	0.224576	0.173729	0.601695	0.287094	0.348284	0.317689	83.3138	72.4279	0.979167
14755390|F|0-37:C>T-37:C>T	TGCAGTTCCAAAGCCTTCTACTGCAACCCTTATTCTTTGGTTTACAGATCGGAAGAGCGGTTCAGCAGG	TGCAGTTCCAAAGCCTTCTACTGCAACCCTTATTCTTTGGTTTAC	chr07 Concatenation of 15 sequences	24003725	1	6.65169e-14	37:C>T	37	1	0.826271	0.775424	0.224576	0.173729	0.601695	0.287094	0.348284	0.317689	83.3138	72.4279	0.979167
14755167|F|0--32:T>C	TGCAGCGCATTGGAACTGAAGAGCAACTGTTCTTTTTCCCTGTTTAGTTACAGATCGGAAGAGCGGTTC	TGCAGCGCATTGGAACTGAAGAGCAACTGTTCTTTTTCCCTGTTTAGTTAC	chr05 Concatenation of 9 sequences	25921321	1	8.10589e-19		32	1	0.961864	0.461864	0.538136	0.038136	0.423729	0.073363	0.497091	0.285227	117.108	72.3651	0.96875
14755167|F|0-32:T>C-32:T>C	TGCAGCGCATTGGAACTGAAGAGCAACTGTTCCTTTTCCCTGTTTAGTTACAGATCGGAAGAGCGGTTC	TGCAGCGCATTGGAACTGAAGAGCAACTGTTCCTTTTCCCTGTTTAGTTAC	chr05 Concatenation of 9 sequences	25921321	1	8.10589e-19	32:T>C	32	1	0.961864	0.461864	0.538136	0.038136	0.423729	0.073363	0.497091	0.285227	117.108	72.3651	0.96875
10756101|F|0--40:C>G	TGCAGACTTGATACGTGGCCAAATGGTGCCACGTGTCAAACAAACTATTTTTTTACAGATCGGAAGAGC	TGCAGACTTGATACGTGGCCAAATGGTGCCACGTGTCAAACAAACTATTTTTTTAC	chr12 Concatenation of 9 sequences	8727078	1	1.59626e-21		40	0.987288	0.948498	0.407725	0.592275	0.051502	0.356223	0.097699	0.482971	0.290335	111.509	72.3597	1
10756101|F|0-40:C>G-40:C>G	TGCAGACTTGATACGTGGCCAAATGGTGCCACGTGTCAAAGAAACTATCTTTTTACAGATCGGAAGAGC	TGCAGACTTGATACGTGGCCAAATGGTGCCACGTGTCAAAGAAACTATCTTTTTAC	chr12 Concatenation of 9 sequences	8727078	1	1.59626e-21	40:C>G	40	0.987288	0.948498	0.407725	0.592275	0.051502	0.356223	0.097699	0.482971	0.290335	111.509	72.3597	1
14755164|F|0--25:A>G	TGCAGCGACGGCGGCGGATTCAAGCAAGGTAAAGAGAACTTACAGATCGGAAGAGCGGTTCAGCAGGAA	TGCAGCGACGGCGGCGGATTCAAGCAAGGTAAAGAGAACTTAC	chr01 Concatenation of 23 sequences	32719675	1	1.68129e-14		25	1	0.90678	0.588983	0.411017	0.09322	0.495763	0.169061	0.484164	0.326612	98.8842	72.3476	0.968085
14755164|F|0-25:A>G-25:A>G	TGCAGCGACGGCGGCGGATTCAAGCGAGGTAAAGAGAACTTACAGATCGGAAGAGCGGTTCAGCAGGAA	TGCAGCGACGGCGGCGGATTCAAGCGAGGTAAAGAGAACTTAC	chr01 Concatenation of 23 sequences	32719675	1	1.68129e-14	25:A>G	25	1	0.90678	0.588983	0.411017	0.09322	0.495763	0.169061	0.484164	0.326612	98.8842	72.3476	0.968085
14755204|F|0--25:C>A	TGCAGTTCTAGTTGATCTCTTGAATCTGCTTCTTGTTAGGCTACCACTAGGTTTGATTACAGATCGGAA	TGCAGTTCTAGTTGATCTCTTGAATCTGCTTCTTGTTAGGCTACCACTAGGTTTGATTAC	chr09 Concatenation of 13 sequences	7014238	1	1.07317e-23		25	1	0.834746	0.741525	0.258475	0.165254	0.576271	0.275891	0.383331	0.329611	92.0455	72.1539	0.979167
14755204|F|0-25:C>A-25:C>A	TGCAGTTCTAGTTGATCTCTTGAATATGCTTCTTGTTAGGCTACCACTAGGTTTGATTACAGATCGGAA	TGCAGTTCTAGTTGATCTCTTGAATATGCTTCTTGTTAGGCTACCACTAGGTTTGATTAC	chr09 Concatenation of 13 sequences	7014238	1	1.07317e-23	25:C>A	25	1	0.834746	0.741525	0.258475	0.165254	0.576271	0.275891	0.383331	0.329611	92.0455	72.1539	0.979167
10755561|F|0--5:G>A	TGCAGGCAGTGAAAACCCAAACAAAAATAAATGGTTACAGATCGGAAGAGCGGTTCAGCAGGAATGCCG	TGCAGGCAGTGAAAACCCAAACAAAAATAAATGGTTAC	chr06 Concatenation of 13 sequences	18583074	1	3.53085e-10		5	1	0.949153	0.555085	0.444915	0.050847	0.504237	0.096524	0.493931	0.295228	124.602	71.7597	0.947917
10755561|F|0-5:G>A-5:G>A	TGCAGACAGTGAAAACCCAAACAAAAATAAATGGTTACAGATCGGAAGAGCGGTTCAGCAGGAATGCCG	TGCAGACAGTGAAAACCCAAACAAAAATAAATGGTTAC	chr06 Concatenation of 13 sequences	18583074	1	3.53085e-10	5:G>A	5	1	0.949153	0.555085	0.444915	0.050847	0.504237	0.096524	0.493931	0.295228	124.602	71.7597	0.947917
10756542|F|0--24:G>T	TGCAGCAGGGTCAGAAGTTTGCTTGCCTGCAAAACTGCATCAGAACAGTGGACTTTACAGATCGGAAGA	TGCAGCAGGGTCAGAAGTTTGCTTGCCTGCAAAACTGCATCAGAACAGTGGACTTTAC	chr04 Concatenation of 15 sequences	13912183	1	1.3111e-22		24	1	0.949153	0.567797	0.432203	0.050847	0.516949	0.096524	0.490807	0.293666	122.347	71.7342	0.978723
10756542|F|0-24:G>T-24:G>T	TGCAGCAGGGTCAGAAGTTTGCTTTCCTGCAAAACTGCATCAGAACAGTGGACTTTACAGATCGGAAGA	TGCAGCAGGGTCAGAAGTTTGCTTTCCTGCAAAACTGCATCAGAACAGTGGACTTTAC	chr04 Concatenation of 15 sequences	13912183	1	1.3111e-22	24:G>T	24	1	0.949153	0.567797	0.432203	0.050847	0.516949	0.096524	0.490807	0.293666	122.347	71.7342	0.978723
10755961|F|0--21:C>T	TGCAGTTCTATCCTTCGCGATCGTTTCCATCATCATCGTTACAGATCGGAAGAGCGGTTCAGCAGGAAT	TGCAGTTCTATCCTTCGCGATCGTTTCCATCATCATCGTTAC	chr08 Concatenation of 13 sequences	16940588	1	5.74464e-14		21	0.991525	0.08547	0.995726	0.004274	0.91453	0.081197	0.15633	0.00851	0.08242	25.3333	71.6947	0.989362
10755961|F|0-21:C>T-21:C>T	TGCAGTTCTATCCTTCGCGATTGTTTCCATCATCATCGTTACAGATCGGAAGAGCGGTTCAGCAGGAAT	TGCAGTTCTATCCTTCGCGATTGTTTCCATCATCATCGTTAC	chr08 Concatenation of 13 sequences	16940588	1	5.74464e-14	21:C>T	21	0.991525	0.08547	0.995726	0.004274	0.91453	0.081197	0.15633	0.00851	0.08242	25.3333	71.6947	0.989362
15995217|F|0--35:T>C	TGCAGCCAATGTTGCTGATGTATACACCAGAGCAATCCCATAAAGATTTACAGATCGGAAGAGCGGTTC	TGCAGCCAATGTTGCTGATGTATACACCAGAGCAATCCCATAAAGATTTAC	chr11 Concatenation of 19 sequences	3852614	1	8.10589e-19		35	1	0.987288	0.20339	0.79661	0.012712	0.190678	0.025101	0.324045	0.174573	192.636	71.6034	0.9375
15995217|F|0-35:T>C-35:T>C	TGCAGCCAATGTTGCTGATGTATACACCAGAGCAACCCCATAAAGATTTACAGATCGGAAGAGCGGTTC	TGCAGCCAATGTTGCTGATGTATACACCAGAGCAACCCCATAAAGATTTAC	chr11 Concatenation of 19 sequences	3852614	1	8.10589e-19	35:T>C	35	1	0.987288	0.20339	0.79661	0.012712	0.190678	0.025101	0.324045	0.174573	192.636	71.6034	0.9375
10755068|F|0--30:G>A	TGCAGATAAAGTGTTGGGATTCAAGTCTCTGGAACCCTTACAGATCGGAAGAGCGGTTCAGCAGGAATG	TGCAGATAAAGTGTTGGGATTCAAGTCTCTGGAACCCTTAC	chr05 Concatenation of 9 sequences	11975979	1	9.10688e-12		30	0.995763	0.995745	0.004255	0.995745	0.004255	0	0.008474	0.008474	0.008474	79.9476	71.5	1
10755068|F|0-30:G>A-30:G>A	TGCAGATAAAGTGTTGGGATTCAAGTCTCTAGAACCCTTACAGATCGGAAGAGCGGTTCAGCAGGAATG	TGCAGATAAAGTGTTGGGATTCAAGTCTCTAGAACCCTTAC	chr05 Concatenation of 9 sequences	11975979	1	9.10688e-12	30:G>A	30	0.995763	0.995745	0.004255	0.995745	0.004255	0	0.008474	0.008474	0.008474	79.9476	71.5	1
14754145|F|0--39:G>T	TGCAGTGACTCTAAGTATGTGATGAAGATCGGTAAAGAAGGTGGTTGCATCAGCAACAGGAAACAGCTC	TGCAGTGACTCTAAGTATGTGATGAAGATCGGTAAAGAAGGTGGTTGCATCAGCAACAGGAAACAGCTC	chr08 Concatenation of 13 sequences	19154224	1	3.70346e-29		39	1	0.995763	0.012712	0.987288	0.004237	0.008475	0.008439	0.025101	0.01677	98.7431	71.3333	1
14754145|F|0-39:G>T-39:G>T	TGCAGTGACTCTAAGTATGTGATGAAGATCGGTAAAGAATGTGGTTGCATCAGCAACAGGAAACAGCTC	TGCAGTGACTCTAAGTATGTGATGAAGATCGGTAAAGAATGTGGTTGCATCAGCAACAGGAAACAGCTC	chr08 Concatenation of 13 sequences	19154224	1	3.70346e-29	39:G>T	39	1	0.995763	0.012712	0.987288	0.004237	0.008475	0.008439	0.025101	0.01677	98.7431	71.3333	1
14754990|F|0--18:A>T	TGCAGTAAATAGTAATAGAGGCACACCAAAAGCTTACAGATCGGAAGAGCGGTTCAGCAGGAATGCCGA	TGCAGTAAATAGTAATAGAGGCACACCAAAAGCTTAC		0	0	999		18	1	0.978814	0.360169	0.639831	0.021186	0.338983	0.041475	0.460895	0.251185	137.509	71.2604	0.989583
14754990|F|0-18:A>T-18:A>T	TGCAGTAAATAGTAATAGTGGCACACCAAAAGCTTACAGATCGGAAGAGCGGTTCAGCAGGAATGCCGA	TGCAGTAAATAGTAATAGTGGCACACCAAAAGCTTAC		0	0	999	18:A>T	18	1	0.978814	0.360169	0.639831	0.021186	0.338983	0.041475	0.460895	0.251185	137.509	71.2604	0.989583
14755275|F|0--17:T>G	TGCAGGGAGATTGGTAATGGCCAATTATTACAGATCGGAAGAGCGGTTCAGCAGGAATGCCGAGACCGA	TGCAGGGAGATTGGTAATGGCCAATTATTAC	chr08 Concatenation of 13 sequences	8649572	1	3.54502e-08		17	1	0.970339	0.245763	0.754237	0.029661	0.216102	0.057562	0.370727	0.214145	122.204	71.2368	0.979167
14755275|F|0-17:T>G-17:T>G	TGCAGGGAGATTGGTAAGGGCCAATTATTACAGATCGGAAGAGCGGTTCAGCAGGAATGCCGAGACCGA	TGCAGGGAGATTGGTAAGGGCCAATTATTAC	chr08 Concatenation of 13 sequences	8649572	1	3.54502e-08	17:T>G	17	1	0.970339	0.245763	0.754237	0.029661	0.216102	0.057562	0.370727	0.214145	122.204	71.2368	0.979167
14755158|F|0--27:A>G	TGCAGCCAATGATAGACGTTTGGAGGGAAAATGAATAATTTACAGATCGGAAGAGCGGTTCAGCAGGAA	TGCAGCCAATGATAGACGTTTGGAGGGAAAATGAATAATTTAC		0	0	999		27	0.936441	0.809955	0.624434	0.375566	0.190045	0.434389	0.307856	0.469032	0.388444	107.31	71.1151	0.976744
14755158|F|0-27:A>G-27:A>G	TGCAGCCAATAATAGACGTTTGGAGGGGAAATGAATAATTTACAGATCGGAAGAGCGGTTCAGCAGGAA	TGCAGCCAATAATAGACGTTTGGAGGGGAAATGAATAATTTAC		0	0	999	27:A>G	27	0.936441	0.809955	0.624434	0.375566	0.190045	0.434389	0.307856	0.469032	0.388444	107.31	71.1151	0.976744
10756142|F|0--18:G>T	TGCAGGAGCATTTGGTCTGGGTACTTGAGAACTCGACAATGGCTTTTGCAGCGGCTTTACAGATCGGAA	TGCAGGAGCATTTGGTCTGGGTACTTGAGAACTCGACAATGGCTTTTGCAGCGGCTTTAC	chr12 Concatenation of 9 sequences	23562345	1	4.99296e-22		18	1	0.588983	0.932203	0.067797	0.411017	0.521186	0.484164	0.1264	0.305282	46.6369	70.9145	0.979167
10756142|F|0-18:G>T-18:G>T	TGCAGGAGCATTTGGTCTTGGTACTTGAGAACTCGACAATGGCTTTTGCAGCGGCTTTACAGATCGGAA	TGCAGGAGCATTTGGTCTTGGTACTTGAGAACTCGACAATGGCTTTTGCAGCGGCTTTAC	chr12 Concatenation of 9 sequences	23562345	1	4.99296e-22	18:G>T	18	1	0.588983	0.932203	0.067797	0.411017	0.521186	0.484164	0.1264	0.305282	46.6369	70.9145	0.979167
14755331|F|0--20:A>G	TGCAGCCAAATTGTTTGAGGAAATGCCGACAAAAGATGTAATTTCATGGAGCTCATTACAGATCGGAAG	TGCAGCCAAATTGTTTGAGGAAATGCCGACAAAAGATGTAATTTCATGGAGCTCATTAC	chr04 Concatenation of 15 sequences	22710033	1	3.75258e-23		20	1	0.838983	0.677966	0.322034	0.161017	0.516949	0.270181	0.436656	0.353419	84.443	70.6859	0.947917
14755331|F|0-20:A>G-20:A>G	TGCAGCCAAATTGTTTGAGGGAATGCCGACAAAAGATGTAATTTCATGGAGCTCATTACAGATCGGAAG	TGCAGCCAAATTGTTTGAGGGAATGCCGACAAAAGATGTAATTTCATGGAGCTCATTAC	chr04 Concatenation of 15 sequences	22710033	1	3.75258e-23	20:A>G	20	1	0.838983	0.677966	0.322034	0.161017	0.516949	0.270181	0.436656	0.353419	84.443	70.6859	0.947917
10756388|F|0--45:G>A	TGCAGTGTGATCACAAAGCCACAACTAATCGAAAAACTTAGGATTGTACTTATTACAGATCGGAAGAGC	TGCAGTGTGATCACAAAGCCACAACTAATCGAAAAACTTAGGATTGTACTTATTAC	chr11 Concatenation of 19 sequences	4352035	1	1.59626e-21		45	1	0.995763	0.008475	0.991525	0.004237	0.004237	0.008439	0.016806	0.012622	145.517	70.5	1
10756388|F|0-45:G>A-45:G>A	TGCAGTGTGATCACAAAGCCACAACTAATCGAAAAACTTAGGATTATACTTATTACAGATCGGAAGAGC	TGCAGTGTGATCACAAAGCCACAACTAATCGAAAAACTTAGGATTATACTTATTAC	chr11 Concatenation of 19 sequences	4352035	1	1.59626e-21	45:G>A	45	1	0.995763	0.008475	0.991525	0.004237	0.004237	0.008439	0.016806	0.012622	145.517	70.5	1
10755550|F|0--12:T>G	TGCAGAAGACGCTCGGGGTTCTAAGTTGGTCATTACAGATCGGAAGAGCGGTTCAGCAGGAATGCCGAG	TGCAGAAGACGCTCGGGGTTCTAAGTTGGTCATTAC		0	0	999		12	1	0.966102	0.292373	0.707627	0.033898	0.258475	0.065498	0.413782	0.23964	121.224	70.4651	0.9375
10755550|F|0-12:T>G-12:T>G	TGCAGAAGACGCGTGGGGTTCTAAGTTGGTCATTACAGATCGGAAGAGCGGTTCAGCAGGAATGCCGAG	TGCAGAAGACGCGTGGGGTTCTAAGTTGGTCATTAC		0	0	999	12:T>G	12	1	0.966102	0.292373	0.707627	0.033898	0.258475	0.065498	0.413782	0.23964	121.224	70.4651	0.9375
10756352|F|0--10:C>T	TGCAGAATTACGAGCTCAATAATTTGTCATCTGAAATGATTTATTACAGATCGGAAGAGCGGTTCAGCA	TGCAGAATTACGAGCTCAATAATTTGTCATCTGAAATGATTTATTAC	chr05 Concatenation of 9 sequences	28047682	1	5.60954e-15		10	1	0.766949	0.868644	0.131356	0.233051	0.635593	0.357476	0.228203	0.29284	74.9725	70.0873	0.96875
10756352|F|0-10:C>T-10:C>T	TGCAGAATTATGAGCTCAATAATTTGTCATCTGAAATGATTTATTACAGATCGGAAGAGCGGTTCAGCA	TGCAGAATTATGAGCTCAATAATTTGTCATCTGAAATGATTTATTAC	chr05 Concatenation of 9 sequences	28047682	1	5.60954e-15	10:C>T	10	1	0.766949	0.868644	0.131356	0.233051	0.635593	0.357476	0.228203	0.29284	74.9725	70.0873	0.96875
14755262|F|0--46:T>C	TGCAGCCAACCAAGATTAGATTTATCACGTGGTTGGTTGTTTCTAATAGGTTACAGATCGGAAGAGCGG	TGCAGCCAACCAAGATTAGATTTATCACGTGGTTGGTTGTTTCTAATAGGTTAC	chr06 Concatenation of 13 sequences	10908878	1	1.93583e-20		46	1	0.940678	0.59322	0.40678	0.059322	0.533898	0.111606	0.48262	0.297113	121.15	70.0549	0.979167
14755262|F|0-46:T>C-46:T>C	TGCAGCCAACCAAGATTAGATTTATCACGTGGTTGGTTGTTTCTAACAGGTTACAGATCGGAAGAGCGG	TGCAGCCAACCAAGATTAGATTTATCACGTGGTTGGTTGTTTCTAACAGGTTAC	chr06 Concatenation of 13 sequences	10908878	1	1.93583e-20	46:T>C	46	1	0.940678	0.59322	0.40678	0.059322	0.533898	0.111606	0.48262	0.297113	121.15	70.0549	0.979167
10755172|F|0--16:C>T	TGCAGGTGGTAAACAACCTGAAGATAATTGCTTGCAGTTTACAGATCGGAAGAGCGGTTCAGCAGGAAT	TGCAGGTGGTAAACAACCTGAAGATAATTGCTTGCAGTTTAC	chr07 Concatenation of 15 sequences	22357237	1	5.74464e-14		16	1	0.868644	0.652542	0.347458	0.131356	0.521186	0.228203	0.453462	0.340832	86.324	69.8901	0.979167
10755172|F|0-16:C>T-16:C>T	TGCAGGTGGTAAACAATCTGAAGATAATTGCTTGCAGTTTACAGATCGGAAGAGCGGTTCAGCAGGAAT	TGCAGGTGGTAAACAATCTGAAGATAATTGCTTGCAGTTTAC	chr07 Concatenation of 15 sequences	22357237	1	5.74464e-14	16:C>T	16	1	0.868644	0.652542	0.347458	0.131356	0.521186	0.228203	0.453462	0.340832	86.324	69.8901	0.979167
10754327|F|0--37:A>G	TGCAGGTACTAGACTCTTCGTTGCTATATAAAGTATCAAGGTTACACAAATTACAGATCGGAAGAGCGG	TGCAGGTACTAGACTCTTCGTTGCTATATAAAGTATCAAGGTTACACAAATTAC	chr12 Concatenation of 9 sequences	4529585	1	7.01192e-15		37	0.966102	0.776316	0.780702	0.219298	0.223684	0.557018	0.347299	0.342413	0.344856	50.4055	69.8722	0.989362
10754327|F|0-37:A>G-37:A>G	TGCAGGTACTAGACTCTTCGTTGCTATATAAAGTATCGAGGTTACACAAATTACAGATCGGAAGAGCGG	TGCAGGTACTAGACTCTTCGTTGCTATATAAAGTATCGAGGTTACACAAATTAC	chr12 Concatenation of 9 sequences	4529585	1	7.01192e-15	37:A>G	37	0.966102	0.776316	0.780702	0.219298	0.223684	0.557018	0.347299	0.342413	0.344856	50.4055	69.8722	0.989362
10756134|F|0--8:G>A	TGCAGGAAGAACATTCCGAAAGAGTTACTACACGCAGCAATTACAGATCGGAAGAGCGGTTCAGCAGGA	TGCAGGAAGAACATTCCGAAAGAGTTACTACACGCAGCAATTAC		0	0	999		8	1	0.898305	0.618644	0.381356	0.101695	0.516949	0.182706	0.471847	0.327277	119.138	69.7791	0.96875
10756134|F|0-8:G>A-8:G>A	TGCAGGAAAAACATTCCGAAAGAGTTACTACAGGCAGCAATTACAGATCGGAAGAGCGGTTCAGCAGGA	TGCAGGAAAAACATTCCGAAAGAGTTACTACAGGCAGCAATTAC		0	0	999	8:G>A	8	1	0.898305	0.618644	0.381356	0.101695	0.516949	0.182706	0.471847	0.327277	119.138	69.7791	0.96875
14754509|F|0--25:T>C	TGCAGTCTTTTGCTATGCCATTTTTTCTTTTACAGATCGGAAGAGCGGTTCAGCAGGAATGCCGAGACC	TGCAGTCTTTTGCTATGCCATTTTTTCTTTTAC	chr12 Concatenation of 9 sequences	23384574	1	3.04496e-09		25	1	0.966102	0.292373	0.707627	0.033898	0.258475	0.065498	0.413782	0.23964	140.139	69.7632	0.96875
14754509|F|0-25:T>C-25:T>C	TGCAGTCTTTTGCTATGCCATTTTTCCTTTTACAGATCGGAAGAGCGGTTCAGCAGGAATGCCGAGACC	TGCAGTCTTTTGCTATGCCATTTTTCCTTTTAC	chr12 Concatenation of 9 sequences	23384574	1	3.04496e-09	25:T>C	25	1	0.966102	0.292373	0.707627	0.033898	0.258475	0.065498	0.413782	0.23964	140.139	69.7632	0.96875
14754236|F|0--13:A>G	TGCAGTTCTATCTAATAAACATCAATCCAAGCATTTGAAGAATTATGAAACTTGAAGTGTTTTACAGAT	TGCAGTTCTATCTAATAAACATCAATCCAAGCATTTGAAGAATTATGAAACTTGAAGTGTTTTAC	chr03 Concatenation of 11 sequences	24345709	1	2.03078e-26		13	1	0.991525	0.283898	0.716102	0.008475	0.275424	0.016806	0.4066	0.211703	106.819	69.7561	0.989583
14754236|F|0-13:A>G-13:A>G	TGCAGTTCTATCTGATAAACATCAATCCAAGCATTTGAAGAATTATGAAACTTGAAGTGTTTTACAGAT	TGCAGTTCTATCTGATAAACATCAATCCAAGCATTTGAAGAATTATGAAACTTGAAGTGTTTTAC	chr03 Concatenation of 11 sequences	24345709	1	2.03078e-26	13:A>G	13	1	0.991525	0.283898	0.716102	0.008475	0.275424	0.016806	0.4066	0.211703	106.819	69.7561	0.989583
10754411|F|0--27:G>T	TGCAGTTTTTCGTCTATTACTTGAATGGAAAAACTGTTTTCCTTCAAGAAATTACAGATCGGAAGAGCG	TGCAGTTTTTCGTCTATTACTTGAATGGAAAAACTGTTTTCCTTCAAGAAATTAC		0	0	999		27	1	0.233051	0.987288	0.012712	0.766949	0.220339	0.357476	0.025101	0.191288	32.6029	69.7518	0.989583
10754411|F|0-27:G>T-27:G>T	TGCAGTTTTTCGTCTATTACTTGAATGTAAAAACTGTTTTCCTTCAAGAAATTACAGATCGGAAGAGCG	TGCAGTTTTTCGTCTATTACTTGAATGTAAAAACTGTTTTCCTTCAAGAAATTAC		0	0	999	27:G>T	27	1	0.233051	0.987288	0.012712	0.766949	0.220339	0.357476	0.025101	0.191288	32.6029	69.7518	0.989583
22253954|F|0--13:C>T	TGCAGTCAGTCCTCGAGAATTGTTACAGATCGGAAGAGCGGTTCAGCAGGAATGCCGAGACCGATCTCG	TGCAGTCAGTCCTCGAGAATTGTTAC		0	0	999		13	1	0.758475	0.847458	0.152542	0.241525	0.605932	0.366382	0.258546	0.312464	95.0599	69.7113	0.90625
22253954|F|0-13:C>T-13:C>T	TGCAGTCAGTCCTTGAGAATTGTTACAGATCGGAAGAGCGGTTCAGCAGGAATGCCGAGACCGATCTCG	TGCAGTCAGTCCTTGAGAATTGTTAC		0	0	999	13:C>T	13	1	0.758475	0.847458	0.152542	0.241525	0.605932	0.366382	0.258546	0.312464	95.0599	69.7113	0.90625
14755019|F|0--36:T>C	TGCAGTTTGAATACATGCATTGCTGTCCTTCAATCCTGAATGAAATAAAACTTACAGATCGGAAGAGCG	TGCAGTTTGAATACATGCATTGCTGTCCTTCAATCCTGAATGAAATAAAACTTAC	chr10 Concatenation of 9 sequences	4236303	1	5.56174e-21		36	1	0.927966	0.563559	0.436441	0.072034	0.491525	0.13369	0.49192	0.312805	94.2694	69.6	0.979167
14755019|F|0-36:T>C-36:T>C	TGCAGTTTGAATACATGCATTGCTGTCCTTCAATCCCGAATGAAATAAAACTTACAGATCGGAAGAGCG	TGCAGTTTGAATACATGCATTGCTGTCCTTCAATCCCGAATGAAATAAAACTTAC	chr10 Concatenation of 9 sequences	4236303	1	5.56174e-21	36:T>C	36	1	0.927966	0.563559	0.436441	0.072034	0.491525	0.13369	0.49192	0.312805	94.2694	69.6	0.979167
15995291|F|0--29:A>T	TGCAGTACGTATAAGTTTCAATACGATTCAAATCATACCATTAGATCACAAACAATTACAGATCGGAAG	TGCAGTACGTATAAGTTTCAATACGATTCAAATCATACCATTAGATCACAAACAATTAC	chr12 Concatenation of 9 sequences	1011784	1	1.7459e-21		29	1	0.995763	0.016949	0.983051	0.004237	0.012712	0.008439	0.033324	0.020881	46.5679	69.5	1
15995291|F|0-29:A>T-29:A>T	TGCAGTACGTATAAGTTTCAATACGATTCTAATCATACCATTAGATCACAAACAATTACAGATCGGAAG	TGCAGTACGTATAAGTTTCAATACGATTCTAATCATACCATTAGATCACAAACAATTAC	chr12 Concatenation of 9 sequences	1011784	1	1.7459e-21	29:A>T	29	1	0.995763	0.016949	0.983051	0.004237	0.012712	0.008439	0.033324	0.020881	46.5679	69.5	1
15995340|F|0--38:C>T	TGCAGTTTTAGAGTTGGATTTCCCTGCTTATAGACTGACGGCTCCTTATCTATTACAGATCGGAAGAGC	TGCAGTTTTAGAGTTGGATTTCCCTGCTTATAGACTGACGGCTCCTTATCTATTAC	chr08 Concatenation of 13 sequences	2409819	1	1.59626e-21		38	1	0.995763	0.008475	0.991525	0.004237	0.004237	0.008439	0.016806	0.012622	108.969	69.5	1
15995340|F|0-38:C>T-38:C>T	TGCAGTTTTAGAGTTGGATTTCCCTGCTTATAGACTGATGGCTCCTTATCTATTACAGATCGGAAGAGC	TGCAGTTTTAGAGTTGGATTTCCCTGCTTATAGACTGATGGCTCCTTATCTATTAC	chr08 Concatenation of 13 sequences	2409819	1	1.59626e-21	38:C>T	38	1	0.995763	0.008475	0.991525	0.004237	0.004237	0.008439	0.016806	0.012622	108.969	69.5	1
14755293|F|0--27:T>A	TGCAGTTTCCCCGGAATTTGAACATGTTTCAGTTACAGATCGGAAGAGCGGTTCAGCAGGAATGCCGAG	TGCAGTTTCCCCGGAATTTGAACATGTTTCAGTTAC	chr04 Concatenation of 15 sequences	13729296	1	8.50814e-11		27	1	0.970339	0.398305	0.601695	0.029661	0.368644	0.057562	0.479316	0.268439	104.029	69.1491	0.96875
14755293|F|0-27:T>A-27:T>A	TGCAGTTTCCCCGGAATTTGAACATGTATCAGTTACAGATCGGAAGAGCGGTTCAGCAGGAATGCCGAG	TGCAGTTTCCCCGGAATTTGAACATGTATCAGTTAC	chr04 Concatenation of 15 sequences	13729296	1	8.50814e-11	27:T>A	27	1	0.970339	0.398305	0.601695	0.029661	0.368644	0.057562	0.479316	0.268439	104.029	69.1491	0.96875
10755950|F|0--11:G>A	TGCAGTAGTACGAACTCCAAAAGGGAAATAAACATAAGAGTTTACAGATCGGAAGAGCGGTTCAGCAGG	TGCAGTAGTACGAACTCCAAAAGGGAAATAAACATAAGAGTTTAC	chr07 Concatenation of 15 sequences	19585697	1	6.65169e-14		11	1	0.991525	0.025424	0.974576	0.008475	0.016949	0.016806	0.049555	0.03318	170.712	69.1111	0.989583
10755950|F|0-11:G>A-11:G>A	TGCAGTAGTACAAACTCCAAAAGGGAAATAAACATAAGAGTTTACAGATCGGAAGAGCGGTTCAGCAGG	TGCAGTAGTACAAACTCCAAAAGGGAAATAAACATAAGAGTTTAC	chr07 Concatenation of 15 sequences	19585697	1	6.65169e-14	11:G>A	11	1	0.991525	0.025424	0.974576	0.008475	0.016949	0.016806	0.049555	0.03318	170.712	69.1111	0.989583
10754262|F|0--7:T>C	TGCAGCGTCCTAGGAACCATTCTAGGGATTACAGATCGGAAGAGCGGTTCAGCAGGAATGCCGAGACCG	TGCAGCGTCCTAGGAACCATTCTAGGGATTAC		0	0	999		7	0.995763	0.038298	0.991489	0.008511	0.961702	0.029787	0.073662	0.016876	0.045269	33.4545	69.0247	0.98913
10754262|F|0-7:T>C-7:T>C	TGCAGCGCCCTAGGAACCATTCTAGGGATTACAGATCGGAAGAGCGGTTCAGCAGGAATGCCGAGACCG	TGCAGCGCCCTAGGAACCATTCTAGGGATTAC		0	0	999	7:T>C	7	0.995763	0.038298	0.991489	0.008511	0.961702	0.029787	0.073662	0.016876	0.045269	33.4545	69.0247	0.98913
14755144|F|0--18:G>A	TGCAGAGTCATAGGAAGAGTGTTCTCTTCTCACATTACAGATCGGAAGAGCGGTTCAGCAGGAATGCCG	TGCAGAGTCATAGGAAGAGTGTTCTCTTCTCACATTAC	chr01 Concatenation of 23 sequences	15729467	1	7.58907e-12		18	1	0.889831	0.686441	0.313559	0.110169	0.576271	0.196064	0.43048	0.313272	112.812	68.9137	0.96875
14755144|F|0-18:G>A-18:G>A	TGCAGAGTCATAGGAAGAATGTTCTCTTCTCACATTACAGATCGGAAGAGCGGTTCAGCAGGAATGCCG	TGCAGAGTCATAGGAAGAATGTTCTCTTCTCACATTAC	chr01 Concatenation of 23 sequences	15729467	1	7.58907e-12	18:G>A	18	1	0.889831	0.686441	0.313559	0.110169	0.576271	0.196064	0.43048	0.313272	112.812	68.9137	0.96875
10754340|F|0--9:C>T	TGCAGGTTCCATATCCCAAAATGTTTGGACTTGTTTACAGATCGGAAGAGCGGTTCAGCAGGAATGCCG	TGCAGGTTCCATATCCCAAAATGTTTGGACTTGTTTAC	chr03 Concatenation of 11 sequences	20372754	1	7.58907e-12		9	1	0.817797	0.805085	0.194915	0.182203	0.622881	0.298011	0.313847	0.305929	85.5214	68.8534	1
10754340|F|0-9:C>T-9:C>T	TGCAGGTTCTATATCCCAAAATGTTTGGACATGTTTACAGATCGGAAGAGCGGTTCAGCAGGAATGCCG	TGCAGGTTCTATATCCCAAAATGTTTGGACATGTTTAC	chr03 Concatenation of 11 sequences	20372754	1	7.58907e-12	9:C>T	9	1	0.817797	0.805085	0.194915	0.182203	0.622881	0.298011	0.313847	0.305929	85.5214	68.8534	1
14755335|F|0--6:T>C	TGCAGCTCTCTAAAACACGAACAATCTCCATGCATCAAATTTCTTACAGATCGGAAGAGCGGTTCAGCA	TGCAGCTCTCTAAAACACGAACAATCTCCATGCATCAAATTTCTTAC	chr08 Concatenation of 13 sequences	22899308	1	1.20569e-16		6	1	0.970339	0.322034	0.677966	0.029661	0.292373	0.057562	0.436656	0.247109	203.719	68.7021	0.989583
14755335|F|0-6:T>C-6:T>C	TGCAGCCCTCTAAAATACGAACAATCTCCATGCATCAAATTTCTTACAGATCGGAAGAGCGGTTCAGCA	TGCAGCCCTCTAAAATACGAACAATCTCCATGCATCAAATTTCTTAC	chr08 Concatenation of 13 sequences	22899308	1	1.20569e-16	6:T>C	6	1	0.970339	0.322034	0.677966	0.029661	0.292373	0.057562	0.436656	0.247109	203.719	68.7021	0.989583
15995876|F|0--8:T>C	TGCAGTAATGAGAAATCAACCAATCACACACATTCACCTGCATCTTATCACCTGACTACAACTCACGAC	TGCAGTAATGAGAAATCAACCAATCACACACATTCACCTGCATCTTATCACCTGACTACAACTCACGAC	chr01 Concatenation of 23 sequences	2487367	1	3.70346e-29		8	1	0.834746	0.724576	0.275424	0.165254	0.559322	0.275891	0.399131	0.337511	80.5185	68.6863	0.947917
15995876|F|0-8:T>C-8:T>C	TGCAGTAACGAGAAATCAACCAATCACACACATTCACCTGCATCTTATCACCTGACTACAACTCACGAC	TGCAGTAACGAGAAATCAACCAATCACACACATTCACCTGCATCTTATCACCTGACTACAACTCACGAC	chr01 Concatenation of 23 sequences	2487367	1	3.70346e-29	8:T>C	8	1	0.834746	0.724576	0.275424	0.165254	0.559322	0.275891	0.399131	0.337511	80.5185	68.6863	0.947917
15995915|F|0--41:C>A	TGCAGTGAGAACATTATTTGGAAAGCATTTAGTCCGACCACCATTACAGATCGGAAGAGCGGTTCAGCA	TGCAGTGAGAACATTATTTGGAAAGCATTTAGTCCGACCACCATTAC	chr04 Concatenation of 15 sequences	26157060	1	1.20569e-16		41	1	1	0.652542	0.347458	0	0.652542	0	0.453462	0.226731	142.651	68.418	0.989583
15995915|F|0-41:C>A-41:C>A	TGCAGTGAGAACATTATTTGGAAAGCATTTAGTCCGACCACAATTACAGATCGGAAGAGCGGTTCAGCA	TGCAGTGAGAACATTATTTGGAAAGCATTTAGTCCGACCACAATTAC	chr04 Concatenation of 15 sequences	26157060	1	1.20569e-16	41:C>A	41	1	1	0.652542	0.347458	0	0.652542	0	0.453462	0.226731	142.651	68.418	0.989583
10756188|F|0--30:A>G	TGCAGACCCCACTACTGCACCCGCCACAAGACCACCTAGTGTTAGTACCGTTGCCTTTCCTGGAATTAC	TGCAGACCCCACTACTGCACCCGCCACAAGACCACCTAGTGTTAGTACCGTTGCCTTTCCTGGAATTAC	chr11 Concatenation of 19 sequences	1583968	1	6.1972e-27		30	1	0.283898	0.987288	0.012712	0.716102	0.271186	0.4066	0.025101	0.21585	29.2838	68.2343	0.989583
10756188|F|0-30:A>G-30:A>G	TGCAGACCCCACTACTGCACCCGCCACAAGGCCACCTAGTGTTAGTACCGTTGCCTTTCCTGGAATTAC	TGCAGACCCCACTACTGCACCCGCCACAAGGCCACCTAGTGTTAGTACCGTTGCCTTTCCTGGAATTAC	chr11 Concatenation of 19 sequences	1583968	1	6.1972e-27	30:A>G	30	1	0.283898	0.987288	0.012712	0.716102	0.271186	0.4066	0.025101	0.21585	29.2838	68.2343	0.989583
14755349|F|0--45:C>T	TGCAGATTTTTATCGTCTCGAGTCTCAGCAATTTATTGAGTCTTGCGACTGTGGGGATTATCTTACAGA	TGCAGATTTTTATCGTCTCGAGTCTCAGCAATTTATTGAGTCTTGCGACTGTGGGGATTATCTTACAGA	chr04 Concatenation of 15 sequences	24228859	1	6.1972e-27		45	1	0.898305	0.504237	0.495763	0.101695	0.402542	0.182706	0.499964	0.341335	96.1502	68.0473	0.958333
14755349|F|0-45:C>T-45:C>T	TGCAGATTTTTATCGTCTCGAGTCTCAGCAATTTATTGAGTCTTGTGACTGTGGGGATTATCTTACAGA	TGCAGATTTTTATCGTCTCGAGTCTCAGCAATTTATTGAGTCTTGTGACTGTGGGGATTATCTTACAGA	chr04 Concatenation of 15 sequences	24228859	1	6.1972e-27	45:C>T	45	1	0.898305	0.504237	0.495763	0.101695	0.402542	0.182706	0.499964	0.341335	96.1502	68.0473	0.958333
10754166|F|0--23:G>A	TGCAGAATTAGTTTGGAAAATAAGTGCTTCTTTTACAGATCGGAAGAGCGGTTCAGCAGGAATGCCGAG	TGCAGAATTAGTTTGGAAAATAAGTGCTTCTTTTAC		0	0	999		23	1	0.576271	0.936441	0.063559	0.423729	0.512712	0.488365	0.119039	0.303702	57.3125	68.041	0.958333
10754166|F|0-23:G>A-23:G>A	TGCAGAATTAGTTTGGAAAATAAATGCTTCTTTTACAGATCGGAAGAGCGGTTCAGCAGGAATGCCGAG	TGCAGAATTAGTTTGGAAAATAAATGCTTCTTTTAC		0	0	999	23:G>A	23	1	0.576271	0.936441	0.063559	0.423729	0.512712	0.488365	0.119039	0.303702	57.3125	68.041	0.958333
14754357|F|0--17:T>C	TGCAGAAAATTATATGTTGACATTAGCACACTCTACGTGATACATTACAGATCGGAAGAGCGGTTCAGC	TGCAGAAAATTATATGTTGACATTAGCACACTCTACGTGATACATTAC	chr08 Concatenation of 13 sequences	7167721	1	3.35227e-17		17	1	0.978814	0.313559	0.686441	0.021186	0.292373	0.041475	0.43048	0.235977	111.07	68.0244	1
14754357|F|0-17:T>C-17:T>C	TGCAGAAAATTATATGTCGACATTAGCACACTCTACGTGATACATTACAGATCGGAAGAGCGGTTCAGC	TGCAGAAAATTATATGTCGACATTAGCACACTCTACGTGATACATTAC	chr08 Concatenation of 13 sequences	7167721	1	3.35227e-17	17:T>C	17	1	0.978814	0.313559	0.686441	0.021186	0.292373	0.041475	0.43048	0.235977	111.07	68.0244	1
14755121|F|0--18:T>C	TGCAGAAACATCGGGAACTGGGGCAGGTTTACAGATCGGAAGAGCGGTTCAGCAGGAATGCCGAGACCG	TGCAGAAACATCGGGAACTGGGGCAGGTTTAC	chr02 Concatenation of 13 sequences	22616277	1	1.09516e-08		18	1	1	0.012712	0.987288	0	0.012712	0	0.025101	0.01255	144.388	68	1
14755121|F|0-18:T>C-18:T>C	TGCAGAAACATCGGGAACCGGGGCAGGTTTACAGATCGGAAGAGCGGTTCAGCAGGAATGCCGAGACCG	TGCAGAAACATCGGGAACCGGGGCAGGTTTAC	chr02 Concatenation of 13 sequences	22616277	1	1.09516e-08	18:T>C	18	1	1	0.012712	0.987288	0	0.012712	0	0.025101	0.01255	144.388	68	1
10756343|F|0--57:A>G	TGCAGTTGGAGAATTCTGTAAACAACTTGAAGATGTAAATCTGCGTTTTTGTGAAGGATTGACTGATGC	TGCAGTTGGAGAATTCTGTAAACAACTTGAAGATGTAAATCTGCGTTTTTGTGAAGGATTGACTGATGC	chr11 Concatenation of 19 sequences	23105632	1	1.72305e-27		57	1	0.029661	0.995763	0.004237	0.970339	0.025424	0.057562	0.008439	0.033001	29.5454	67.9583	1
10756343|F|0-57:A>G-57:A>G	TGCAGTTGGAGAATTCTGTAAACAACTTGAAGATGTAAATCTGCGTTTTTGTGAAGGGTTGACTGATGC	TGCAGTTGGAGAATTCTGTAAACAACTTGAAGATGTAAATCTGCGTTTTTGTGAAGGGTTGACTGATGC	chr11 Concatenation of 19 sequences	23105632	1	1.72305e-27	57:A>G	57	1	0.029661	0.995763	0.004237	0.970339	0.025424	0.057562	0.008439	0.033001	29.5454	67.9583	1
15995277|F|0--28:G>A	TGCAGGTGGTGCATTGTAAGTACACTCCGCATTGTGCGCATGTTACAGATCGGAAGAGCGGTTCAGCAG	TGCAGGTGGTGCATTGTAAGTACACTCCGCATTGTGCGCATGTTAC	chr10 Concatenation of 9 sequences	4671121	1	1.93348e-14		28	1	0.995763	0.169492	0.830508	0.004237	0.165254	0.008439	0.281528	0.144983	187.229	67.9348	0.979167
15995277|F|0-28:G>A-28:G>A	TGCAGGTGGTGCATTGTAAGTACACTCCACATTGTGCGCATGTTACAGATCGGAAGAGCGGTTCAGCAG	TGCAGGTGGTGCATTGTAAGTACACTCCACATTGTGCGCATGTTAC	chr10 Concatenation of 9 sequences	4671121	1	1.93348e-14	28:G>A	28	1	0.995763	0.169492	0.830508	0.004237	0.165254	0.008439	0.281528	0.144983	187.229	67.9348	0.979167
14755297|F|0--36:C>A	TGCAGAAGAACATGCTGATGACATGAAATTGCCATCCTAGACAGTAAATCACTCCACTACATGATGGCC	TGCAGAAGAACATGCTGATGACATGAAATTGCCATCCTAGACAGTAAATCACTCCACTACATGATGGCC	chr02 Concatenation of 13 sequences	4429470	1	3.70346e-29		36	1	0.902542	0.754237	0.245763	0.097458	0.65678	0.175919	0.370727	0.273323	74.4047	67.8585	0.979167
14755297|F|0-36:C>A-36:C>A	TGCAGAAGAACATGCTGATGACATGAAATTGCCATCATAGACAGTAAATCATTCCACTACATGATGGCC	TGCAGAAGAACATGCTGATGACATGAAATTGCCATCATAGACAGTAAATCATTCCACTACATGATGGCC	chr02 Concatenation of 13 sequences	4429470	1	3.70346e-29	36:C>A	36	1	0.902542	0.754237	0.245763	0.097458	0.65678	0.175919	0.370727	0.273323	74.4047	67.8585	0.979167
14755260|F|0--11:A>G	TGCAGCAGAGCATTCATTCCAGAAAGTGTCTTGGATAACAAGGGGATTACAGATCGGAAGAGCGGTTCA	TGCAGCAGAGCATTCATTCCAGAAAGTGTCTTGGATAACAAGGGGATTAC	chr05 Concatenation of 9 sequences	3745167	1	2.80742e-18		11	1	0.940678	0.567797	0.432203	0.059322	0.508475	0.111606	0.490807	0.301207	99.863	67.5444	1
14755260|F|0-11:A>G-11:A>G	TGCAGCAGAGCGTTCATTCCAGAAAGTGTCTTGGATAACAAGGGGATTACAGATCGGAAGAGCGGTTCA	TGCAGCAGAGCGTTCATTCCAGAAAGTGTCTTGGATAACAAGGGGATTAC	chr05 Concatenation of 9 sequences	3745167	1	2.80742e-18	11:A>G	11	1	0.940678	0.567797	0.432203	0.059322	0.508475	0.111606	0.490807	0.301207	99.863	67.5444	1
10756634|F|0--46:T>C	TGCAGTATGCTATATTTGCAGCCGGCCATAATTTGTGTTTGAGAAATGAGTTACAGATCGGAAGAGCGG	TGCAGTATGCTATATTTGCAGCCGGCCATAATTTGTGTTTGAGAAATGAGTTAC	chr07 Concatenation of 15 sequences	1530022	1	1.93583e-20		46	1	0.995763	0.101695	0.898305	0.004237	0.097458	0.008439	0.182706	0.095572	163.08	67.5172	1
10756634|F|0-46:T>C-46:T>C	TGCAGTATGCTATATTTGCAGCTGGCCATAATTTGTGTTTGAGAAACGAGTTACAGATCGGAAGAGCGG	TGCAGTATGCTATATTTGCAGCTGGCCATAATTTGTGTTTGAGAAACGAGTTAC	chr07 Concatenation of 15 sequences	1530022	1	1.93583e-20	46:T>C	46	1	0.995763	0.101695	0.898305	0.004237	0.097458	0.008439	0.182706	0.095572	163.08	67.5172	1
14754915|F|0--30:G>T	TGCAGAGTTGGAGTCTTCAGTAAGGAAACAGAATCCTCCTTAGCATTATTACAGATCGGAAGAGCGGTT	TGCAGAGTTGGAGTCTTCAGTAAGGAAACAGAATCCTCCTTAGCATTATTAC	chr04 Concatenation of 15 sequences	22670220	1	2.33721e-19		30	0.991525	0.846154	0.696581	0.303419	0.153846	0.542735	0.260355	0.422712	0.341533	78.1883	67.335	0.978723
14754915|F|0-30:G>T-30:G>T	TGCAGAGTTGGAGTCTTCAGTAAGGAAACATAATCCTCCTTAGCATTATTACAGATCGGAAGAGCGGTT	TGCAGAGTTGGAGTCTTCAGTAAGGAAACATAATCCTCCTTAGCATTATTAC	chr04 Concatenation of 15 sequences	22670220	1	2.33721e-19	30:G>T	30	0.991525	0.846154	0.696581	0.303419	0.153846	0.542735	0.260355	0.422712	0.341533	78.1883	67.335	0.978723
14754999|F|0--48:A>C	TGCAGTCCTTCAGGAATGGCACATGTTATGTAAAGATAGAGCAAACAAAGCTAATTACAGATCGGAAGA	TGCAGTCCTTCAGGAATGGCACATGTTATGTAAAGATAGAGCAAACAAAGCTAATTAC	chr06 Concatenation of 13 sequences	6027652	1	1.3111e-22		48	1	0.90678	0.694915	0.305085	0.09322	0.601695	0.169061	0.424016	0.296538	94.4923	67.2872	0.947917
14754999|F|0-48:A>C-48:A>C	TGCAGTCCTTCAGGAATGGCACATGTTATGTAAAGATAGAGCAAACAACGCTAATTACAGATCGGAAGA	TGCAGTCCTTCAGGAATGGCACATGTTATGTAAAGATAGAGCAAACAACGCTAATTAC	chr06 Concatenation of 13 sequences	6027652	1	1.3111e-22	48:A>C	48	1	0.90678	0.694915	0.305085	0.09322	0.601695	0.169061	0.424016	0.296538	94.4923	67.2872	0.947917
14754897|F|0--20:T>C	TGCAGAATATTAGTAACAGTTGATCAAAACACTTACAGATCGGAAGAGCGGTTCAGCAGGAATGCCGAG	TGCAGAATATTAGTAACAGTTGATCAAAACACTTAC	chr02 Concatenation of 13 sequences	11337122	1	8.50814e-11		20	1	0.983051	0.254237	0.745763	0.016949	0.237288	0.033324	0.379201	0.206263	108.093	67.2703	0.989362
14754897|F|0-20:T>C-20:T>C	TGCAGAATATTAGTAACAGTCGATCAAAACACTTACAGATCGGAAGAGCGGTTCAGCAGGAATGCCGAG	TGCAGAATATTAGTAACAGTCGATCAAAACACTTAC	chr02 Concatenation of 13 sequences	11337122	1	8.50814e-11	20:T>C	20	1	0.983051	0.254237	0.745763	0.016949	0.237288	0.033324	0.379201	0.206263	108.093	67.2703	0.989362
14754948|F|0--8:G>A	TGCAGCTAGTTGGTGCCTTCTGAAGTCCAAAAGGGCATTGATTCTTGTTACAGATCGGAAGAGCGGTTC	TGCAGCTAGTTGGTGCCTTCTGAAGTCCAAAAGGGCATTGATTCTTGTTAC	chr12 Concatenation of 9 sequences	21249420	1	8.10589e-19		8	1	0.940678	0.470339	0.529661	0.059322	0.411017	0.111606	0.49824	0.304923	115.689	66.8712	0.96875
14754948|F|0-8:G>A-8:G>A	TGCAGCTAATTGGTGCCTTCTGAAGTCCAAAAGGGCATTGATTCTTGTTACAGATCGGAAGAGCGGTTC	TGCAGCTAATTGGTGCCTTCTGAAGTCCAAAAGGGCATTGATTCTTGTTAC	chr12 Concatenation of 9 sequences	21249420	1	8.10589e-19	8:G>A	8	1	0.940678	0.470339	0.529661	0.059322	0.411017	0.111606	0.49824	0.304923	115.689	66.8712	0.96875
10756424|F|0--24:G>T	TGCAGTAGAAACAAAGACATCTATGCCTGGAAGATCAGATTTTCCAGTAGGATTACTAGGGCTAGGTGT	TGCAGTAGAAACAAAGACATCTATGCCTGGAAGATCAGATTTTCCAGTAGGATTACTAGGGCTAGGTGT	chr00 Concatenation of 62753 sequences	7993475	1	3.70346e-29		24	1	0.194915	0.987288	0.012712	0.805085	0.182203	0.313847	0.025101	0.169474	35.0667	66.6469	1
10756424|F|0-24:G>T-24:G>T	TGCAGTAGAAACAAAGACATCTATTCCTGGAAGATCAGATTTTCCAGTAGGATTACTAGGGCTAGGTGT	TGCAGTAGAAACAAAGACATCTATTCCTGGAAGATCAGATTTTCCAGTAGGATTACTAGGGCTAGGTGT	chr00 Concatenation of 62753 sequences	7993475	1	3.70346e-29	24:G>T	24	1	0.194915	0.987288	0.012712	0.805085	0.182203	0.313847	0.025101	0.169474	35.0667	66.6469	1
14755366|F|0--39:T>A	TGCAGCAGTCTTCTGCTTTTTCTTCTTCGCCTGAAACAATTTACAGATCGGAAGAGCGGTTCAGCAGGA	TGCAGCAGTCTTCTGCTTTTTCTTCTTCGCCTGAAACAATTTAC	chr05 Concatenation of 9 sequences	6439969	1	4.90834e-15		39	1	0.978814	0.419492	0.580508	0.021186	0.398305	0.041475	0.487037	0.264256	166.039	66.5124	0.947917
14755366|F|0-39:T>A-39:T>A	TGCAGCAGTCTTCTGCTTTTTCTTCTTCGCCTGAAACAAATTACAGATCGGAAGAGCGGTTCAGCAGGA	TGCAGCAGTCTTCTGCTTTTTCTTCTTCGCCTGAAACAAATTAC	chr05 Concatenation of 9 sequences	6439969	1	4.90834e-15	39:T>A	39	1	0.978814	0.419492	0.580508	0.021186	0.398305	0.041475	0.487037	0.264256	166.039	66.5124	0.947917
15996004|F|0--14:C>A	TGCAGCTACTTCTCCTGAACTAAGCCCACGAGGTAACCTTCTCGTTCATCAACCTACAAAAGTTTACAG	TGCAGCTACTTCTCCTGAACTAAGCCCACGAGGTAACCTTCTCGTTCATCAACCTACAAAAGTTTACAG	chr05 Concatenation of 9 sequences	2858826	1	1.72305e-27		14	1	1	0.165254	0.834746	0	0.165254	0	0.275891	0.137945	217.218	66.4186	0.96875
15996004|F|0-14:C>A-14:C>A	TGCAGCTACTTCTCATGAACTAAGCCCACGAGGTAACCTTCTCGTTCATCAACCTACAAAAGTTTACAG	TGCAGCTACTTCTCATGAACTAAGCCCACGAGGTAACCTTCTCGTTCATCAACCTACAAAAGTTTACAG	chr05 Concatenation of 9 sequences	2858826	1	1.72305e-27	14:C>A	14	1	1	0.165254	0.834746	0	0.165254	0	0.275891	0.137945	217.218	66.4186	0.96875
14754427|F|0--5:C>T	TGCAGCCACTTTGGTTTTCTCTTTCATTTACAGATCGGAAGAGCGGTTCAGCAGGAATGCCGAGACCGA	TGCAGCCACTTTGGTTTTCTCTTTCATTTAC	chr11 Concatenation of 19 sequences	2218737	1	3.54502e-08		5	1	0.79661	0.813559	0.186441	0.20339	0.610169	0.324045	0.303361	0.313703	67.944	66.3982	0.958333
14754427|F|0-5:C>T-5:C>T	TGCAGTCACTTTGGTTTTCTCTTTCATTTACAGATCGGAAGAGCGGTTCAGCAGGAATGCCGAGACCGA	TGCAGTCACTTTGGTTTTCTCTTTCATTTAC	chr11 Concatenation of 19 sequences	2218737	1	3.54502e-08	5:C>T	5	1	0.79661	0.813559	0.186441	0.20339	0.610169	0.324045	0.303361	0.313703	67.944	66.3982	0.958333
14755186|F|0--28:G>T	TGCAGGTGGTCTTTCCGACACCGCCTTTGCCACCAACAAAAACCCATTTACAGATCGGAAGAGCGGTTC	TGCAGGTGGTCTTTCCGACACCGCCTTTGCCACCAACAAAAACCCATTTAC	chr11 Concatenation of 19 sequences	27464711	1	8.10589e-19		28	1	0.758475	0.75	0.25	0.241525	0.508475	0.366382	0.375	0.370691	75.4091	66.327	0.96875
14755186|F|0-28:G>T-28:G>T	TGCAGGTGGTCTTTCCGACACCGCCTTTTCCACCAACAAAAACCCATTTACAGATCGGAAGAGCGGTTC	TGCAGGTGGTCTTTCCGACACCGCCTTTTCCACCAACAAAAACCCATTTAC	chr11 Concatenation of 19 sequences	27464711	1	8.10589e-19	28:G>T	28	1	0.758475	0.75	0.25	0.241525	0.508475	0.366382	0.375	0.370691	75.4091	66.327	0.96875
14754889|F|0--10:A>G	TGCAGAACACAAAGGGTTCAGATCTAATTACGTTTTCGCAAATTCAAAAGATTTACAGATCGGAAGAGC	TGCAGAACACAAAGGGTTCAGATCTAATTACGTTTTCGCAAATTCAAAAGATTTAC	chr12 Concatenation of 9 sequences	21309908	1	1.59626e-21		10	0.898305	0.90566	0.259434	0.740566	0.09434	0.165094	0.170879	0.384256	0.277568	97.3922	66.3016	0.947368
14754889|F|0-10:A>G-10:A>G	TGCAGAACACGAAGGGTTCAGATCTAATTACGTTTTCGCAAATTCAAAAGATTTACAGATCGGAAGAGC	TGCAGAACACGAAGGGTTCAGATCTAATTACGTTTTCGCAAATTCAAAAGATTTAC	chr12 Concatenation of 9 sequences	21309908	1	1.59626e-21	10:A>G	10	0.898305	0.90566	0.259434	0.740566	0.09434	0.165094	0.170879	0.384256	0.277568	97.3922	66.3016	0.947368
14820194|F|0--9:T>C	TGCAGAATTTTGCATAGAAATTTTAGCTTATTACAGATCGGAAGAGCGGTTCAGCAGGAATGCCGAGAC	TGCAGAATTTTGCATAGAAATTTTAGCTTATTAC	chr03 Concatenation of 11 sequences	4705246	1	9.31275e-10		9	0.978814	0.341991	0.948052	0.051948	0.658009	0.290043	0.450067	0.098499	0.274283	41.701	66.2803	0.977778
14820194|F|0-9:T>C-9:T>C	TGCAGAATTCTGCATAGAAATTTTAGCTTATTACAGATCGGAAGAGCGGTTCAGCAGGAATGCCGAGAC	TGCAGAATTCTGCATAGAAATTTTAGCTTATTAC	chr03 Concatenation of 11 sequences	4705246	1	9.31275e-10	9:T>C	9	0.978814	0.341991	0.948052	0.051948	0.658009	0.290043	0.450067	0.098499	0.274283	41.701	66.2803	0.977778
10754558|F|0--17:G>T	TGCAGAGCAACAACATCGGATTTCACATTTGCTGCATATATTTAGTAGAATGGAGAGTTTACAGATCGG	TGCAGAGCAACAACATCGGATTTCACATTTGCTGCATATATTTAGTAGAATGGAGAGTTTAC	chr05 Concatenation of 9 sequences	24064105	1	4.07423e-23		17	1	0.54661	0.957627	0.042373	0.45339	0.504237	0.495655	0.081155	0.288405	39.2303	66.1454	0.968085
10754558|F|0-17:G>T-17:G>T	TGCAGAGCAACAACATCTGATTTCACATTTGCTGCATATATTTAGTAGAATGGAGAGTTTACAGATCGG	TGCAGAGCAACAACATCTGATTTCACATTTGCTGCATATATTTAGTAGAATGGAGAGTTTAC	chr05 Concatenation of 9 sequences	24064105	1	4.07423e-23	17:G>T	17	1	0.54661	0.957627	0.042373	0.45339	0.504237	0.495655	0.081155	0.288405	39.2303	66.1454	0.968085
10756307|F|0--19:C>A	TGCAGAATGTGGACCAAAGCAAACAGATGAGAAGAAGATTAGTTCAAAAGATCTCATAACTAAAACTTT	TGCAGAATGTGGACCAAAGCAAACAGATGAGAAGAAGATTAGTTCAAAAGATCTCATAACTAAAACTTT	chr05 Concatenation of 9 sequences	4112394	1	3.70346e-29		19	1	0.919492	0.605932	0.394068	0.080508	0.525424	0.148054	0.477557	0.312805	114.684	66.1167	0.96875
10756307|F|0-19:C>A-19:C>A	TGCAGAATGTGGACCAAAGAAAACAGATGAGAAGAAGATTAGTTCAAAAGATCTCATAACTAAAACTTT	TGCAGAATGTGGACCAAAGAAAACAGATGAGAAGAAGATTAGTTCAAAAGATCTCATAACTAAAACTTT	chr05 Concatenation of 9 sequences	4112394	1	3.70346e-29	19:C>A	19	1	0.919492	0.605932	0.394068	0.080508	0.525424	0.148054	0.477557	0.312805	114.684	66.1167	0.96875
10755945|F|0--17:C>G	TGCAGGTACATGTAACCCTAAACCCTAAATCCATCATTTAGTTATTCTGATTACAGATCGGAAGAGCGG	TGCAGGTACATGTAACCCTAAACCCTAAATCCATCATTTAGTTATTCTGATTAC	chr06 Concatenation of 13 sequences	2391495	1	1.93583e-20		17	1	0.987288	0.029661	0.970339	0.012712	0.016949	0.025101	0.057562	0.041332	75.6937	66.1	1
10755945|F|0-17:C>G-17:C>G	TGCAGGTACATGTAACCGTAAACCCTAAATCCATCATTTAGTTATTCTGATTACAGATCGGAAGAGCGG	TGCAGGTACATGTAACCGTAAACCCTAAATCCATCATTTAGTTATTCTGATTAC	chr06 Concatenation of 13 sequences	2391495	1	1.93583e-20	17:C>G	17	1	0.987288	0.029661	0.970339	0.012712	0.016949	0.025101	0.057562	0.041332	75.6937	66.1	1
14755155|F|0--39:G>T	TGCAGCATCACTAATGTTCTCTCCATATGTTCCTGACAAGTTACAGATCGGAAGAGCGGTTCAGCAGGA	TGCAGCATCACTAATGTTCTCTCCATATGTTCCTGACAAGTTAC	chr00 Concatenation of 62753 sequences	13620328	1	2.28363e-13		39	1	0.974576	0.385593	0.614407	0.025424	0.360169	0.049555	0.473822	0.261688	134.808	66.0648	0.989362
14755155|F|0-39:G>T-39:G>T	TGCAGCATCACTAATGTTCTCTCCATATGTTCCTGACAATTTACAGATCGGAAGAGCGGTTCAGCAGGA	TGCAGCATCACTAATGTTCTCTCCATATGTTCCTGACAATTTAC	chr00 Concatenation of 62753 sequences	13620328	1	2.28363e-13	39:G>T	39	1	0.974576	0.385593	0.614407	0.025424	0.360169	0.049555	0.473822	0.261688	134.808	66.0648	0.989362
14820349|F|0--34:T>C	TGCAGTGAAGCCTGAAGATCTTGTTTGTCGTCGGTTTTTAGTCTTACAGATCGGAAGAGCGGTTCAGCA	TGCAGTGAAGCCTGAAGATCTTGTTTGTCGTCGGTTTTTAGTCTTAC		0	0	999		34	0.957627	0.89823	0.318584	0.681416	0.10177	0.216814	0.182826	0.434177	0.308501	82.375	65.9891	0.978261
14820349|F|0-34:T>C-34:T>C	TGCAGTGAAGCCTGAAGATCTTGTTTATCGTCGGCTTTTAGTCTTACAGATCGGAAGAGCGGTTCAGCA	TGCAGTGAAGCCTGAAGATCTTGTTTATCGTCGGCTTTTAGTCTTAC		0	0	999	34:T>C	34	0.957627	0.89823	0.318584	0.681416	0.10177	0.216814	0.182826	0.434177	0.308501	82.375	65.9891	0.978261
10756647|F|0--35:A>G	TGCAGGAGAAATATATCTGGACAAGAGTTTGGAGGAATGTATTGTGTTGTTTTACAGATCGGAAGAGCG	TGCAGGAGAAATATATCTGGACAAGAGTTTGGAGGAATGTATTGTGTTGTTTTAC	chr04 Concatenation of 15 sequences	28965702	1	2.58763e-19		35	0.936441	0.832579	0.475113	0.524887	0.167421	0.307692	0.278782	0.498761	0.388772	98.4358	65.9837	0.973684
10756647|F|0-35:A>G-35:A>G	TGCAGGAGAAATATATCTGGACAAGAGTTTGGAGGGATGTATTGTGTTGTTTTACAGATCGGAAGAGCG	TGCAGGAGAAATATATCTGGACAAGAGTTTGGAGGGATGTATTGTGTTGTTTTAC	chr04 Concatenation of 15 sequences	28965702	1	2.58763e-19	35:A>G	35	0.936441	0.832579	0.475113	0.524887	0.167421	0.307692	0.278782	0.498761	0.388772	98.4358	65.9837	0.973684
14754415|F|0--19:T>G	TGCAGATTTCAAATTTCACTAAGGTCAAACTCAAATTACAGATCGGAAGAGCGGTTCAGCAGGAATGCC	TGCAGATTTCAAATTTCACTAAGGTCAAACTCAAATTAC	chr08 Concatenation of 13 sequences	5298662	1	2.25071e-12		19	1	0.923729	0.661017	0.338983	0.076271	0.584746	0.140908	0.448147	0.294527	86.7632	65.7969	0.989583
14754415|F|0-19:T>G-19:T>G	TGCAGATTTCAAATTTCACGAAGGTCAAACTCAAATTACAGATCGGAAGAGCGGTTCAGCAGGAATGCC	TGCAGATTTCAAATTTCACGAAGGTCAAACTCAAATTAC	chr08 Concatenation of 13 sequences	5298662	1	2.25071e-12	19:T>G	19	1	0.923729	0.661017	0.338983	0.076271	0.584746	0.140908	0.448147	0.294527	86.7632	65.7969	0.989583
10755047|F|0--26:C>T	TGCAGACGCCTAGGTGTCGATATTGCCTTCATTTTTTTACAGATCGGAAGAGCGGTTCAGCAGGAATGC	TGCAGACGCCTAGGTGTCGATATTGCCTTCATTTTTTTAC		0	0	999		26	0.898305	0.783019	0.589623	0.410377	0.216981	0.372642	0.339801	0.483936	0.411868	94.6667	65.6575	0.944444
10755047|F|0-26:C>T-26:C>T	TGCAGACGCCTAGGTGTCGATATTGCTTTCATTTTTTTACAGATCGGAAGAGCGGTTCAGCAGGAATGC	TGCAGACGCCTAGGTGTCGATATTGCTTTCATTTTTTTAC		0	0	999	26:C>T	26	0.898305	0.783019	0.589623	0.410377	0.216981	0.372642	0.339801	0.483936	0.411868	94.6667	65.6575	0.944444
10756550|F|0--40:G>A	TGCAGTCTTCTCATCTCCCGAAGAAAATGCTTCTACTGTCGTATTACAGATCGGAAGAGCGGTTCAGCA	TGCAGTCTTCTCATCTCCCGAAGAAAATGCTTCTACTGTCGTATTAC	chr08 Concatenation of 13 sequences	8514482	1	1.20569e-16		40	1	0.966102	0.288136	0.711864	0.033898	0.254237	0.065498	0.410227	0.237863	148.921	65.6024	0.979167
10756550|F|0-40:G>A-40:G>A	TGCAGTCTTCTCATCTCCCGAAGAAAATGCTTCTACTGTCATATTACAGATCGGAAGAGCGGTTCAGCA	TGCAGTCTTCTCATCTCCCGAAGAAAATGCTTCTACTGTCATATTAC	chr08 Concatenation of 13 sequences	8514482	1	1.20569e-16	40:G>A	40	1	0.966102	0.288136	0.711864	0.033898	0.254237	0.065498	0.410227	0.237863	148.921	65.6024	0.979167
10754167|F|0--16:T>G	TGCAGAATTCTGCATATAAATTTTAGCTTATTACAGATCGGAAGAGCGGTTCAGCAGGAATGCCGAGAC	TGCAGAATTCTGCATATAAATTTTAGCTTATTAC		0	0	999		16	0.966102	0.280702	0.969298	0.030702	0.719298	0.25	0.403817	0.059518	0.231667	24.1111	65.5468	0.967391
10754167|F|0-16:T>G-16:T>G	TGCAGAATTCTGCATAGAAATTTTAGCTTATTACAGATCGGAAGAGCGGTTCAGCAGGAATGCCGAGAC	TGCAGAATTCTGCATAGAAATTTTAGCTTATTAC		0	0	999	16:T>G	16	0.966102	0.280702	0.969298	0.030702	0.719298	0.25	0.403817	0.059518	0.231667	24.1111	65.5468	0.967391
14754372|F|0--10:T>C	TGCAGAAGATTGATAGGAATTGGGAGTCCGTTACAGATCGGAAGAGCGGTTCAGCAGGAATGCCGAGAC	TGCAGAAGATTGATAGGAATTGGGAGTCCGTTAC	chr08 Concatenation of 13 sequences	4246260	1	9.31275e-10		10	1	0.991525	0.194915	0.805085	0.008475	0.186441	0.016806	0.313847	0.165326	124.481	65.5091	0.989583
14754372|F|0-10:T>C-10:T>C	TGCAGAAGATCGATAGGAATTGGGAGTCCGTTACAGATCGGAAGAGCGGTTCAGCAGGAATGCCGAGAC	TGCAGAAGATCGATAGGAATTGGGAGTCCGTTAC	chr08 Concatenation of 13 sequences	4246260	1	9.31275e-10	10:T>C	10	1	0.991525	0.194915	0.805085	0.008475	0.186441	0.016806	0.313847	0.165326	124.481	65.5091	0.989583
10755646|F|0--10:T>G	TGCAGGCCGATGGAAGTTTAGTTCTCTTTACAGATCGGAAGAGCGGTTCAGCAGGAATGCCGAGACCGA	TGCAGGCCGATGGAAGTTTAGTTCTCTTTAC		0	0	999		10	1	1	0.042373	0.957627	0	0.042373	0	0.081155	0.040577	143.247	65.5	1
10755646|F|0-10:T>G-10:T>G	TGCAGGCCGAGGGAAGTTTAGTTCTCTTTACAGATCGGAAGAGCGGTTCAGCAGGAATGCCGAGACCGA	TGCAGGCCGAGGGAAGTTTAGTTCTCTTTAC		0	0	999	10:T>G	10	1	1	0.042373	0.957627	0	0.042373	0	0.081155	0.040577	143.247	65.5	1
10755003|F|0--64:C>G	TGCAGTTATGAGCTTATGGTTCTGGTAGCTCTCAAACACGTCACTTCACTAATGTGTACTTTTTCACTT	TGCAGTTATGAGCTTATGGTTCTGGTAGCTCTCAAACACGTCACTTCACTAATGTGTACTTTTTCACTT	chr05 Concatenation of 9 sequences	3991681	1	3.70346e-29		64	0.966102	0.135965	0.982456	0.017544	0.864035	0.118421	0.234957	0.034472	0.134715	35.9143	65.4489	1
10755003|F|0-64:C>G-64:C>G	TGCAGTTATGAGCTTATGGTTCTGGTAGCTCTCAAACACGTCACTTCACTAATGTGTACTTTTTGACTT	TGCAGTTATGAGCTTATGGTTCTGGTAGCTCTCAAACACGTCACTTCACTAATGTGTACTTTTTGACTT	chr05 Concatenation of 9 sequences	3991681	1	3.70346e-29	64:C>G	64	0.966102	0.135965	0.982456	0.017544	0.864035	0.118421	0.234957	0.034472	0.134715	35.9143	65.4489	1
14754395|F|0--31:G>A	TGCAGAGTAGATGAATTCTCCAGGTACTCAAGCCTTATCCTTCTGTAGCTCATTACAGATCGGAAGAGC	TGCAGAGTAGATGAATTCTCCAGGTACTCAAGCCTTATCCTTCTGTAGCTCATTAC	chr09 Concatenation of 13 sequences	3819692	1	1.59626e-21		31	1	0.991525	0.300847	0.699153	0.008475	0.292373	0.016806	0.420677	0.218741	145.753	65.3809	0.979167
14754395|F|0-31:G>A-31:G>A	TGCAGAGTAGATGAATTCTCCAGGTACTCAAACCTTATCCTTCTGTAGCTCATTACAGATCGGAAGAGC	TGCAGAGTAGATGAATTCTCCAGGTACTCAAACCTTATCCTTCTGTAGCTCATTAC	chr09 Concatenation of 13 sequences	3819692	1	1.59626e-21	31:G>A	31	1	0.991525	0.300847	0.699153	0.008475	0.292373	0.016806	0.420677	0.218741	145.753	65.3809	0.979167
14755433|F|0--7:C>A	TGCAGTGCGAAGAATGGAAGACCTTGGATTTGAGGGAGATGTGAAAACAGCAGTATGTTTACAGATCGG	TGCAGTGCGAAGAATGGAAGACCTTGGATTTGAGGGAGATGTGAAAACAGCAGTATGTTTAC	chr04 Concatenation of 15 sequences	1871716	1	4.07423e-23		7	1	0.961864	0.449153	0.550847	0.038136	0.411017	0.073363	0.494829	0.284096	120.029	65.371	1
14755433|F|0-7:C>A-7:C>A	TGCAGTGAGAAGAATGGAAGACCTTGGATTTGAGGGAGATGTGAAAACAGCAGTATGTTTACAGATCGG	TGCAGTGAGAAGAATGGAAGACCTTGGATTTGAGGGAGATGTGAAAACAGCAGTATGTTTAC	chr04 Concatenation of 15 sequences	1871716	1	4.07423e-23	7:C>A	7	1	0.961864	0.449153	0.550847	0.038136	0.411017	0.073363	0.494829	0.284096	120.029	65.371	1
10755921|F|0--12:G>A	TGCAGCATCAGCGTAAGGTTTTGGAAGAAAGTTCAATTTACAGATCGGAAGAGCGGTTCAGCAGGAATG	TGCAGCATCAGCGTAAGGTTTTGGAAGAAAGTTCAATTTAC	chr01 Concatenation of 23 sequences	33695267	1	1.9574e-13		12	1	0.90678	0.601695	0.398305	0.09322	0.508475	0.169061	0.479316	0.324188	108.228	65.3567	0.989362
10755921|F|0-12:G>A-12:G>A	TGCAGCATCAGCATAAGGTTTTGGAAGAAAGTTCAATTTACAGATCGGAAGAGCGGTTCAGCAGGAATG	TGCAGCATCAGCATAAGGTTTTGGAAGAAAGTTCAATTTAC	chr01 Concatenation of 23 sequences	33695267	1	1.9574e-13	12:G>A	12	1	0.90678	0.601695	0.398305	0.09322	0.508475	0.169061	0.479316	0.324188	108.228	65.3567	0.989362
10755488|F|0--55:G>A	TGCAGTGGTTCCTTTTGTGTCGTTCGGTTCTATTTTTCACACAGTTTGAGTTTGCGTATAAGCATAGTC	TGCAGTGGTTCCTTTTGTGTCGTTCGGTTCTATTTTTCACACAGTTTGAGTTTGCGTATAAGCATAGTC	chr04 Concatenation of 15 sequences	24896036	1	3.70346e-29		55	1	0.444915	0.949153	0.050847	0.555085	0.394068	0.493931	0.096524	0.295228	37.084	65.3564	1
10755488|F|0-55:G>A-55:G>A	TGCAGTGGTTCCTTTTGTGTCGTTCGGTTCTATTTTTCACACAGTTTGAGTTTGCATATAAGCATAGTC	TGCAGTGGTTCCTTTTGTGTCGTTCGGTTCTATTTTTCACACAGTTTGAGTTTGCATATAAGCATAGTC	chr04 Concatenation of 15 sequences	24896036	1	3.70346e-29	55:G>A	55	1	0.444915	0.949153	0.050847	0.555085	0.394068	0.493931	0.096524	0.295228	37.084	65.3564	1
14755398|F|0--18:C>G	TGCAGGTGGCCTCGCAACCCGTACTTGTGAAACCATGCTAGCATTTGACTCCAAGCCTACATTACAGAT	TGCAGGTGGCCTCGCAACCCGTACTTGTGAAACCATGCTAGCATTTGACTCCAAGCCTACATTAC	chr04 Concatenation of 15 sequences	29970589	1	9.44832e-25		18	1	0.84322	0.70339	0.29661	0.15678	0.54661	0.2644	0.417265	0.340832	72.687	65.3467	0.96875
14755398|F|0-18:C>G-18:C>G	TGCAGGTGGCCTCGCAACGCGTACTTGTGAAACCATGCTAGCATTTGACTCCAAGCCTACATTACAGAT	TGCAGGTGGCCTCGCAACGCGTACTTGTGAAACCATGCTAGCATTTGACTCCAAGCCTACATTAC	chr04 Concatenation of 15 sequences	29970589	1	9.44832e-25	18:C>G	18	1	0.84322	0.70339	0.29661	0.15678	0.54661	0.2644	0.417265	0.340832	72.687	65.3467	0.96875
10754158|F|0--16:G>A	TGCAGAAGGAGACACAGACGAGTTTACAGATCGGAAGAGCGGTTCAGCAGGAATGCCGAGACCGATCTC	TGCAGAAGGAGACACAGACGAGTTTAC		0	0	999		16	0.995763	0.961702	0.540426	0.459574	0.038298	0.502128	0.073662	0.496732	0.285197	116.42	65.2168	0.927083
10754158|F|0-16:G>A-16:G>A	TGCAGAAGGAGACACAAACGAGTTTACAGATCGGAAGAGCGGTTCAGCAGGAATGCCGAGACCGATCTC	TGCAGAAGGAGACACAAACGAGTTTAC		0	0	999	16:G>A	16	0.995763	0.961702	0.540426	0.459574	0.038298	0.502128	0.073662	0.496732	0.285197	116.42	65.2168	0.927083
10755207|F|0--17:T>C	TGCAGTTCCAAGCGATTTTGAGCATTTTTACAGATCGGAAGAGCGGTTCAGCAGGAATGCCGAGACCGA	TGCAGTTCCAAGCGATTTTGAGCATTTTTAC	chr03 Concatenation of 11 sequences	20268335	1	3.54502e-08		17	1	0.983051	0.20339	0.79661	0.016949	0.186441	0.033324	0.324045	0.178684	139.758	65.1754	1
10755207|F|0-17:T>C-17:T>C	TGCAGTTCCAAGCGATTCTGAGCATTTTTACAGATCGGAAGAGCGGTTCAGCAGGAATGCCGAGACCGA	TGCAGTTCCAAGCGATTCTGAGCATTTTTAC	chr03 Concatenation of 11 sequences	20268335	1	3.54502e-08	17:T>C	17	1	0.983051	0.20339	0.79661	0.016949	0.186441	0.033324	0.324045	0.178684	139.758	65.1754	1
10755045|F|0--18:C>T	TGCAGACCTCCAGTGGTCCAGTCACACATAACCAAGATTACAGATCGGAAGAGCGGTTCAGCAGGAATG	TGCAGACCTCCAGTGGTCCAGTCACACATAACCAAGATTAC	chr09 Concatenation of 13 sequences	18810966	1	1.9574e-13		18	0.991525	0.923077	0.397436	0.602564	0.076923	0.320513	0.142012	0.478961	0.310487	123.534	65.1681	0.979167
10755045|F|0-18:C>T-18:C>T	TGCAGACCTCCAGTGGTCTAGTCACACATAACCAAGATTACAGATCGGAAGAGCGGTTCAGCAGGAATG	TGCAGACCTCCAGTGGTCTAGTCACACATAACCAAGATTAC	chr09 Concatenation of 13 sequences	18810966	1	1.9574e-13	18:C>T	18	0.991525	0.923077	0.397436	0.602564	0.076923	0.320513	0.142012	0.478961	0.310487	123.534	65.1681	0.979167
14820040|F|0--38:T>C	TGCAGTTTGGTAGTACACTTCTATGTTTTGTGAATTTTTAGTATAATCTTTTACTTACTAAAAACATTA	TGCAGTTTGGTAGTACACTTCTATGTTTTGTGAATTTTTAGTATAATCTTTTACTTACTAAAAACATTA	chr04 Concatenation of 15 sequences	13824022	1	3.70346e-29		38	0.995763	0.638298	0.846809	0.153191	0.361702	0.485106	0.461747	0.259448	0.360598	33.736	65.1276	0.979167
14820040|F|0-38:T>C-38:T>C	TGCAGTTTGGTAGTACACTTCTATGTTTTGTGAATTTTCAGTATAATCTTTTACTTACTAAAAACATTA	TGCAGTTTGGTAGTACACTTCTATGTTTTGTGAATTTTCAGTATAATCTTTTACTTACTAAAAACATTA	chr04 Concatenation of 15 sequences	13824022	1	3.70346e-29	38:T>C	38	0.995763	0.638298	0.846809	0.153191	0.361702	0.485106	0.461747	0.259448	0.360598	33.736	65.1276	0.979167
14755244|F|0--6:A>C	TGCAGAAAGTTTTAGTTCATCCATCCACATCTTGTTGATAAAGCAACAAATTACAGATCGGAAGAGCGG	TGCAGAAAGTTTTAGTTCATCCATCCACATCTTGTTGATAAAGCAACAAATTAC	chr01 Concatenation of 23 sequences	1665783	1	1.93583e-20		6	1	0.995763	0.114407	0.885593	0.004237	0.110169	0.008439	0.202636	0.105537	176.684	65.1071	0.989583
14755244|F|0-6:A>C-6:A>C	TGCAGACAGTTTTAGTTCATCCATCCACATCTTGTTGATAAAGCAACAAATTACAGATCGGAAGAGCGG	TGCAGACAGTTTTAGTTCATCCATCCACATCTTGTTGATAAAGCAACAAATTAC	chr01 Concatenation of 23 sequences	1665783	1	1.93583e-20	6:A>C	6	1	0.995763	0.114407	0.885593	0.004237	0.110169	0.008439	0.202636	0.105537	176.684	65.1071	0.989583
14754925|F|0--36:C>T	TGCAGATTCACAAAAATTTACTCAGATCGTCAACTTCACAGATTTCGAAATTACAGATCGGAAGAGCGG	TGCAGATTCACAAAAATTTACTCAGATCGTCAACTTCACAGATTTCGAAATTAC	chr01 Concatenation of 23 sequences	131395	1	9.00655e-19		36	1	0.711864	0.860169	0.139831	0.288136	0.572034	0.410227	0.240556	0.325391	58.9805	65.0972	0.979167
14754925|F|0-36:C>T-36:C>T	TGCAGATTCACAAAAATTTACTCAGATCGTCAACTTTACAGATTTCGAAATTACAGATCGGAAGAGCGG	TGCAGATTCACAAAAATTTACTCAGATCGTCAACTTTACAGATTTCGAAATTAC	chr01 Concatenation of 23 sequences	131395	1	9.00655e-19	36:C>T	36	1	0.711864	0.860169	0.139831	0.288136	0.572034	0.410227	0.240556	0.325391	58.9805	65.0972	0.979167
14755163|F|0--46:A>C	TGCAGCCTGGTGGAACGGTTACTTTTGAACATCGAAATATCAAAGGATTACAGATCGGAAGAGCGGTTC	TGCAGCCTGGTGGAACGGTTACTTTTGAACATCGAAATATCAAAGGATTAC	chr12 Concatenation of 9 sequences	1498766	1	8.10589e-19		46	0.970339	0.951965	0.279476	0.720524	0.048035	0.231441	0.091455	0.402738	0.247097	148.52	65.0822	1
14755163|F|0-46:A>C-46:A>C	TGCAGCCTGGTGGAACGGTTACTTTTGAACATCGAAATATCAAAGGCTTACAGATCGGAAGAGCGGTTC	TGCAGCCTGGTGGAACGGTTACTTTTGAACATCGAAATATCAAAGGCTTAC	chr12 Concatenation of 9 sequences	1498766	1	8.10589e-19	46:A>C	46	0.970339	0.951965	0.279476	0.720524	0.048035	0.231441	0.091455	0.402738	0.247097	148.52	65.0822	1
14754916|F|0--35:A>T	TGCAGAGTTTCCAACGGTCCATTTTCATTCAACAAAAATTACAGATCGGAAGAGCGGTTCAGCAGGAAT	TGCAGAGTTTCCAACGGTCCATTTTCATTCAACAAAAATTAC	chr01 Concatenation of 23 sequences	34078367	1	5.74464e-14		35	1	0.190678	0.983051	0.016949	0.809322	0.173729	0.30864	0.033324	0.170982	60.4694	64.9437	0.979167
14754916|F|0-35:A>T-35:A>T	TGCAGAGTTTCCAACGGTCCATTTTCATTCAACAATAATTACAGATCGGAAGAGCGGTTCAGCAGGAAT	TGCAGAGTTTCCAACGGTCCATTTTCATTCAACAATAATTAC	chr01 Concatenation of 23 sequences	34078367	1	5.74464e-14	35:A>T	35	1	0.190678	0.983051	0.016949	0.809322	0.173729	0.30864	0.033324	0.170982	60.4694	64.9437	0.979167
14754381|F|0--37:G>A	TGCAGAATGTAATGAAACTAAATGTTGGTATGCCCCTGTTTACAGATCGGAAGAGCGGTTCAGCAGGAA	TGCAGAATGTAATGAAACTAAATGTTGGTATGCCCCTGTTTAC	chr03 Concatenation of 11 sequences	19448454	1	7.82228e-13		37	1	0.008475	0.991525	0.008475	0.991525	0	0.016806	0.016806	0.016806	63.5	64.9333	1
14754381|F|0-37:G>A-37:G>A	TGCAGAATGTAATGAAACTAAATGTTGGTATGCCCCTATTTACAGATCGGAAGAGCGGTTCAGCAGGAA	TGCAGAATGTAATGAAACTAAATGTTGGTATGCCCCTATTTAC	chr03 Concatenation of 11 sequences	19448454	1	7.82228e-13	37:G>A	37	1	0.008475	0.991525	0.008475	0.991525	0	0.016806	0.016806	0.016806	63.5	64.9333	1
10755553|F|0--6:T>A	TGCAGATGGCCAGAAAACAGTGGATGTAAGTTACAGATCGGAAGAGCGGTTCAGCAGGAATGCCGAGAC	TGCAGATGGCCAGAAAACAGTGGATGTAAGTTAC	chr09 Concatenation of 13 sequences	22525484	1	9.31275e-10		6	1	0.991525	0.351695	0.648305	0.008475	0.34322	0.016806	0.456011	0.236408	116.102	64.9	0.979167
10755553|F|0-6:T>A-6:T>A	TGCAGAAGGCCAGAAAACAGTGGAAGTAAGTTACAGATCGGAAGAGCGGTTCAGCAGGAATGCCGAGAC	TGCAGAAGGCCAGAAAACAGTGGAAGTAAGTTAC	chr09 Concatenation of 13 sequences	22525484	1	9.31275e-10	6:T>A	6	1	0.991525	0.351695	0.648305	0.008475	0.34322	0.016806	0.456011	0.236408	116.102	64.9	0.979167
14754917|F|0--25:A>G	TGCAGATACACTTGCAAGATGTATAAAATACCATTTTACAGATCGGAAGAGCGGTTCAGCAGGAATGCC	TGCAGATACACTTGCAAGATGTATAAAATACCATTTTAC	chr03 Concatenation of 11 sequences	26238090	1	2.25071e-12		25	1	0.957627	0.427966	0.572034	0.042373	0.385593	0.081155	0.489622	0.285389	69.635	64.8702	0.958333
14754917|F|0-25:A>G-25:A>G	TGCAGATACACTTGCAAGATGTATAGAATACCATTTTACAGATCGGAAGAGCGGTTCAGCAGGAATGCC	TGCAGATACACTTGCAAGATGTATAGAATACCATTTTAC	chr03 Concatenation of 11 sequences	26238090	1	2.25071e-12	25:A>G	25	1	0.957627	0.427966	0.572034	0.042373	0.385593	0.081155	0.489622	0.285389	69.635	64.8702	0.958333
10756668|F|0--53:A>G	TGCAGTTGAACCACAATACGTCAACGATTGAGCTTCTGGAGACACACAAGAATACGCTGGAGATCAAAT	TGCAGTTGAACCACAATACGTCAACGATTGAGCTTCTGGAGACACACAAGAATACGCTGGAGATCAAAT	chr09 Concatenation of 13 sequences	22942586	1	3.70346e-29		53	0.991525	0.982906	0.115385	0.884615	0.017094	0.098291	0.033604	0.204142	0.118873	115.342	64.7879	1
10756668|F|0-53:A>G-53:A>G	TGCAGTTGAACCACAATACGTCAACGATTGAGCTTCTGGAGACACACAAGAATGCGCCGGAGATCAAAT	TGCAGTTGAACCACAATACGTCAACGATTGAGCTTCTGGAGACACACAAGAATGCGCCGGAGATCAAAT	chr09 Concatenation of 13 sequences	22942586	1	3.70346e-29	53:A>G	53	0.991525	0.982906	0.115385	0.884615	0.017094	0.098291	0.033604	0.204142	0.118873	115.342	64.7879	1
10753448|F|0--17:C>T	TGCAGGCTGGACCAGCACTTATAGAGATACGGAGAAAGAAAGAGAATGTGGTGCTGATCTTTGGCAGAC	TGCAGGCTGGACCAGCACTTATAGAGATACGGAGAAAGAAAGAGAATGTGGTGCTGATCTTTGGCAGAC	chr08 Concatenation of 13 sequences	19105365	1	1.72305e-27		17	1	0.161017	0.995763	0.004237	0.838983	0.15678	0.270181	0.008439	0.13931	31.4091	64.7604	1
10753448|F|0-17:C>T-17:C>T	TGCAGGCTGGACCAGCATTTATAGAGATACGGAGAAAGAAAGAGAATGTGGTGCTGATCTTTGGCAGAC	TGCAGGCTGGACCAGCATTTATAGAGATACGGAGAAAGAAAGAGAATGTGGTGCTGATCTTTGGCAGAC	chr08 Concatenation of 13 sequences	19105365	1	1.72305e-27	17:C>T	17	1	0.161017	0.995763	0.004237	0.838983	0.15678	0.270181	0.008439	0.13931	31.4091	64.7604	1
14755031|F|0--10:G>A	TGCAGAACATGTCCATCCATATACAGATTATGGAGCTTAGACGTAATGCAGCTTATTTATGGAGCTTAT	TGCAGAACATGTCCATCCATATACAGATTATGGAGCTTAGACGTAATGCAGCTTATTTATGGAGCTTAT	chr04 Concatenation of 15 sequences	10106535	1	1.72305e-27		10	1	0.991525	0.016949	0.983051	0.008475	0.008475	0.016806	0.033324	0.025065	102.961	64.6667	1
14755031|F|0-10:G>A-10:G>A	TGCAGAACATATCCATCCATATACAGATTATGGAGCTTAGACGTAATGCAGCTTATTTATGGAGCTTAT	TGCAGAACATATCCATCCATATACAGATTATGGAGCTTAGACGTAATGCAGCTTATTTATGGAGCTTAT	chr04 Concatenation of 15 sequences	10106535	1	1.72305e-27	10:G>A	10	1	0.991525	0.016949	0.983051	0.008475	0.008475	0.016806	0.033324	0.025065	102.961	64.6667	1
14754380|F|0--22:A>T	TGCAGAATATGAGGTCTATTTGAGTAGTCAATAGATTACAGATCGGAAGAGCGGTTCAGCAGGAATGCC	TGCAGAATATGAGGTCTATTTGAGTAGTCAATAGATTAC	chr03 Concatenation of 11 sequences	24899498	1	2.25071e-12		22	1	0.995763	0.190678	0.809322	0.004237	0.186441	0.008439	0.30864	0.158539	155.181	64.6458	0.989583
14754380|F|0-22:A>T-22:A>T	TGCAGAATATGAGGTCTATTTGTGTAGTCAATAGATTACAGATCGGAAGAGCGGTTCAGCAGGAATGCC	TGCAGAATATGAGGTCTATTTGTGTAGTCAATAGATTAC	chr03 Concatenation of 11 sequences	24899498	1	2.25071e-12	22:A>T	22	1	0.995763	0.190678	0.809322	0.004237	0.186441	0.008439	0.30864	0.158539	155.181	64.6458	0.989583
14755414|F|0--29:T>C	TGCAGTAACCATTTTCGCCACAGCACCTGTAAATTGCTGCAAAGTTGAATCAGCAGACGGAAAATTACA	TGCAGTAACCATTTTCGCCACAGCACCTGTAAATTGCTGCAAAGTTGAATCAGCAGACGGAAAATTACA	chr00 Concatenation of 62753 sequences	41734591	1	4.79073e-28		29	1	0.983051	0.186441	0.813559	0.016949	0.169492	0.033324	0.303361	0.168342	109.777	64.614	1
14755414|F|0-29:T>C-29:T>C	TGCAGTAACCATTTTCGCCACAGCACCTGCAAATTGCTGCAAAGTTGAATCAGCAGACGGAAAATTACA	TGCAGTAACCATTTTCGCCACAGCACCTGCAAATTGCTGCAAAGTTGAATCAGCAGACGGAAAATTACA	chr00 Concatenation of 62753 sequences	41734591	1	4.79073e-28	29:T>C	29	1	0.983051	0.186441	0.813559	0.016949	0.169492	0.033324	0.303361	0.168342	109.777	64.614	1
10756241|F|0--39:T>A	TGCAGTTTGGTAGTACACTTCTATGTTTTGTGAATTTTCTGTATAATCTTTTACTTACTAAAAACATTA	TGCAGTTTGGTAGTACACTTCTATGTTTTGTGAATTTTCTGTATAATCTTTTACTTACTAAAAACATTA	chr04 Concatenation of 15 sequences	13824022	1	8.01659e-26		39	0.927966	0.26484	0.917808	0.082192	0.73516	0.182648	0.3894	0.150873	0.270136	31.2836	64.6041	0.988095
10756241|F|0-39:T>A-39:T>A	TGCAGTTTGGTAGTACACTTCTATGTTTTGTGAATTTTCAGTATAATCTTTTACTTACTAAAAACATTA	TGCAGTTTGGTAGTACACTTCTATGTTTTGTGAATTTTCAGTATAATCTTTTACTTACTAAAAACATTA	chr04 Concatenation of 15 sequences	13824022	1	8.01659e-26	39:T>A	39	0.927966	0.26484	0.917808	0.082192	0.73516	0.182648	0.3894	0.150873	0.270136	31.2836	64.6041	0.988095
10754214|F|0--5:A>G	TGCAGATTACAGCAACTTCTTCTTCATTACAGATCGGAAGAGCGGTTCAGCAGGAATGCCGAGACCGAT	TGCAGATTACAGCAACTTCTTCTTCATTAC	chr06 Concatenation of 13 sequences	3821337	1	1.13335e-07		5	1	0.970339	0.466102	0.533898	0.029661	0.436441	0.057562	0.497702	0.277632	101.843	64.5821	0.96875
10754214|F|0-5:A>G-5:A>G	TGCAGGTTACAGCAACTTCTTCTTCATTACAGATCGGAAGAGCGGTTCAGCAGGAATGCCGAGACCGAT	TGCAGGTTACAGCAACTTCTTCTTCATTAC	chr06 Concatenation of 13 sequences	3821337	1	1.13335e-07	5:A>G	5	1	0.970339	0.466102	0.533898	0.029661	0.436441	0.057562	0.497702	0.277632	101.843	64.5821	0.96875
10755282|F|0--13:C>A	TGCAGAAGATTGTCAATTACACTAGTCACTTGTATAAATGAACAAGCTGAGATTTCATCCCCTTTTTCT	TGCAGAAGATTGTCAATTACACTAGTCACTTGTATAAATGAACAAGCTGAGATTTCATCCCCTTTTTCT	chr01 Concatenation of 23 sequences	416988	1	3.70346e-29		13	1	0.088983	1	0	0.911017	0.088983	0.16213	0	0.081065	27	64.5433	1
10755282|F|0-13:C>A-13:C>A	TGCAGAAGATTGTAAATTACACTAGTCACTTGTATAAATGAACAAGCTGAGATTTCATCCCCTTTTTCT	TGCAGAAGATTGTAAATTACACTAGTCACTTGTATAAATGAACAAGCTGAGATTTCATCCCCTTTTTCT	chr01 Concatenation of 23 sequences	416988	1	3.70346e-29	13:C>A	13	1	0.088983	1	0	0.911017	0.088983	0.16213	0	0.081065	27	64.5433	1
14755342|F|0--32:T>C	TGCAGTACATTGGCAGGTGTCTTTCAGCGGTTTCTGATCATCAAAATTACAGATCGGAAGAGCGGTTCA	TGCAGTACATTGGCAGGTGTCTTTCAGCGGTTTCTGATCATCAAAATTAC	chr01 Concatenation of 23 sequences	4403979	1	2.80742e-18		32	1	0.957627	0.516949	0.483051	0.042373	0.474576	0.081155	0.499425	0.29029	97.84	64.4452	0.947917
14755342|F|0-32:T>C-32:T>C	TGCAGTACATTGGCAGGTGTCTTTCAGCGGTTCCTGATCATCAAAATTACAGATCGGAAGAGCGGTTCA	TGCAGTACATTGGCAGGTGTCTTTCAGCGGTTCCTGATCATCAAAATTAC	chr01 Concatenation of 23 sequences	4403979	1	2.80742e-18	32:T>C	32	1	0.957627	0.516949	0.483051	0.042373	0.474576	0.081155	0.499425	0.29029	97.84	64.4452	0.947917
14755158|F|0--10:G>T	TGCAGCCAATGATAGACGTTTGGAGGGAAAATGAATAATTTACAGATCGGAAGAGCGGTTCAGCAGGAA	TGCAGCCAATGATAGACGTTTGGAGGGAAAATGAATAATTTAC		0	0	999		10	0.932203	0.809091	0.627273	0.372727	0.190909	0.436364	0.308926	0.467603	0.388264	107.805	64.4049	0.94186
14755158|F|0-10:G>T-10:G>T	TGCAGCCAATTATAGACGTTTGGAGGGAAAATGAATAATTTACAGATCGGAAGAGCGGTTCAGCAGGAA	TGCAGCCAATTATAGACGTTTGGAGGGAAAATGAATAATTTAC		0	0	999	10:G>T	10	0.932203	0.809091	0.627273	0.372727	0.190909	0.436364	0.308926	0.467603	0.388264	107.805	64.4049	0.94186
14754914|F|0--39:T>C	TGCAGAGTTGCTGGACAAGTTAGAACTGTTACAAACTTGTCCAGTACTTGGAATGTTTACAGATCGGAA	TGCAGAGTTGCTGGACAAGTTAGAACTGTTACAAACTTGTCCAGTACTTGGAATGTTTAC	chr10 Concatenation of 9 sequences	9251946	1	1.07317e-23		39	1	0.987288	0.050847	0.949153	0.012712	0.038136	0.025101	0.096524	0.060812	135.258	64.4	0.978723
14754914|F|0-39:T>C-39:T>C	TGCAGAGTTGCTGGACAAGTTAGAACTGTTACAAACTTGCCCAGTACTTGGAATGTTTACAGATCGGAA	TGCAGAGTTGCTGGACAAGTTAGAACTGTTACAAACTTGCCCAGTACTTGGAATGTTTAC	chr10 Concatenation of 9 sequences	9251946	1	1.07317e-23	39:T>C	39	1	0.987288	0.050847	0.949153	0.012712	0.038136	0.025101	0.096524	0.060812	135.258	64.4	0.978723
10756529|F|0--28:G>T	TGCAGTGCAAGAATATTGCACTTATGGCGTTGTTCGCATTGCCATTTCATTTGGAACCTTGTCTTTACA	TGCAGTGCAAGAATATTGCACTTATGGCGTTGTTCGCATTGCCATTTCATTTGGAACCTTGTCTTTACA	chr01 Concatenation of 23 sequences	5885695	1	4.79073e-28		28	1	0.805085	0.813559	0.186441	0.194915	0.618644	0.313847	0.303361	0.308604	59.4317	64.3319	0.989583
10756529|F|0-28:G>T-28:G>T	TGCAGTGCAAGAATATTGCACTTATGGCTTTGTTCGCATTGCCATTTCATTTGGAACCTTGTCTTTACA	TGCAGTGCAAGAATATTGCACTTATGGCTTTGTTCGCATTGCCATTTCATTTGGAACCTTGTCTTTACA	chr01 Concatenation of 23 sequences	5885695	1	4.79073e-28	28:G>T	28	1	0.805085	0.813559	0.186441	0.194915	0.618644	0.313847	0.303361	0.308604	59.4317	64.3319	0.989583
10755081|F|0--10:T>A	TGCAGATTCATACAATAGATTTCGACCGTTACAGATCGGAAGAGCGGTTCAGCAGGAATGCCGAGACCG	TGCAGATTCATACAATAGATTTCGACCGTTAC		0	0	999		10	1	0.038136	0.991525	0.008475	0.961864	0.029661	0.073363	0.016806	0.045084	30.6667	64.3147	1
10755081|F|0-10:T>A-10:T>A	TGCAGATTCAAACAATAGATTTCGACCGTTACAGATCGGAAGAGCGGTTCAGCAGGAATGCCGAGACCG	TGCAGATTCAAACAATAGATTTCGACCGTTAC		0	0	999	10:T>A	10	1	0.038136	0.991525	0.008475	0.961864	0.029661	0.073363	0.016806	0.045084	30.6667	64.3147	1
10755052|F|0--19:T>C	TGCAGACTTGTTTTTGGAGTTTGTTTACAGATCGGAAGAGCGGTTCAGCAGGAATGCCGAGACCGATCT	TGCAGACTTGTTTTTGGAGTTTGTTTAC		0	0	999		19	1	0.792373	0.728814	0.271186	0.207627	0.521186	0.329036	0.395289	0.362162	66.8174	64.2186	0.947917
10755052|F|0-19:T>C-19:T>C	TGCAGACTTGTTTTTGGAGCTTGTTTACAGATCGGAAGAGCGGTTCAGCAGGAATGCCGAGACCGATCT	TGCAGACTTGTTTTTGGAGCTTGTTTAC		0	0	999	19:T>C	19	1	0.792373	0.728814	0.271186	0.207627	0.521186	0.329036	0.395289	0.362162	66.8174	64.2186	0.947917
10755236|F|0--11:A>G	TGCAGCAAGCTACAGAGAATCGGAATTGGCACATTACAGATCGGAAGAGCGGTTCAGCAGGAATGCCGA	TGCAGCAAGCTACAGAGAATCGGAATTGGCACATTAC		0	0	999		11	0.707627	0.862275	0.317365	0.682635	0.137725	0.179641	0.237513	0.433289	0.335401	95.3933	64.2131	1
10755236|F|0-11:A>G-11:A>G	TGCAGCAAGCTGCAAAGAATCGGAATTGGCACATTACAGATCGGAAGAGCGGTTCAGCAGGAATGCCGA	TGCAGCAAGCTGCAAAGAATCGGAATTGGCACATTAC		0	0	999	11:A>G	11	0.707627	0.862275	0.317365	0.682635	0.137725	0.179641	0.237513	0.433289	0.335401	95.3933	64.2131	1
14755332|F|0--30:G>T	TGCAGCCGTCAAATCACATTGATTTGGGTGGATTACAGATCGGAAGAGCGGTTCAGCAGGAATGCCGAG	TGCAGCCGTCAAATCACATTGATTTGGGTGGATTAC	chr10 Concatenation of 9 sequences	3356812	1	3.95845e-09		30	1	0.991525	0.105932	0.894068	0.008475	0.097458	0.016806	0.189421	0.103113	173.113	64.1786	1
14755332|F|0-30:G>T-30:G>T	TGCAGCCGTCAAATCACATTGATTTGGGTGTATTACAGATCGGAAGAGCGGTTCAGCAGGAATGCCGAG	TGCAGCCGTCAAATCACATTGATTTGGGTGTATTAC	chr10 Concatenation of 9 sequences	3356812	1	3.95845e-09	30:G>T	30	1	0.991525	0.105932	0.894068	0.008475	0.097458	0.016806	0.189421	0.103113	173.113	64.1786	1
15995778|F|0--18:C>G	TGCAGTTATTTGGGATGTCTTTCGGCGGAAGGATGTTCCGAAATTGACTGAGTATTTACAGATCGGAAG	TGCAGTTATTTGGGATGTCTTTCGGCGGAAGGATGTTCCGAAATTGACTGAGTATTTAC	chr05 Concatenation of 9 sequences	24501358	1	3.75258e-23		18	1	0.995763	0.012712	0.987288	0.004237	0.008475	0.008439	0.025101	0.01677	100.222	64	1
15995778|F|0-18:C>G-18:C>G	TGCAGTTATTTGGGATGTGTTTCGGCGGAAGGATGTTCCGAAATTGACTGAGTATTTACAGATCGGAAG	TGCAGTTATTTGGGATGTGTTTCGGCGGAAGGATGTTCCGAAATTGACTGAGTATTTAC	chr05 Concatenation of 9 sequences	24501358	1	3.75258e-23	18:C>G	18	1	0.995763	0.012712	0.987288	0.004237	0.008475	0.008439	0.025101	0.01677	100.222	64	1
14755208|F|0--9:G>A	TGCAGATAAGTCTGGAATTTTTTCAAGCTTTTTGCAGTAACAGAGATTCAATTCTTTACAGATCGGAAG	TGCAGATAAGTCTGGAATTTTTTCAAGCTTTTTGCAGTAACAGAGATTCAATTCTTTAC	chr05 Concatenation of 9 sequences	25317139	1	3.75258e-23		9	1	0.995763	0.008475	0.991525	0.004237	0.004237	0.008439	0.016806	0.012622	92.2361	64	1
14755208|F|0-9:G>A-9:G>A	TGCAGATAAATCTGGAATTTTTTCAAGCTTTTTGCAGTAAGAGAGCCTCAATTCTTTACAGATCGGAAG	TGCAGATAAATCTGGAATTTTTTCAAGCTTTTTGCAGTAAGAGAGCCTCAATTCTTTAC	chr05 Concatenation of 9 sequences	25317139	1	3.75258e-23	9:G>A	9	1	0.995763	0.008475	0.991525	0.004237	0.004237	0.008439	0.016806	0.012622	92.2361	64	1
14755170|F|0--5:T>C	TGCAGTTGAACTAGCCAATCAAGTTTTGGAAACAATAAGACTTACAGATCGGAAGAGCGGTTCAGCAGG	TGCAGTTGAACTAGCCAATCAAGTTTTGGAAACAATAAGACTTAC	chr04 Concatenation of 15 sequences	29622512	1	6.65169e-14		5	0.987288	0.841202	0.493562	0.506438	0.158798	0.334764	0.267163	0.499917	0.38354	102.453	63.9929	0.958333
14755170|F|0-5:T>C-5:T>C	TGCAGCTGAACTAGCCAATCAAGTTTTGGAAACAATAATACTTACAGATCGGAAGAGCGGTTCAGCAGG	TGCAGCTGAACTAGCCAATCAAGTTTTGGAAACAATAATACTTAC	chr04 Concatenation of 15 sequences	29622512	1	6.65169e-14	5:T>C	5	0.987288	0.841202	0.493562	0.506438	0.158798	0.334764	0.267163	0.499917	0.38354	102.453	63.9929	0.958333
14755287|F|0--6:T>C	TGCAGTTACATCAACACAGTAATACCACCATTACTTTTACAGATCGGAAGAGCGGTTCAGCAGGAATGC	TGCAGTTACATCAACACAGTAATACCACCATTACTTTTAC	chr04 Concatenation of 15 sequences	25363551	1	3.09345e-11		6	1	0.974576	0.487288	0.512712	0.025424	0.461864	0.049555	0.499677	0.274616	119.694	63.9779	0.9375
14755287|F|0-6:T>C-6:T>C	TGCAGTCACATCAACACAGTAATACCACCATTACTTTTACAGATCGGAAGAGCGGTTCAGCAGGAATGC	TGCAGTCACATCAACACAGTAATACCACCATTACTTTTAC	chr04 Concatenation of 15 sequences	25363551	1	3.09345e-11	6:T>C	6	1	0.974576	0.487288	0.512712	0.025424	0.461864	0.049555	0.499677	0.274616	119.694	63.9779	0.9375
10756101|F|0--11:T>G	TGCAGACTTGATACGTGGCCAAATGGTGCCACGTGTCAAACAAACTATTTTTTTACAGATCGGAAGAGC	TGCAGACTTGATACGTGGCCAAATGGTGCCACGTGTCAAACAAACTATTTTTTTAC	chr12 Concatenation of 9 sequences	8727078	1	1.59626e-21		11	0.966102	0.969298	0.219298	0.780702	0.030702	0.188596	0.059518	0.342413	0.200966	111.509	63.7586	0.989362
10756101|F|0-11:T>G-11:T>G	TGCAGACTTGAGACGTGGCCAAATGGTGCCACGTGTCAAACAAACTATTTTTTTACAGATCGGAAGAGC	TGCAGACTTGAGACGTGGCCAAATGGTGCCACGTGTCAAACAAACTATTTTTTTAC	chr12 Concatenation of 9 sequences	8727078	1	1.59626e-21	11:T>G	11	0.966102	0.969298	0.219298	0.780702	0.030702	0.188596	0.059518	0.342413	0.200966	111.509	63.7586	0.989362
14754666|F|0--62:T>C	TGCAGCACAACAATTCAATCCCCCAAACTCACACCCGCCAGGTACATTTTCAGGAAACAGAGTACCACA	TGCAGCACAACAATTCAATCCCCCAAACTCACACCCGCCAGGTACATTTTCAGGAAACAGAGTACCACA	chr00 Concatenation of 62753 sequences	9093634	1	1.72305e-27		62	1	0.881356	0.699153	0.300847	0.118644	0.580508	0.209135	0.420677	0.314906	79.502	63.7128	0.958333
14754666|F|0-62:T>C-62:T>C	TGCAGCACAACAATTCAATCCCCCAAACTCACACCCGCCAGGTACATTTTCAGGAAACAGAGCACCACA	TGCAGCACAACAATTCAATCCCCCAAACTCACACCCGCCAGGTACATTTTCAGGAAACAGAGCACCACA	chr00 Concatenation of 62753 sequences	9093634	1	1.72305e-27	62:T>C	62	1	0.881356	0.699153	0.300847	0.118644	0.580508	0.209135	0.420677	0.314906	79.502	63.7128	0.958333
14753603|F|0--45:C>T	TGCAGCATGCTGAACTTCTTCAGGCAACATTTGTATTGAAGTGTTCTATGGGTCGGAATCCAATGAAGT	TGCAGCATGCTGAACTTCTTCAGGCAACATTTGTATTGAAGTGTTCTATGGGTCGGAATCCAATGAAGT	chr02 Concatenation of 13 sequences	21509406	1	1.72305e-27		45	1	0.995763	0.008475	0.991525	0.004237	0.004237	0.008439	0.016806	0.012622	96.0383	63.6667	1
14753603|F|0-45:C>T-45:C>T	TGCAGCATGCTGAACTTCTTCAGGCAACATTTGTATTGAAGTGTTTTATGGGTCGGAATCCAATGAAGT	TGCAGCATGCTGAACTTCTTCAGGCAACATTTGTATTGAAGTGTTTTATGGGTCGGAATCCAATGAAGT	chr02 Concatenation of 13 sequences	21509406	1	1.72305e-27	45:C>T	45	1	0.995763	0.008475	0.991525	0.004237	0.004237	0.008439	0.016806	0.012622	96.0383	63.6667	1
14755127|F|0--17:T>A	TGCAGAAGAAGAAGAAGTAGATGAATATGCAGAAGACGAAACAAAGAACAATTACAGATCGGAAGAGCG	TGCAGAAGAAGAAGAAGTAGATGAATATGCAGAAGACGAAACAAAGAACAATTAC	chr04 Concatenation of 15 sequences	22019720	1	5.56174e-21		17	1	0.889831	0.614407	0.385593	0.110169	0.504237	0.196064	0.473822	0.334943	96.9766	63.6568	0.979167
14755127|F|0-17:T>A-17:T>A	TGCAGAAGAAGAAGAAGAAGATGAATATGCAGAAGACGAAACAAAGAACAATTACAGATCGGAAGAGCG	TGCAGAAGAAGAAGAAGAAGATGAATATGCAGAAGACGAAACAAAGAACAATTAC	chr04 Concatenation of 15 sequences	22019720	1	5.56174e-21	17:T>A	17	1	0.889831	0.614407	0.385593	0.110169	0.504237	0.196064	0.473822	0.334943	96.9766	63.6568	0.979167
14754455|F|0--24:C>T	TGCAGGAACTGTAAGTGCTGGAAACCGTCTTTCTTTATTGTATTACAGATCGGAAGAGCGGTTCAGCAG	TGCAGGAACTGTAAGTGCTGGAAACCGTCTTTCTTTATTGTATTAC	chr07 Concatenation of 15 sequences	17139475	1	4.15575e-16		24	1	0.966102	0.355932	0.644068	0.033898	0.322034	0.065498	0.458489	0.261994	127.409	63.5346	0.96875
14754455|F|0-24:C>T-24:C>T	TGCAGGAACTGTAAGTGCTGGAAATCGTCTTTCTTTATTGTATTACAGATCGGAAGAGCGGTTCAGCAG	TGCAGGAACTGTAAGTGCTGGAAATCGTCTTTCTTTATTGTATTAC	chr07 Concatenation of 15 sequences	17139475	1	4.15575e-16	24:C>T	24	1	0.966102	0.355932	0.644068	0.033898	0.322034	0.065498	0.458489	0.261994	127.409	63.5346	0.96875
10756443|F|0--9:G>A	TGCAGATGAGACAAACTGAGAATCTTCTACTAATGAACGATAGTAGCACGATCAAATTACAGATCGGAA	TGCAGATGAGACAAACTGAGAATCTTCTACTAATGAACGATAGTAGCACGATCAAATTAC	chr12 Concatenation of 9 sequences	22051790	1	4.99296e-22		9	0.978814	0.878788	0.714286	0.285714	0.121212	0.593074	0.213039	0.408163	0.310601	100.012	63.5169	0.96875
10756443|F|0-9:G>A-9:G>A	TGCAGATGAAACAAACTGAGAATCTTCTACTAATGAACGATAGTAGCACTATCAAATTACAGATCGGAA	TGCAGATGAAACAAACTGAGAATCTTCTACTAATGAACGATAGTAGCACTATCAAATTAC	chr12 Concatenation of 9 sequences	22051790	1	4.99296e-22	9:G>A	9	0.978814	0.878788	0.714286	0.285714	0.121212	0.593074	0.213039	0.408163	0.310601	100.012	63.5169	0.96875
14820262|F|0--5:T>G	TGCAGTCCTCAGTCTTTCTTTTCACTGCTTTGTTGGTATCTACAAATCAAGGTATGTTTGATCTTTGGG	TGCAGTCCTCAGTCTTTCTTTTCACTGCTTTGTTGGTATCTACAAATCAAGGTATGTTTGATCTTTGGG	chr04 Concatenation of 15 sequences	2284556	1	8.01659e-26		5	1	0.860169	0.783898	0.216102	0.139831	0.644068	0.240556	0.338804	0.28968	65.0443	63.4956	0.96875
14820262|F|0-5:T>G-5:T>G	TGCAGGCCTCAGGCTTTCTTTTCACTGCTTTGTTGGTATCTACAAATCAAGGTATGTTTGATCTTTGGG	TGCAGGCCTCAGGCTTTCTTTTCACTGCTTTGTTGGTATCTACAAATCAAGGTATGTTTGATCTTTGGG	chr04 Concatenation of 15 sequences	2284556	1	8.01659e-26	5:T>G	5	1	0.860169	0.783898	0.216102	0.139831	0.644068	0.240556	0.338804	0.28968	65.0443	63.4956	0.96875
14755250|F|0--16:C>A	TGCAGACGCACAAAGTCGAGAGTGAAATTACAGATCGGAAGAGCGGTTCAGCAGGAATGCCGAGACCGA	TGCAGACGCACAAAGTCGAGAGTGAAATTAC		0	0	999		16	1	0.944915	0.65678	0.34322	0.055085	0.601695	0.104101	0.45084	0.277471	127.357	63.3425	0.9375
14755250|F|0-16:C>A-16:C>A	TGCAGACGCACAAAGTAGAGAGTGAAATTACAGATCGGAAGAGCGGTTCAGCAGGAATGCCGAGACCGA	TGCAGACGCACAAAGTAGAGAGTGAAATTAC		0	0	999	16:C>A	16	1	0.944915	0.65678	0.34322	0.055085	0.601695	0.104101	0.45084	0.277471	127.357	63.3425	0.9375
14755344|F|0--29:T>C	TGCAGTCATGTCTACTGCCTTCAATTCATTGATGACACATTACAGATCGGAAGAGCGGTTCAGCAGGAA	TGCAGTCATGTCTACTGCCTTCAATTCATTGATGACACATTAC	chr01 Concatenation of 23 sequences	12498147	1	1.68129e-14		29	1	1	0.15678	0.84322	0	0.15678	0	0.2644	0.1322	211.81	63.3023	0.989583
14755344|F|0-29:T>C-29:T>C	TGCAGTCATGTCTACTGCCTTCAATTCATCGATGACACATTACAGATCGGAAGAGCGGTTCAGCAGGAA	TGCAGTCATGTCTACTGCCTTCAATTCATCGATGACACATTAC	chr01 Concatenation of 23 sequences	12498147	1	1.68129e-14	29:T>C	29	1	1	0.15678	0.84322	0	0.15678	0	0.2644	0.1322	211.81	63.3023	0.989583
14754930|F|0--30:A>G	TGCAGCACAAAAACTGAACTTATTTGAAATATTACAGATCGGAAGAGCGGTTCAGCAGGAATGCCGAGA	TGCAGCACAAAAACTGAACTTATTTGAAATATTAC	chr08 Concatenation of 13 sequences	8198473	1	2.82468e-10		30	1	0.970339	0.300847	0.699153	0.029661	0.271186	0.057562	0.420677	0.23912	96.1	63.2	0.979167
14754930|F|0-30:A>G-30:A>G	TGCAGCACAAAAACTGAACTTATTTGAAATGTTACAGATCGGAAGAGCGGTTCAGCAGGAATGCCGAGA	TGCAGCACAAAAACTGAACTTATTTGAAATGTTAC	chr08 Concatenation of 13 sequences	8198473	1	2.82468e-10	30:A>G	30	1	0.970339	0.300847	0.699153	0.029661	0.271186	0.057562	0.420677	0.23912	96.1	63.2	0.979167
14755319|F|0--46:T>C	TGCAGGGCATCGTCAGCTTTGCGCTCATGGATAACCTCCAACAATTTCCTGAAAGAATAATGAACACAT	TGCAGGGCATCGTCAGCTTTGCGCTCATGGATAACCTCCAACAATTTCCTGAAAGAATAATGAACACAT	chr00 Concatenation of 62753 sequences	79845371	2	1.332e-28		46	1	0.95339	0.419492	0.580508	0.04661	0.372881	0.088875	0.487037	0.287956	108.241	63.0256	0.979167
14755319|F|0-46:T>C-46:T>C	TGCAGGGCATCGTCAGCTTTGCGCTCATGGATAACCTCCAACAATTCCCTGAAAGAATAATGAACACAT	TGCAGGGCATCGTCAGCTTTGCGCTCATGGATAACCTCCAACAATTCCCTGAAAGAATAATGAACACAT	chr00 Concatenation of 62753 sequences	79845371	2	1.332e-28	46:T>C	46	1	0.95339	0.419492	0.580508	0.04661	0.372881	0.088875	0.487037	0.287956	108.241	63.0256	0.979167
14755069|F|0--29:G>A	TGCAGCCTATGCTAATATGAGCTGTGGTAGTGACATGGAGGGTCAAGGAGTCGTTTGCAAAAGATAAGT	TGCAGCCTATGCTAATATGAGCTGTGGTAGTGACATGGAGGGTCAAGGAGTCGTTTGCAAAAGATAAGT	chr12 Concatenation of 9 sequences	10588051	1	1.72305e-27		29	1	0.991525	0.029661	0.970339	0.008475	0.021186	0.016806	0.057562	0.037184	88.0281	62.7778	0.989583
14755069|F|0-29:G>A-29:G>A	TGCAGCCTATGCTAATATGAGCTGTGGTAATGACATGGAGGGTCAAGGAGTCGTTTGCAAAAGATAAGT	TGCAGCCTATGCTAATATGAGCTGTGGTAATGACATGGAGGGTCAAGGAGTCGTTTGCAAAAGATAAGT	chr12 Concatenation of 9 sequences	10588051	1	1.72305e-27	29:G>A	29	1	0.991525	0.029661	0.970339	0.008475	0.021186	0.016806	0.057562	0.037184	88.0281	62.7778	0.989583
14820349|F|0--26:G>A	TGCAGTGAAGCCTGAAGATCTTGTTTGTCGTCGGTTTTTAGTCTTACAGATCGGAAGAGCGGTTCAGCA	TGCAGTGAAGCCTGAAGATCTTGTTTGTCGTCGGTTTTTAGTCTTAC		0	0	999		26	0.970339	0.877729	0.611354	0.388646	0.122271	0.489083	0.214641	0.475201	0.344921	83.0588	62.5756	0.976744
14820349|F|0-26:G>A-26:G>A	TGCAGTGAAGCCTGAAGATCTTGTTTATCGTCGGTTTTTAGTCTTACAGATCGGAAGAGCGGTTCAGCA	TGCAGTGAAGCCTGAAGATCTTGTTTATCGTCGGTTTTTAGTCTTAC		0	0	999	26:G>A	26	0.970339	0.877729	0.611354	0.388646	0.122271	0.489083	0.214641	0.475201	0.344921	83.0588	62.5756	0.976744
14754542|F|0--48:C>T	TGCAGCCTCCGATTATTCCCTATACACACACTGATGGGCTTTATTATGCGAAGATCTTGAACATTGGTG	TGCAGCCTCCGATTATTCCCTATACACACACTGATGGGCTTTATTATGCGAAGATCTTGAACATTGGTG	chr06 Concatenation of 13 sequences	26748243	1	1.72305e-27		48	0.927966	0.570776	0.785388	0.214612	0.429224	0.356164	0.489981	0.337107	0.413544	59.462	62.5637	0.954545
14754542|F|0-48:C>T-48:C>T	TGCAGCCTCCGATTATTCCCTATACACACACTGATGGGCTTTATTATGTGAAGATCTTGAACATTGGTG	TGCAGCCTCCGATTATTCCCTATACACACACTGATGGGCTTTATTATGTGAAGATCTTGAACATTGGTG	chr06 Concatenation of 13 sequences	26748243	1	1.72305e-27	48:C>T	48	0.927966	0.570776	0.785388	0.214612	0.429224	0.356164	0.489981	0.337107	0.413544	59.462	62.5637	0.954545
14755136|F|0--9:G>C	TGCAGACACGAATTCATTTGGTGGGGTAGGAAAGGTTTTCCTTTTCATATATTCTTTTACAGATCGGAA	TGCAGACACGAATTCATTTGGTGGGGTAGGAAAGGTTTTCCTTTTCATATATTCTTTTAC	chr07 Concatenation of 15 sequences	20748969	1	2.323e-20		9	0.995763	0.744681	0.846809	0.153191	0.255319	0.591489	0.380263	0.259448	0.319855	50.7476	62.4816	0.979167
14755136|F|0-9:G>C-9:G>C	TGCAGACACCAATTCATTTGGTGGGGTAGGAAAGGTTTTCCTTTTCATATATTCTTTTACAGATCGGAA	TGCAGACACCAATTCATTTGGTGGGGTAGGAAAGGTTTTCCTTTTCATATATTCTTTTAC	chr07 Concatenation of 15 sequences	20748969	1	2.323e-20	9:G>C	9	0.995763	0.744681	0.846809	0.153191	0.255319	0.591489	0.380263	0.259448	0.319855	50.7476	62.4816	0.979167
10756186|F|0--5:G>A	TGCAGGCCAAATCTTACACCATCAAGTTGGAAAGGTAAGAGTCTATTCCGCAACCGATCTGGTAATTTC	TGCAGGCCAAATCTTACACCATCAAGTTGGAAAGGTAAGAGTCTATTCCGCAACCGATCTGGTAATTTC	chr02 Concatenation of 13 sequences	22797288	1	1.72305e-27		5	1	0.457627	0.944915	0.055085	0.542373	0.402542	0.496409	0.104101	0.300255	34.1639	62.4618	0.96875
10756186|F|0-5:G>A-5:G>A	TGCAGACCAAATCTTACACCATCAAGTTGGAAAGGTAAGAGTCTATTCCGCAACCGATCTGGTAATTTC	TGCAGACCAAATCTTACACCATCAAGTTGGAAAGGTAAGAGTCTATTCCGCAACCGATCTGGTAATTTC	chr02 Concatenation of 13 sequences	22797288	1	1.72305e-27	5:G>A	5	1	0.457627	0.944915	0.055085	0.542373	0.402542	0.496409	0.104101	0.300255	34.1639	62.4618	0.96875
10756568|F|0--20:T>C	TGCAGTCACCAGGGATTCAGTTTCCCTGTGGTAATCCATCGTCAACTCCACTGCTATTCCTAATTCTCT	TGCAGTCACCAGGGATTCAGTTTCCCTGTGGTAATCCATCGTCAACTCCACTGCTATTCCTAATTCTCT	chr00 Concatenation of 62753 sequences	28434042	1	1.72305e-27		20	1	0.652542	0.813559	0.186441	0.347458	0.466102	0.453462	0.303361	0.378411	54.9362	62.3636	0.979167
10756568|F|0-20:T>C-20:T>C	TGCAGTCACCAGGGATTCAGCTTCCCTGTGGTAATCCATCGTCAACTCCACTGCTATTCCTAATTCTCT	TGCAGTCACCAGGGATTCAGCTTCCCTGTGGTAATCCATCGTCAACTCCACTGCTATTCCTAATTCTCT	chr00 Concatenation of 62753 sequences	28434042	1	1.72305e-27	20:T>C	20	1	0.652542	0.813559	0.186441	0.347458	0.466102	0.453462	0.303361	0.378411	54.9362	62.3636	0.979167
10755100|F|0--29:G>A	TGCAGCATGTACAAGTGTATTGATGTTGGGGATACCTTTCAATTGAGATGCTTACAGATCGGAAGAGCG	TGCAGCATGTACAAGTGTATTGATGTTGGGGATACCTTTCAATTGAGATGCTTAC	chr07 Concatenation of 15 sequences	23435027	1	5.56174e-21		29	1	0.572034	0.944915	0.055085	0.427966	0.516949	0.489622	0.104101	0.296862	40.3789	62.3004	0.989583
10755100|F|0-29:G>A-29:G>A	TGCAGCATGTACAAGTGTATTGATGTTGGAGATACCTTTCAATTGAGATGCTTACAGATCGGAAGAGCG	TGCAGCATGTACAAGTGTATTGATGTTGGAGATACCTTTCAATTGAGATGCTTAC	chr07 Concatenation of 15 sequences	23435027	1	5.56174e-21	29:G>A	29	1	0.572034	0.944915	0.055085	0.427966	0.516949	0.489622	0.104101	0.296862	40.3789	62.3004	0.989583
14820139|F|0--51:T>C	TGCAGAACACTCGAGATGTTGAGATTCAACACTCCAACATTGGCTGTGGTATAAACCGACCTAATTCAC	TGCAGAACACTCGAGATGTTGAGATTCAACACTCCAACATTGGCTGTGGTATAAACCGACCTAATTCAC	chr10 Concatenation of 9 sequences	3511007	1	1.72305e-27		51	1	0.809322	0.682203	0.317797	0.190678	0.491525	0.30864	0.433604	0.371122	62.8855	62.25	0.989583
14820139|F|0-51:T>C-51:T>C	TGCAGAACACTCGAGATGTTGAGATTCAACACTCCAACATTGGCTGTGGTACAAACCGACCCAATTCAC	TGCAGAACACTCGAGATGTTGAGATTCAACACTCCAACATTGGCTGTGGTACAAACCGACCCAATTCAC	chr10 Concatenation of 9 sequences	3511007	1	1.72305e-27	51:T>C	51	1	0.809322	0.682203	0.317797	0.190678	0.491525	0.30864	0.433604	0.371122	62.8855	62.25	0.989583
14754508|F|0--9:C>T	TGCAGTCTCCATTGTAGTTGGGGCTATTTTATGAGTGTATTCTTTACAGATCGGAAGAGCGGTTCAGCA	TGCAGTCTCCATTGTAGTTGGGGCTATTTTATGAGTGTATTCTTTAC	chr07 Concatenation of 15 sequences	20236549	1	2.60986e-13		9	1	0.957627	0.224576	0.775424	0.042373	0.182203	0.081155	0.348284	0.214719	146.652	62.1739	1
14754508|F|0-9:C>T-9:C>T	TGCAGTCTCTATTGTAGTTGGGGCTATTTTATGAGTGTATTCTTTACAGATCGGAAGAGCGGTTCAGCA	TGCAGTCTCTATTGTAGTTGGGGCTATTTTATGAGTGTATTCTTTAC	chr07 Concatenation of 15 sequences	20236549	1	2.60986e-13	9:C>T	9	1	0.957627	0.224576	0.775424	0.042373	0.182203	0.081155	0.348284	0.214719	146.652	62.1739	1
14755148|F|0--33:A>T	TGCAGATGATGGCTATAACTGGCGTAAATATGGACAGAAGTTGGTTACAGATCGGAAGAGCGGTTCAGC	TGCAGATGATGGCTATAACTGGCGTAAATATGGACAGAAGTTGGTTAC	chr09 Concatenation of 13 sequences	1831667	1	3.35227e-17		33	1	0.949153	0.550847	0.449153	0.050847	0.5	0.096524	0.494829	0.295677	99.5184	62.0129	0.989583
14755148|F|0-33:A>T-33:A>T	TGCAGATGATGGCTATAACTGGCGTAAATATGGTCAGAAGTTGGTTACAGATCGGAAGAGCGGTTCAGC	TGCAGATGATGGCTATAACTGGCGTAAATATGGTCAGAAGTTGGTTAC	chr09 Concatenation of 13 sequences	1831667	1	3.35227e-17	33:A>T	33	1	0.949153	0.550847	0.449153	0.050847	0.5	0.096524	0.494829	0.295677	99.5184	62.0129	0.989583
14755341|F|0--28:C>T	TGCAGTAAGTAAACTCATGTACCAAACACAGGTGCACCGGGCTAACACCTCTTACAGATCGGAAGAGCG	TGCAGTAAGTAAACTCATGTACCAAACACAGGTGCACCGGGCTAACACCTCTTAC	chr04 Concatenation of 15 sequences	27758375	1	2.58763e-19		28	1	0.788136	0.754237	0.245763	0.211864	0.542373	0.333956	0.370727	0.352341	73.3756	61.9813	1
14755341|F|0-28:C>T-28:C>T	TGCAGTAAGTAAACTCATGTACCAAACATAGGTGCACCGGGCTAACACCTCTTACAGATCGGAAGAGCG	TGCAGTAAGTAAACTCATGTACCAAACATAGGTGCACCGGGCTAACACCTCTTAC	chr04 Concatenation of 15 sequences	27758375	1	2.58763e-19	28:C>T	28	1	0.788136	0.754237	0.245763	0.211864	0.542373	0.333956	0.370727	0.352341	73.3756	61.9813	1
10756154|F|0--15:G>A	TGCAGGTGGAGTCGCGTACATAGGCTTACAGATCGGAAGAGCGGTTCAGCAGGAATGCCGAGACCGATC	TGCAGGTGGAGTCGCGTACATAGGCTTAC		0	0	999		15	1	0.84322	0.724576	0.275424	0.15678	0.567797	0.2644	0.399131	0.331765	98.2893	61.9754	0.916667
10756154|F|0-15:G>A-15:G>A	TGCAGGTGGAGTCGCATACATAGGCTTACAGATCGGAAGAGCGGTTCAGCAGGAATGCCGAGACCGATC	TGCAGGTGGAGTCGCATACATAGGCTTAC		0	0	999	15:G>A	15	1	0.84322	0.724576	0.275424	0.15678	0.567797	0.2644	0.399131	0.331765	98.2893	61.9754	0.916667
14754962|F|0--29:T>G	TGCAGGAGTTACCACTTTCTGTCTGCTTCTTTACAGATCGGAAGAGCGGTTCAGCAGGAATGCCGAGAC	TGCAGGAGTTACCACTTTCTGTCTGCTTCTTTAC	chr03 Concatenation of 11 sequences	7511771	1	4.3328e-08		29	1	0.932203	0.694915	0.305085	0.067797	0.627119	0.1264	0.424016	0.275208	104.895	61.9703	0.96875
14754962|F|0-29:T>G-29:T>G	TGCAGGAGTTACCACTTTCTGTCTGCTTCGTTACAGATCGGAAGAGCGGTTCAGCAGGAATGCCGAGAC	TGCAGGAGTTACCACTTTCTGTCTGCTTCGTTAC	chr03 Concatenation of 11 sequences	7511771	1	4.3328e-08	29:T>G	29	1	0.932203	0.694915	0.305085	0.067797	0.627119	0.1264	0.424016	0.275208	104.895	61.9703	0.96875
14755375|F|0--36:C>T	TGCAGCAAACGAAAAGCTAGTAAAGCAAGAAACAGGCCTTGGAAGAGAGAACTGAGCAATAATTTACAG	TGCAGCAAACGAAAAGCTAGTAAAGCAAGAAACAGGCCTTGGAAGAGAGAACTGAGCAATAATTTACAG	chr12 Concatenation of 9 sequences	6867175	1	8.01659e-26		36	1	0.987288	0.110169	0.889831	0.012712	0.097458	0.025101	0.196064	0.110582	132.67	61.8571	1
14755375|F|0-36:C>T-36:C>T	TGCAGCAAACGAAAAGCTAGTAAAGCAAGAAACAGGTCTTGGAAGAGAGAACTGAGCAATAATTTACAG	TGCAGCAAACGAAAAGCTAGTAAAGCAAGAAACAGGTCTTGGAAGAGAGAACTGAGCAATAATTTACAG	chr12 Concatenation of 9 sequences	6867175	1	8.01659e-26	36:C>T	36	1	0.987288	0.110169	0.889831	0.012712	0.097458	0.025101	0.196064	0.110582	132.67	61.8571	1
15995954|F|0--32:C>A	TGCAGATAACATGAATGTTTGGCCTGTGAATCCTTCACTACTCTTATTGTTTGGGCTAATTTCATTTTA	TGCAGATAACATGAATGTTTGGCCTGTGAATCCTTCACTACTCTTATTGTTTGGGCTAATTTCATTTTA	chr06 Concatenation of 13 sequences	23937572	1	3.70346e-29		32	1	0.957627	0.635593	0.364407	0.042373	0.59322	0.081155	0.463229	0.272192	82.0036	61.8315	0.979167
15995954|F|0-32:C>A-32:C>A	TGCAGATAACATGAATGTTTGGCCTGTGAATCATTCACTACTCTTATTGTTTGGGCTAATTTCATTTTA	TGCAGATAACATGAATGTTTGGCCTGTGAATCATTCACTACTCTTATTGTTTGGGCTAATTTCATTTTA	chr06 Concatenation of 13 sequences	23937572	1	3.70346e-29	32:C>A	32	1	0.957627	0.635593	0.364407	0.042373	0.59322	0.081155	0.463229	0.272192	82.0036	61.8315	0.979167
14755327|F|0--9:T>C	TGCAGCACATCGCTCGGAGTAGTAACTTTCAAATACAAAGCATCGTGTTATTTACAGATCGGAAGAGCG	TGCAGCACATCGCTCGGAGTAGTAACTTTCAAATACAAAGCATCGTGTTATTTAC		0	0	999		9	1	0.95339	0.576271	0.423729	0.04661	0.529661	0.088875	0.488365	0.28862	96.8613	61.8121	1
14755327|F|0-9:T>C-9:T>C	TGCAGCACACCGCTCGGAGTAGTAACTTTCAAATACAGAGCATCGTGTTATTTACAGATCGGAAGAGCG	TGCAGCACACCGCTCGGAGTAGTAACTTTCAAATACAGAGCATCGTGTTATTTAC		0	0	999	9:T>C	9	1	0.95339	0.576271	0.423729	0.04661	0.529661	0.088875	0.488365	0.28862	96.8613	61.8121	1
10755790|F|0--28:T>C	TGCAGCCTCCGATTATTCCCTATACACATACTGATGGGCTTTATTATGTGAAGATCTTGAACATTGGTG	TGCAGCCTCCGATTATTCCCTATACACATACTGATGGGCTTTATTATGTGAAGATCTTGAACATTGGTG	chr06 Concatenation of 13 sequences	26748243	1	1.72305e-27		28	0.932203	0.595455	0.790909	0.209091	0.404545	0.386364	0.481777	0.330744	0.40626	42.5924	61.6715	0.97561
10755790|F|0-28:T>C-28:T>C	TGCAGCCTCCGATTATTCCCTATACACACACTGATGGGCTTTATTATGTGAAGATCTTGAACATTGGTG	TGCAGCCTCCGATTATTCCCTATACACACACTGATGGGCTTTATTATGTGAAGATCTTGAACATTGGTG	chr06 Concatenation of 13 sequences	26748243	1	1.72305e-27	28:T>C	28	0.932203	0.595455	0.790909	0.209091	0.404545	0.386364	0.481777	0.330744	0.40626	42.5924	61.6715	0.97561
14755253|F|0--45:G>A	TGCAGAGCAAAAGCTGGAAGAAAAAGCCTTGGGTCCATTCTCTGAGACATTTACAGATCGGAAGAGCGG	TGCAGAGCAAAAGCTGGAAGAAAAAGCCTTGGGTCCATTCTCTGAGACATTTAC	chr10 Concatenation of 9 sequences	459845	1	1.93583e-20		45	1	0.961864	0.432203	0.567797	0.038136	0.394068	0.073363	0.490807	0.282085	100.677	61.561	1
14755253|F|0-45:G>A-45:G>A	TGCAGAGCAAAAGCTGGAAGAAAAAGCCTTGGGTCCATTCTCTGAAAAATTTACAGATCGGAAGAGCGG	TGCAGAGCAAAAGCTGGAAGAAAAAGCCTTGGGTCCATTCTCTGAAAAATTTAC	chr10 Concatenation of 9 sequences	459845	1	1.93583e-20	45:G>A	45	1	0.961864	0.432203	0.567797	0.038136	0.394068	0.073363	0.490807	0.282085	100.677	61.561	1
15995714|F|0--27:A>G	TGCAGAAGAGCTCAGGAATTTTTGGGAATTTTTCTTGCTCTTTTGTTATGATGCATTACAGATCGGAAG	TGCAGAAGAGCTCAGGAATTTTTGGGAATTTTTCTTGCTCTTTTGTTATGATGCATTAC	chr07 Concatenation of 15 sequences	1228247	1	3.75258e-23		27	1	0.838983	0.788136	0.211864	0.161017	0.627119	0.270181	0.333956	0.302068	70.1755	61.4643	0.979167
15995714|F|0-27:A>G-27:A>G	TGCAGAAGAGCTCAGGAATTTTTGGGAGTTTTTCTTGCTCTTTTGTTATGATGCATTACAGATCGGAAG	TGCAGAAGAGCTCAGGAATTTTTGGGAGTTTTTCTTGCTCTTTTGTTATGATGCATTAC	chr07 Concatenation of 15 sequences	1228247	1	3.75258e-23	27:A>G	27	1	0.838983	0.788136	0.211864	0.161017	0.627119	0.270181	0.333956	0.302068	70.1755	61.4643	0.979167
16715517|F|0--37:C>A	TGCAGATTGCAAGAGAGCTACTGCTTCCTGAATATAACGTGGATTCACTCTTTCATTTGATTTGTTACA	TGCAGATTGCAAGAGAGCTACTGCTTCCTGAATATAACGTGGATTCACTCTTTCATTTGATTTGTTACA	chr04 Concatenation of 15 sequences	29091366	1	2.22891e-26		37	1	0.813559	0.775424	0.224576	0.186441	0.588983	0.303361	0.348284	0.325822	63.7522	61.4211	0.958333
16715517|F|0-37:C>A-37:C>A	TGCAGATTGCAAGAGAGCTACTGCTTCCTGAATATAAAGTGGATTCACTCTTTCATTTGATTTGTTACA	TGCAGATTGCAAGAGAGCTACTGCTTCCTGAATATAAAGTGGATTCACTCTTTCATTTGATTTGTTACA	chr04 Concatenation of 15 sequences	29091366	1	2.22891e-26	37:C>A	37	1	0.813559	0.775424	0.224576	0.186441	0.588983	0.303361	0.348284	0.325822	63.7522	61.4211	0.958333
10751842|F|0--32:C>T	TGCAGTTTGAGATTTCCGAGACGTTTTCCTCTCTACTTACAGATCGGAAGAGCGGTTCAGCAGGAATGC	TGCAGTTTGAGATTTCCGAGACGTTTTCCTCTCTACTTAC	chr07 Concatenation of 15 sequences	22153557	1	3.09345e-11		32	1	0.817797	0.771186	0.228814	0.182203	0.588983	0.298011	0.352916	0.325463	48.4153	61.2965	0.989583
10751842|F|0-32:C>T-32:C>T	TGCAGTTTGAGATTTCCGAGACGTTTTCCTCTTTACTTACAGATCGGAAGAGCGGTTCAGCAGGAATGC	TGCAGTTTGAGATTTCCGAGACGTTTTCCTCTTTACTTAC	chr07 Concatenation of 15 sequences	22153557	1	3.09345e-11	32:C>T	32	1	0.817797	0.771186	0.228814	0.182203	0.588983	0.298011	0.352916	0.325463	48.4153	61.2965	0.989583
14755256|F|0--7:T>G	TGCAGAGTCCATAGTCTTCTCTTTACAGCCATTACAGATCGGAAGAGCGGTTCAGCAGGAATGCCGAGA	TGCAGAGTCCATAGTCTTCTCTTTACAGCCATTAC	chr06 Concatenation of 13 sequences	2951992	1	2.82468e-10		7	1	0.961864	0.415254	0.584746	0.038136	0.377119	0.073363	0.485636	0.279499	101.022	61.281	0.979167
14755256|F|0-7:T>G-7:T>G	TGCAGAGGCCATAGTCTTCTCTTTACAGCCATTACAGATCGGAAGAGCGGTTCAGCAGGAATGCCGAGA	TGCAGAGGCCATAGTCTTCTCTTTACAGCCATTAC	chr06 Concatenation of 13 sequences	2951992	1	2.82468e-10	7:T>G	7	1	0.961864	0.415254	0.584746	0.038136	0.377119	0.073363	0.485636	0.279499	101.022	61.281	0.979167
14755198|F|0--23:G>A	TGCAGTGAAAGGCCAAACAACATGAGTTCTGTGTTTACAGATCGGAAGAGCGGTTCAGCAGGAATGCCG	TGCAGTGAAAGGCCAAACAACATGAGTTCTGTGTTTAC	chr09 Concatenation of 13 sequences	19939943	1	7.58907e-12		23	1	0.720339	0.838983	0.161017	0.279661	0.559322	0.402901	0.270181	0.336541	57.8713	61.2634	0.958333
14755198|F|0-23:G>A-23:G>A	TGCAGTGAAAGGCCAAACAACATAAGTTCTGTGTTTACAGATCGGAAGAGCGGTTCAGCAGGAATGCCG	TGCAGTGAAAGGCCAAACAACATAAGTTCTGTGTTTAC	chr09 Concatenation of 13 sequences	19939943	1	7.58907e-12	23:G>A	23	1	0.720339	0.838983	0.161017	0.279661	0.559322	0.402901	0.270181	0.336541	57.8713	61.2634	0.958333
14754953|F|0--27:T>G	TGCAGCTTCCTGAAGATATTGATGATCTGCTGGTGGAAGCCCTAGGTGGCTGTTGTTTACAGATCGGAA	TGCAGCTTCCTGAAGATATTGATGATCTGCTGGTGGAAGCCCTAGGTGGCTGTTGTTTAC	chr08 Concatenation of 13 sequences	572157	1	1.07317e-23		27	1	0.936441	0.529661	0.470339	0.063559	0.466102	0.119039	0.49824	0.30864	105.033	61.2125	1
14754953|F|0-27:T>G-27:T>G	TGCAGCTTCCTGAAGATATTGATGATCGGCTGGTGGAAGCCCTAGGTGGCTGTTGTTTACAGATCGGAA	TGCAGCTTCCTGAAGATATTGATGATCGGCTGGTGGAAGCCCTAGGTGGCTGTTGTTTAC	chr08 Concatenation of 13 sequences	572157	1	1.07317e-23	27:T>G	27	1	0.936441	0.529661	0.470339	0.063559	0.466102	0.119039	0.49824	0.30864	105.033	61.2125	1
10756050|F|0--47:C>T	TGCAGGACATCATCAGGGGATATTTTATTGAAACTAAAGGGAAGTCACGAGGGTGTTGAGAAGATTGTT	TGCAGGACATCATCAGGGGATATTTTATTGAAACTAAAGGGAAGTCACGAGGGTGTTGAGAAGATTGTT	chr00 Concatenation of 62753 sequences	33072194	1	3.70346e-29		47	1	0.330508	0.966102	0.033898	0.669492	0.29661	0.442545	0.065498	0.254022	34.8043	61.0896	0.979167
10756050|F|0-47:C>T-47:C>T	TGCAGGACATCATCAGGGGATATTTTATTGAAACTAAAGGGAAGTCATGAGGGTGTTGAGAAGATTGTT	TGCAGGACATCATCAGGGGATATTTTATTGAAACTAAAGGGAAGTCATGAGGGTGTTGAGAAGATTGTT	chr00 Concatenation of 62753 sequences	33072194	1	3.70346e-29	47:C>T	47	1	0.330508	0.966102	0.033898	0.669492	0.29661	0.442545	0.065498	0.254022	34.8043	61.0896	0.979167
10755288|F|0--58:C>A	TGCAGACAAAAGGTACCAGAGGGCAACAATAGCAAAGGACACAATCTTCCTCACAACACAACTAAGCTC	TGCAGACAAAAGGTACCAGAGGGCAACAATAGCAAAGGACACAATCTTCCTCACAACACAACTAAGCTC	chr07 Concatenation of 15 sequences	24672908	1	3.70346e-29		58	1	0.008475	0.995763	0.004237	0.991525	0.004237	0.016806	0.008439	0.012622	37.6667	61.0209	1
10755288|F|0-58:C>A-58:C>A	TGCAGACAAAAGGTACCAGAGGGCAACAATAGCAAAGGACACAATCTTCCTCACAACAAAACTAAGCTC	TGCAGACAAAAGGTACCAGAGGGCAACAATAGCAAAGGACACAATCTTCCTCACAACAAAACTAAGCTC	chr07 Concatenation of 15 sequences	24672908	1	3.70346e-29	58:C>A	58	1	0.008475	0.995763	0.004237	0.991525	0.004237	0.016806	0.008439	0.012622	37.6667	61.0209	1
10756488|F|0--32:G>A	TGCAGTACAAAACAGCTGAATAAATAAGTTCTGCCATTGACCATGTAGAACACAAGATCACTTACAGAT	TGCAGTACAAAACAGCTGAATAAATAAGTTCTGCCATTGACCATGTAGAACACAAGATCACTTAC	chr01 Concatenation of 23 sequences	30358039	1	2.03078e-26		32	1	0.669492	0.84322	0.15678	0.330508	0.512712	0.442545	0.2644	0.353472	51.663	60.9797	0.979167
10756488|F|0-32:G>A-32:G>A	TGCAGTACAAAACAGCTGAATAAATAAGTTCTACCATTGACCATGTAGAACACAAGATCACTTACAGAT	TGCAGTACAAAACAGCTGAATAAATAAGTTCTACCATTGACCATGTAGAACACAAGATCACTTAC	chr01 Concatenation of 23 sequences	30358039	1	2.03078e-26	32:G>A	32	1	0.669492	0.84322	0.15678	0.330508	0.512712	0.442545	0.2644	0.353472	51.663	60.9797	0.979167
10756245|F|0--46:T>G	TGCAGTCATTGATGTTTTATGTTTACCCATACATGATGTGATTATATCACCCAATGATGGTTACAGATC	TGCAGTCATTGATGTTTTATGTTTACCCATACATGATGTGATTATATCACCCAATGATGGTTAC	chr07 Concatenation of 15 sequences	6371145	1	3.31534e-24		46	1	0.305085	0.966102	0.033898	0.694915	0.271186	0.424016	0.065498	0.244757	30.8132	60.9712	0.989583
10756245|F|0-46:T>G-46:T>G	TGCAGTCATTGATGTTTTATGTTTACCCATACATGATGTGATTATAGCACCCAATGATGGTTACAGATC	TGCAGTCATTGATGTTTTATGTTTACCCATACATGATGTGATTATAGCACCCAATGATGGTTAC	chr07 Concatenation of 15 sequences	6371145	1	3.31534e-24	46:T>G	46	1	0.305085	0.966102	0.033898	0.694915	0.271186	0.424016	0.065498	0.244757	30.8132	60.9712	0.989583
14753565|F|0--49:G>A	TGCAGCAGGTAGAATCCAACAACATTCTAGTATAGTGAAAAGTGAGATGGTAGTATAGCATGGAAAGTT	TGCAGCAGGTAGAATCCAACAACATTCTAGTATAGTGAAAAGTGAGATGGTAGTATAGCATGGAAAGTT	chr07 Concatenation of 15 sequences	2294824	1	3.70346e-29		49	1	0.847458	0.724576	0.275424	0.152542	0.572034	0.258546	0.399131	0.328839	67.775	60.8894	0.947917
14753565|F|0-49:G>A-49:G>A	TGCAGCAGGTAGAATCCAACAACATTCTAGTATAGTGAAAAGTGAGATGATAGTATAGCATGGAAAGTT	TGCAGCAGGTAGAATCCAACAACATTCTAGTATAGTGAAAAGTGAGATGATAGTATAGCATGGAAAGTT	chr07 Concatenation of 15 sequences	2294824	1	3.70346e-29	49:G>A	49	1	0.847458	0.724576	0.275424	0.152542	0.572034	0.258546	0.399131	0.328839	67.775	60.8894	0.947917
10756398|F|0--13:G>C	TGCAGAAACATTCGAAGTCTCTTTCCTGTGGAAGTGTCACACTCAAGAACCTTATTCAAATTACAGATC	TGCAGAAACATTCGAAGTCTCTTTCCTGTGGAAGTGTCACACTCAAGAACCTTATTCAAATTAC	chr05 Concatenation of 9 sequences	27006168	1	7.12585e-26		13	1	0.957627	0.432203	0.567797	0.042373	0.389831	0.081155	0.490807	0.285981	89.646	60.8462	0.958333
10756398|F|0-13:G>C-13:G>C	TGCAGAAACATTCCAAGTCTCTTTCCTGTGGAAGTGTCACACTCAAGAACCTTATTCAAATTACAGATC	TGCAGAAACATTCCAAGTCTCTTTCCTGTGGAAGTGTCACACTCAAGAACCTTATTCAAATTAC	chr05 Concatenation of 9 sequences	27006168	1	7.12585e-26	13:G>C	13	1	0.957627	0.432203	0.567797	0.042373	0.389831	0.081155	0.490807	0.285981	89.646	60.8462	0.958333
10755932|F|0--31:G>A	TGCAGCTCTTCTTGCTTCCTGCTCCAGTGATGACACTCAGGTTACAGATCGGAAGAGCGGTTCAGCAGG	TGCAGCTCTTCTTGCTTCCTGCTCCAGTGATGACACTCAGGTTAC	chr06 Concatenation of 13 sequences	27863259	1	6.65169e-14		31	1	0.974576	0.423729	0.576271	0.025424	0.398305	0.049555	0.488365	0.26896	130.929	60.7542	0.958333
10755932|F|0-31:G>A-31:G>A	TGCAGCTCTTCTTGCTTCCTGCTCCAGTGATAACACTCAGGTTACAGATCGGAAGAGCGGTTCAGCAGG	TGCAGCTCTTCTTGCTTCCTGCTCCAGTGATAACACTCAGGTTAC	chr06 Concatenation of 13 sequences	27863259	1	6.65169e-14	31:G>A	31	1	0.974576	0.423729	0.576271	0.025424	0.398305	0.049555	0.488365	0.26896	130.929	60.7542	0.958333
10756381|F|0--28:A>C	TGCAGTAATTGGTAATTGGAAAACACGTAGGGACTGTTTGGTCCACAGTGGATTTACAGATCGGAAGAG	TGCAGTAATTGGTAATTGGAAAACACGTAGGGACTGTTTGGTCCACAGTGGATTTAC	chr05 Concatenation of 9 sequences	6892667	1	2.12941e-20		28	1	0.923729	0.542373	0.457627	0.076271	0.466102	0.140908	0.496409	0.318658	76.3321	60.6731	0.979167
10756381|F|0-28:A>C-28:A>C	TGCAGTAATTGGTAATTGGAAAACACGTCGGGACTGTTTGGTCCACAGTGGATTTACAGATCGGAAGAG	TGCAGTAATTGGTAATTGGAAAACACGTCGGGACTGTTTGGTCCACAGTGGATTTAC	chr05 Concatenation of 9 sequences	6892667	1	2.12941e-20	28:A>C	28	1	0.923729	0.542373	0.457627	0.076271	0.466102	0.140908	0.496409	0.318658	76.3321	60.6731	0.979167
14754480|F|0--30:A>G	TGCAGGTGGGGGGAGAGAGGTTATAAGTAGAGAAGCTGTTTACAGATCGGAAGAGCGGTTCAGCAGGAA	TGCAGGTGGGGGGAGAGAGGTTATAAGTAGAGAAGCTGTTTAC	chr08 Concatenation of 13 sequences	1967803	1	7.82228e-13		30	1	0.923729	0.665254	0.334746	0.076271	0.588983	0.140908	0.445382	0.293145	85.6142	60.4785	0.93617
14754480|F|0-30:A>G-30:A>G	TGCAGGTGGGGGGAGAGAGGTTATAAGTAGGGAAGCTGTTTACAGATCGGAAGAGCGGTTCAGCAGGAA	TGCAGGTGGGGGGAGAGAGGTTATAAGTAGGGAAGCTGTTTAC	chr08 Concatenation of 13 sequences	1967803	1	7.82228e-13	30:A>G	30	1	0.923729	0.665254	0.334746	0.076271	0.588983	0.140908	0.445382	0.293145	85.6142	60.4785	0.93617
10756127|F|0--20:C>T	TGCAGCTATCGAGTCCATTCCGAGCATTCTAATTTCATCATTGTATTACAGATCGGAAGAGCGGTTCAG	TGCAGCTATCGAGTCCATTCCGAGCATTCTAATTTCATCATTGTATTAC	chr02 Concatenation of 13 sequences	15156785	1	9.70892e-18		20	1	0.983051	0.423729	0.576271	0.016949	0.40678	0.033324	0.488365	0.260845	142.442	60.4359	0.96875
10756127|F|0-20:C>T-20:C>T	TGCAGCTATCGAGTCCATTCTGAGCATTCTAATTTCATCATTGTATTACAGATCGGAAGAGCGGTTCAG	TGCAGCTATCGAGTCCATTCTGAGCATTCTAATTTCATCATTGTATTAC	chr02 Concatenation of 13 sequences	15156785	1	9.70892e-18	20:C>T	20	1	0.983051	0.423729	0.576271	0.016949	0.40678	0.033324	0.488365	0.260845	142.442	60.4359	0.96875
10756104|F|0--31:G>T	TGCAGAGCCCACATATGAATTGAACAATTACGCACTAGTACATGATCGTTTTACAGATCGGAAGAGCGG	TGCAGAGCCCACATATGAATTGAACAATTACGCACTAGTACATGATCGTTTTAC	chr01 Concatenation of 23 sequences	14009180	1	1.93583e-20		31	1	0.923729	0.572034	0.427966	0.076271	0.495763	0.140908	0.489622	0.315265	105.817	60.3494	0.96875
10756104|F|0-31:G>T-31:G>T	TGCAGAGCCCACATATGAATTGAACAATTACTCACTAGTACATGATCGTTTTACAGATCGGAAGAGCGG	TGCAGAGCCCACATATGAATTGAACAATTACTCACTAGTACATGATCGTTTTAC	chr01 Concatenation of 23 sequences	14009180	1	1.93583e-20	31:G>T	31	1	0.923729	0.572034	0.427966	0.076271	0.495763	0.140908	0.489622	0.315265	105.817	60.3494	0.96875
16715486|F|0--19:G>A	TGCAGTTTATTGGAAAGCAGAAGAGTCAATCCATTTTACAGATCGGAAGAGCGGTTCAGCAGGAATGCC	TGCAGTTTATTGGAAAGCAGAAGAGTCAATCCATTTTAC		0	0	999		19	1	0.995763	0.008475	0.991525	0.004237	0.004237	0.008439	0.016806	0.012622	122.01	60.3333	0.989583
16715486|F|0-19:G>A-19:G>A	TGCAGTTTATTGGAAAGCAAAAGAGTCAATCCATTTTACAGATCGGAAGAGCGGTTCAGCAGGAATGCC	TGCAGTTTATTGGAAAGCAAAAGAGTCAATCCATTTTAC		0	0	999	19:G>A	19	1	0.995763	0.008475	0.991525	0.004237	0.004237	0.008439	0.016806	0.012622	122.01	60.3333	0.989583
14755382|F|0--30:G>A	TGCAGGAAAATACTGCACCACAAAAGCCTCGTGGAAAAATATTATCAAAGGTGCTGAATGGTTTACAGA	TGCAGGAAAATACTGCACCACAAAAGCCTCGTGGAAAAATATTATCAAAGGTGCTGAATGGTTTACAGA	chr05 Concatenation of 9 sequences	2136218	1	6.1972e-27		30	1	0.868644	0.673729	0.326271	0.131356	0.542373	0.228203	0.439637	0.33392	79.1057	60.2371	1
14755382|F|0-30:G>A-30:G>A	TGCAGGAAAATACTGCACCACAAAAGCCTCATGGAAAAATATTATCAAAGGTGCTGAATGGTTTACAGA	TGCAGGAAAATACTGCACCACAAAAGCCTCATGGAAAAATATTATCAAAGGTGCTGAATGGTTTACAGA	chr05 Concatenation of 9 sequences	2136218	1	6.1972e-27	30:G>A	30	1	0.868644	0.673729	0.326271	0.131356	0.542373	0.228203	0.439637	0.33392	79.1057	60.2371	1
10756613|F|0--58:T>A	TGCAGTTTTAGTTCCAATATGTTCTGCATACAAAACACACAATGAAGAATCAGGAACCTTTTTACAGAT	TGCAGTTTTAGTTCCAATATGTTCTGCATACAAAACACACAATGAAGAATCAGGAACCTTTTTAC	chr11 Concatenation of 19 sequences	25771806	1	2.03078e-26		58	1	0.95339	0.470339	0.529661	0.04661	0.423729	0.088875	0.49824	0.293558	107.308	60.162	0.989583
10756613|F|0-58:T>A-58:T>A	TGCAGTTTTAGTTCCAATATGTTCTGCATACAAAACACACAATGAAGAATCAGGAACCATTTTACAGAT	TGCAGTTTTAGTTCCAATATGTTCTGCATACAAAACACACAATGAAGAATCAGGAACCATTTTAC	chr11 Concatenation of 19 sequences	25771806	1	2.03078e-26	58:T>A	58	1	0.95339	0.470339	0.529661	0.04661	0.423729	0.088875	0.49824	0.293558	107.308	60.162	0.989583
10751646|F|0--27:A>G	TGCAGAGTTGTCATGTTTGTTGTCTTGACTTGAGTTACAGATCGGAAGAGCGGTTCAGCAGGAATGCCG	TGCAGAGTTGTCATGTTTGTTGTCTTGACTTGAGTTAC	chr02 Concatenation of 13 sequences	16781945	1	7.58907e-12		27	0.644068	0.927632	0.230263	0.769737	0.072368	0.157895	0.134262	0.354484	0.244373	66.9763	60.0256	0.958333
10751646|F|0-27:A>G-27:A>G	TGCAGAGTTGTCATGTTTGTTGTCTTGGCTTGAGTTACAGATCGGAAGAGCGGTTCAGCAGGAATGCCG	TGCAGAGTTGTCATGTTTGTTGTCTTGGCTTGAGTTAC	chr02 Concatenation of 13 sequences	16781945	1	7.58907e-12	27:A>G	27	0.644068	0.927632	0.230263	0.769737	0.072368	0.157895	0.134262	0.354484	0.244373	66.9763	60.0256	0.958333
10756596|F|0--39:C>T	TGCAGCCGATTCCAAGAAAGCCATGTCAGCTACAAAACTCGCTGAGCTTGCGTTACAGATCGGAAGAGC	TGCAGCCGATTCCAAGAAAGCCATGTCAGCTACAAAACTCGCTGAGCTTGCGTTAC	chr06 Concatenation of 13 sequences	5948346	1	1.59626e-21		39	1	0.90678	0.644068	0.355932	0.09322	0.550847	0.169061	0.458489	0.313775	78.5686	59.8632	0.947917
10756596|F|0-39:C>T-39:C>T	TGCAGCCGATTCCAAGAAAGCCATGTCAGCTACAAAACTTGCTGAGCTTGCGTTACAGATCGGAAGAGC	TGCAGCCGATTCCAAGAAAGCCATGTCAGCTACAAAACTTGCTGAGCTTGCGTTAC	chr06 Concatenation of 13 sequences	5948346	1	1.59626e-21	39:C>T	39	1	0.90678	0.644068	0.355932	0.09322	0.550847	0.169061	0.458489	0.313775	78.5686	59.8632	0.947917
10756349|F|0--45:G>A	TGCAGAAAAGCACTAAGAAATCATAAGATCACAACTGAAGGACACGAGAGATTTCATTACAGATCGGAA	TGCAGAAAAGCACTAAGAAATCATAAGATCACAACTGAAGGACACGAGAGATTTCATTAC	chr11 Concatenation of 19 sequences	25061521	1	4.99296e-22		45	0.995763	0.982979	0.238298	0.761702	0.017021	0.221277	0.033463	0.363024	0.198244	151.028	59.8382	0.989362
10756349|F|0-45:G>A-45:G>A	TGCAGAAAAGCACTAAGAAATCATAAGATCACAACTGAAGGACACAAGAGATTTCATTACAGATCGGAA	TGCAGAAAAGCACTAAGAAATCATAAGATCACAACTGAAGGACACAAGAGATTTCATTAC	chr11 Concatenation of 19 sequences	25061521	1	4.99296e-22	45:G>A	45	0.995763	0.982979	0.238298	0.761702	0.017021	0.221277	0.033463	0.363024	0.198244	151.028	59.8382	0.989362
10754255|F|0--8:C>T	TGCAGCCCCTCCACTTGACTTACAGATCGGAAGAGCGGTTCAGCAGGAATGCCGAGACCGATCTCGTAT	TGCAGCCCCTCCACTTGACTTAC		0	0	999		8	1	0.067797	0.995763	0.004237	0.932203	0.063559	0.1264	0.008439	0.06742	29	59.8246	0.98913
10754255|F|0-8:C>T-8:C>T	TGCAGCCCTTCCACTTGACTTACAGATCGGAAGAGCGGTTCAGCAGGAATGCCGAGACCGATCTCGTAT	TGCAGCCCTTCCACTTGACTTAC		0	0	999	8:C>T	8	1	0.067797	0.995763	0.004237	0.932203	0.063559	0.1264	0.008439	0.06742	29	59.8246	0.98913
10755778|F|0--29:T>C	TGCAGCAGGAATAAGACGGCATTGGCCAATCATAATGCCAATAATTACGCCCAGAATCATGAGGAGGCA	TGCAGCAGGAATAAGACGGCATTGGCCAATCATAATGCCAATAATTACGCCCAGAATCATGAGGAGGCA	chr11 Concatenation of 19 sequences	24868195	1	1.72305e-27		29	1	0.059322	0.991525	0.008475	0.940678	0.050847	0.111606	0.016806	0.064206	27.3571	59.7875	1
10755778|F|0-29:T>C-29:T>C	TGCAGCAGGAATAAGACGGCATTGGCCAACCATAATGCCAATAATTACGCCCAGAATCATGAGGAGGCA	TGCAGCAGGAATAAGACGGCATTGGCCAACCATAATGCCAATAATTACGCCCAGAATCATGAGGAGGCA	chr11 Concatenation of 19 sequences	24868195	1	1.72305e-27	29:T>C	29	1	0.059322	0.991525	0.008475	0.940678	0.050847	0.111606	0.016806	0.064206	27.3571	59.7875	1
10752140|F|0--25:A>T	TGCAGATTTTCAGTCGCTTTTAGACATTTACAGATCGGAAGAGCGGTTCAGCAGGAATGCCGAGACCGA	TGCAGATTTTCAGTCGCTTTTAGACATTTAC		0	0	999		25	1	0.961864	0.351695	0.648305	0.038136	0.313559	0.073363	0.456011	0.264687	93.8556	59.7245	0.958333
10752140|F|0-25:A>T-25:A>T	TGCAGATTTTCAGTCGCTTTTAGACTTTTACAGATCGGAAGAGCGGTTCAGCAGGAATGCCGAGACCGA	TGCAGATTTTCAGTCGCTTTTAGACTTTTAC		0	0	999	25:A>T	25	1	0.961864	0.351695	0.648305	0.038136	0.313559	0.073363	0.456011	0.264687	93.8556	59.7245	0.958333
14754896|F|0--26:A>G	TGCAGAAGTCTGTGGAATAGTACAATACTAGTAATGGCAAACTATCTTTACAGATCGGAAGAGCGGTTC	TGCAGAAGTCTGTGGAATAGTACAATACTAGTAATGGCAAACTATCTTTAC	chr11 Concatenation of 19 sequences	21070572	1	8.10589e-19		26	1	1	0.131356	0.868644	0	0.131356	0	0.228203	0.114102	115.408	59.6471	0.979167
14754896|F|0-26:A>G-26:A>G	TGCAGAAGTCTGTGGAATAGTACAATGCTAGTAATGGCAAACTATCTTTACAGATCGGAAGAGCGGTTC	TGCAGAAGTCTGTGGAATAGTACAATGCTAGTAATGGCAAACTATCTTTAC	chr11 Concatenation of 19 sequences	21070572	1	8.10589e-19	26:A>G	26	1	1	0.131356	0.868644	0	0.131356	0	0.228203	0.114102	115.408	59.6471	0.979167
14753269|F|0--37:A>C	TGCAGACGAAGAGGTGAAGAAGAGTCGAAGACGAGGAAATGAAGCAGAGTCGCAGGCGAAGAAATAATT	TGCAGACGAAGAGGTGAAGAAGAGTCGAAGACGAGGAAATGAAGCAGAGTCGCAGGCGAAGAAATAATT	chr03 Concatenation of 11 sequences	1264017	1	1.72305e-27		37	1	0.991525	0.279661	0.720339	0.008475	0.271186	0.016806	0.402901	0.209853	127.077	59.6053	0.96875
14753269|F|0-37:A>C-37:A>C	TGCAGACGAAGAGGTGAAGAAGAGTCGAAGACGAGGACATGAAGCAGAGTCGCAGGCGAAGAAATAATT	TGCAGACGAAGAGGTGAAGAAGAGTCGAAGACGAGGACATGAAGCAGAGTCGCAGGCGAAGAAATAATT	chr03 Concatenation of 11 sequences	1264017	1	1.72305e-27	37:A>C	37	1	0.991525	0.279661	0.720339	0.008475	0.271186	0.016806	0.402901	0.209853	127.077	59.6053	0.96875
14754465|F|0--19:A>G	TGCAGGCCACAAATCACCTATAGAGTGGGCGAGTCGGCATAATGATTTTTACAGATCGGAAGAGCGGTT	TGCAGGCCACAAATCACCTATAGAGTGGGCGAGTCGGCATAATGATTTTTAC	chr09 Concatenation of 13 sequences	1171274	1	2.33721e-19		19	1	0.995763	0.20339	0.79661	0.004237	0.199153	0.008439	0.324045	0.166242	136.5	59.5862	0.958333
14754465|F|0-19:A>G-19:A>G	TGCAGGCCACAAATCACCTGTAGAGTGGGCGAGTCGGCATAATGATTTTTACAGATCGGAAGAGCGGTT	TGCAGGCCACAAATCACCTGTAGAGTGGGCGAGTCGGCATAATGATTTTTAC	chr09 Concatenation of 13 sequences	1171274	1	2.33721e-19	19:A>G	19	1	0.995763	0.20339	0.79661	0.004237	0.199153	0.008439	0.324045	0.166242	136.5	59.5862	0.958333
14755130|F|0--35:G>A	TGCAGAAGATTTACTTTCCTGTGCTCTGCAAGGTGGGTGTTACAGATCGGAAGAGCGGTTCAGCAGGAA	TGCAGAAGATTTACTTTCCTGTGCTCTGCAAGGTGGGTGTTAC	chr12 Concatenation of 9 sequences	19261225	1	7.82228e-13		35	1	0.966102	0.381356	0.618644	0.033898	0.347458	0.065498	0.471847	0.268673	79.8087	59.5701	0.989583
14755130|F|0-35:G>A-35:G>A	TGCAGAAGATTTACTTTCCTGTGCTCTGCAAGGTGAGTGTTACAGATCGGAAGAGCGGTTCAGCAGGAA	TGCAGAAGATTTACTTTCCTGTGCTCTGCAAGGTGAGTGTTAC	chr12 Concatenation of 9 sequences	19261225	1	7.82228e-13	35:G>A	35	1	0.966102	0.381356	0.618644	0.033898	0.347458	0.065498	0.471847	0.268673	79.8087	59.5701	0.989583
14755272|F|0--27:T>C	TGCAGGATATGCCTATCAAAATGAGCATTCCGAGCGAATTATTTTTACAGATCGGAAGAGCGGTTCAGC	TGCAGGATATGCCTATCAAAATGAGCATTCCGAGCGAATTATTTTTAC	chr01 Concatenation of 23 sequences	30308256	1	3.35227e-17		27	1	0.970339	0.372881	0.627119	0.029661	0.34322	0.057562	0.467682	0.262622	129.221	59.5577	0.979167
14755272|F|0-27:T>C-27:T>C	TGCAGGATATGCCTATCAAAATGAGCACTCCGAGCGAATTATTTTTACAGATCGGAAGAGCGGTTCAGC	TGCAGGATATGCCTATCAAAATGAGCACTCCGAGCGAATTATTTTTAC	chr01 Concatenation of 23 sequences	30308256	1	3.35227e-17	27:T>C	27	1	0.970339	0.372881	0.627119	0.029661	0.34322	0.057562	0.467682	0.262622	129.221	59.5577	0.979167
10756319|F|0--24:A>G	TGCAGCACAAACAAGATGATCGTTACCTCATTGTTGCATAAAAAAGGTGGTCATAATGAGTATAATACA	TGCAGCACAAACAAGATGATCGTTACCTCATTGTTGCATAAAAAAGGTGGTCATAATGAGTATAATACA	chr04 Concatenation of 15 sequences	13723439	1	1.72305e-27		24	1	0.792373	0.741525	0.258475	0.207627	0.533898	0.329036	0.383331	0.356184	54.6757	59.5455	1
10756319|F|0-24:A>G-24:A>G	TGCAGCACAAACAAGATGATCGTTGCCTCATTGTTGCATAAAAAAGGTGGTCATAATGAGTATAATACA	TGCAGCACAAACAAGATGATCGTTGCCTCATTGTTGCATAAAAAAGGTGGTCATAATGAGTATAATACA	chr04 Concatenation of 15 sequences	13723439	1	1.72305e-27	24:A>G	24	1	0.792373	0.741525	0.258475	0.207627	0.533898	0.329036	0.383331	0.356184	54.6757	59.5455	1
10756459|F|0--20:C>T	TGCAGTTATATGTGGTGCCTCACGTGTGTGGAATTTCTTAGAAATTGAAATTACAGATCGGAAGAGCGG	TGCAGTTATATGTGGTGCCTCACGTGTGTGGAATTTCTTAGAAATTGAAATTAC	chr10 Concatenation of 9 sequences	4301266	1	9.00655e-19		20	1	0.70339	0.881356	0.118644	0.29661	0.584746	0.417265	0.209135	0.3132	51.2261	59.4903	0.979167
10756459|F|0-20:C>T-20:C>T	TGCAGTTATATGTGGTGCCTTACGTGTGTGGAATTTCTTAGAAATTGAAATTACAGATCGGAAGAGCGG	TGCAGTTATATGTGGTGCCTTACGTGTGTGGAATTTCTTAGAAATTGAAATTAC	chr10 Concatenation of 9 sequences	4301266	1	9.00655e-19	20:C>T	20	1	0.70339	0.881356	0.118644	0.29661	0.584746	0.417265	0.209135	0.3132	51.2261	59.4903	0.979167
14755420|F|0--58:T>C	TGCAGCTCTCATCTGAAACTGATGAGAAATCGTTGAGATTGCTGAGGTCTGTCCACTTTGGTTTACAGA	TGCAGCTCTCATCTGAAACTGATGAGAAATCGTTGAGATTGCTGAGGTCTGTCCACTTTGGTTTACAGA	chr01 Concatenation of 23 sequences	16395480	1	6.1972e-27		58	1	0.898305	0.707627	0.292373	0.101695	0.605932	0.182706	0.413782	0.298244	78.8263	59.4444	0.96875
14755420|F|0-58:T>C-58:T>C	TGCAGCTCTCATCTGAAACTGATGAGAAATCGTTGAGATTGCTGAGGTCTGTCCACTTCGGTTTACAGA	TGCAGCTCTCATCTGAAACTGATGAGAAATCGTTGAGATTGCTGAGGTCTGTCCACTTCGGTTTACAGA	chr01 Concatenation of 23 sequences	16395480	1	6.1972e-27	58:T>C	58	1	0.898305	0.707627	0.292373	0.101695	0.605932	0.182706	0.413782	0.298244	78.8263	59.4444	0.96875
14754709|F|0--61:G>A	TGCAGCTATGCCTCTCACGTCATGTAATATGGGCTCACATAGCAAAATCCACTCTAAGCGTGTTGATTA	TGCAGCTATGCCTCTCACGTCATGTAATATGGGCTCACATAGCAAAATCCACTCTAAGCGTGTTGATTA	chr03 Concatenation of 11 sequences	23395680	1	1.72305e-27		61	1	0.987288	0.364407	0.635593	0.012712	0.351695	0.025101	0.463229	0.244165	108.723	59.3364	0.989583
14754709|F|0-61:G>A-61:G>A	TGCAGCTATGCCTCTCACGTCATGTAATATGGGCTCACATAGCAAAATCCACTCTAAGCGTATTGATTA	TGCAGCTATGCCTCTCACGTCATGTAATATGGGCTCACATAGCAAAATCCACTCTAAGCGTATTGATTA	chr03 Concatenation of 11 sequences	23395680	1	1.72305e-27	61:G>A	61	1	0.987288	0.364407	0.635593	0.012712	0.351695	0.025101	0.463229	0.244165	108.723	59.3364	0.989583
14755328|F|0--16:C>T	TGCAGCAGTATCCGAACGTGTTTACCTTCTCTCAAGACGATTCTGTTACAGATCGGAAGAGCGGTTCAG	TGCAGCAGTATCCGAACGTGTTTACCTTCTCTCAAGACGATTCTGTTAC	chr00 Concatenation of 62753 sequences	24506002	1	9.70892e-18		16	1	0.991525	0.194915	0.805085	0.008475	0.186441	0.016806	0.313847	0.165326	155.098	59.3273	0.989583
14755328|F|0-16:C>T-16:C>T	TGCAGCAGTATCCGAATGTGTTTACCTTCTCTCAAGACGATTCTGTTACAGATCGGAAGAGCGGTTCAG	TGCAGCAGTATCCGAATGTGTTTACCTTCTCTCAAGACGATTCTGTTAC	chr00 Concatenation of 62753 sequences	24506002	1	9.70892e-18	16:C>T	16	1	0.991525	0.194915	0.805085	0.008475	0.186441	0.016806	0.313847	0.165326	155.098	59.3273	0.989583
10756426|F|0--15:G>C	TGCAGTCAATTGAGTGATCTCTTTCATTTTCACTATTTGATAAAATGTTGCTACATGAACCTATTTTAC	TGCAGTCAATTGAGTGATCTCTTTCATTTTCACTATTTGATAAAATGTTGCTACATGAACCTATTTTAC	chr10 Concatenation of 9 sequences	6035763	1	8.01659e-26		15	1	0.372881	0.983051	0.016949	0.627119	0.355932	0.467682	0.033324	0.250503	34.4643	59.3228	0.979167
10756426|F|0-15:G>C-15:G>C	TGCAGTCAATTGAGTCATCTCTTTCATTTTCACTATTTGATAAAATGTTGCTACATGAACCTATTTTAC	TGCAGTCAATTGAGTCATCTCTTTCATTTTCACTATTTGATAAAATGTTGCTACATGAACCTATTTTAC	chr10 Concatenation of 9 sequences	6035763	1	8.01659e-26	15:G>C	15	1	0.372881	0.983051	0.016949	0.627119	0.355932	0.467682	0.033324	0.250503	34.4643	59.3228	0.979167
10755376|F|0--10:A>C	TGCAGCCTGCAAATGGGCTCTGCACGAAGCGAGCAACCAGGAATTATAACAATATTATGTTACAGATCG	TGCAGCCTGCAAATGGGCTCTGCACGAAGCGAGCAACCAGGAATTATAACAATATTATGTTAC	chr08 Concatenation of 13 sequences	1373695	1	1.1626e-23		10	1	0.661017	0.919492	0.080508	0.338983	0.580508	0.448147	0.148054	0.2981	44.3545	59.2045	0.968085
10755376|F|0-10:A>C-10:A>C	TGCAGCCTGCCAATGGGCTCTGCACGAAGCGAGCAACCAGGAATTATAACAATATTATGTTACAGATCG	TGCAGCCTGCCAATGGGCTCTGCACGAAGCGAGCAACCAGGAATTATAACAATATTATGTTAC	chr08 Concatenation of 13 sequences	1373695	1	1.1626e-23	10:A>C	10	1	0.661017	0.919492	0.080508	0.338983	0.580508	0.448147	0.148054	0.2981	44.3545	59.2045	0.968085
10756553|F|0--44:G>T	TGCAGTTTCAGAAGCTATTCTCAAGCGAGCTTCCCAAGATATGTGATTACAGATCGGAAGAGCGGTTCA	TGCAGTTTCAGAAGCTATTCTCAAGCGAGCTTCCCAAGATATGTGATTAC	chr03 Concatenation of 11 sequences	6309639	1	2.80742e-18		44	0.716102	0.786982	0.366864	0.633136	0.213018	0.153846	0.335282	0.46455	0.399916	63.8889	59.1389	0.926471
10756553|F|0-44:G>T-44:G>T	TGCAGTTTCAGAAGCTATTCTCAAGCGAGCTTCCCAAGATATGTTATTACAGATCGGAAGAGCGGTTCA	TGCAGTTTCAGAAGCTATTCTCAAGCGAGCTTCCCAAGATATGTTATTAC	chr03 Concatenation of 11 sequences	6309639	1	2.80742e-18	44:G>T	44	0.716102	0.786982	0.366864	0.633136	0.213018	0.153846	0.335282	0.46455	0.399916	63.8889	59.1389	0.926471
14754422|F|0--15:G>T	TGCAGCAGAAGGTGTGCCCTGAATTTTTACAGATCGGAAGAGCGGTTCAGCAGGAATGCCGAGACCGAT	TGCAGCAGAAGGTGTGCCCTGAATTTTTAC	chr02 Concatenation of 13 sequences	23824256	1	1.13335e-07		15	1	0.898305	0.70339	0.29661	0.101695	0.601695	0.182706	0.417265	0.299986	96.2085	59.0474	0.979167
14754422|F|0-15:G>T-15:G>T	TGCAGCAGAAGGTGTTCCCTGAATTTTTACAGATCGGAAGAGCGGTTCAGCAGGAATGCCGAGACCGAT	TGCAGCAGAAGGTGTTCCCTGAATTTTTAC	chr02 Concatenation of 13 sequences	23824256	1	1.13335e-07	15:G>T	15	1	0.898305	0.70339	0.29661	0.101695	0.601695	0.182706	0.417265	0.299986	96.2085	59.0474	0.979167
14754950|F|0--10:T>C	TGCAGCTCCCTATCTTTTTATGCCCCCAAAATATTCACATTCTTCTTTACAGATCGGAAGAGCGGTTCA	TGCAGCTCCCTATCTTTTTATGCCCCCAAAATATTCACATTCTTCTTTAC	chr02 Concatenation of 13 sequences	19937790	1	2.80742e-18		10	1	0.898305	0.741525	0.258475	0.101695	0.639831	0.182706	0.383331	0.283019	55.4015	58.771	0.979167
14754950|F|0-10:T>C-10:T>C	TGCAGCTCCCCATCTTTTTATGCCCCCAAAATATTCACATTCTTCTTTACAGATCGGAAGAGCGGTTCA	TGCAGCTCCCCATCTTTTTATGCCCCCAAAATATTCACATTCTTCTTTAC	chr02 Concatenation of 13 sequences	19937790	1	2.80742e-18	10:T>C	10	1	0.898305	0.741525	0.258475	0.101695	0.639831	0.182706	0.383331	0.283019	55.4015	58.771	0.979167
14754406|F|0--34:G>A	TGCAGATCGAAGTCATAAGTGGATTTATAAAGAAGCCAATGATAATCAAGACATTACAGATCGGAAGAG	TGCAGATCGAAGTCATAAGTGGATTTATAAAGAAGCCAATGATAATCAAGACATTAC	chr10 Concatenation of 9 sequences	3270669	1	2.12941e-20		34	1	0.923729	0.699153	0.300847	0.076271	0.622881	0.140908	0.420677	0.280792	93.531	58.7598	0.96875
14754406|F|0-34:G>A-34:G>A	TGCAGATCGAAGTCATAAGTGGATTTATAAAGAAACCAATGATAATCAAGACATTACAGATCGGAAGAG	TGCAGATCGAAGTCATAAGTGGATTTATAAAGAAACCAATGATAATCAAGACATTAC	chr10 Concatenation of 9 sequences	3270669	1	2.12941e-20	34:G>A	34	1	0.923729	0.699153	0.300847	0.076271	0.622881	0.140908	0.420677	0.280792	93.531	58.7598	0.96875
14754938|F|0--9:A>T	TGCAGCATTACTTTAGCTTTATGCCAATTACAGATCGGAAGAGCGGTTCAGCAGGAATGCCGAGACCGA	TGCAGCATTACTTTAGCTTTATGCCAATTAC		0	0	999		9	1	0.783898	0.754237	0.245763	0.216102	0.538136	0.338804	0.370727	0.354765	62.4711	58.7339	0.979167
14754938|F|0-9:A>T-9:A>T	TGCAGCATTTCTTTAGCTTTATGCCAATTACAGATCGGAAGAGCGGTTCAGCAGGAATGCCGAGACCGA	TGCAGCATTTCTTTAGCTTTATGCCAATTAC		0	0	999	9:A>T	9	1	0.783898	0.754237	0.245763	0.216102	0.538136	0.338804	0.370727	0.354765	62.4711	58.7339	0.979167
14755021|F|0--26:T>G	TGCAGTTTGTGCCAAATGAAGCGCCGTAGAATGCTTTATCTATATCTCGTTACAGATCGGAAGAGCGGT	TGCAGTTTGTGCCAAATGAAGCGCCGTAGAATGCTTTATCTATATCTCGTTAC		0	0	999		26	1	0.957627	0.449153	0.550847	0.042373	0.40678	0.081155	0.494829	0.287992	96.0072	58.7064	1
14755021|F|0-26:T>G-26:T>G	TGCAGTTTGTGCCAAATGAAGCGCCGGAGAATGCTTTATCTATATCTCGTTACAGATCGGAAGAGCGGT	TGCAGTTTGTGCCAAATGAAGCGCCGGAGAATGCTTTATCTATATCTCGTTAC		0	0	999	26:T>G	26	1	0.957627	0.449153	0.550847	0.042373	0.40678	0.081155	0.494829	0.287992	96.0072	58.7064	1
14755360|F|0--44:A>G	TGCAGTTCAGTCTGAGACTTTCGTACGAGTCAGAACCAGAAGGCAAAAAGCTAGGAAAAGCAGTTACAG	TGCAGTTCAGTCTGAGACTTTCGTACGAGTCAGAACCAGAAGGCAAAAAGCTAGGAAAAGCAGTTACAG	chr07 Concatenation of 15 sequences	984649	1	1.72305e-27		44	1	0.860169	0.775424	0.224576	0.139831	0.635593	0.240556	0.348284	0.29442	59.5823	58.7049	0.979167
14755360|F|0-44:A>G-44:A>G	TGCAGTTCAGTCTGAGACTTTCGTACGAGTCAGAACCAGAAGGCGAAAAGCTAGGAAAAGCAGTTACAG	TGCAGTTCAGTCTGAGACTTTCGTACGAGTCAGAACCAGAAGGCGAAAAGCTAGGAAAAGCAGTTACAG	chr07 Concatenation of 15 sequences	984649	1	1.72305e-27	44:A>G	44	1	0.860169	0.775424	0.224576	0.139831	0.635593	0.240556	0.348284	0.29442	59.5823	58.7049	0.979167
14755235|F|0--11:A>G	TGCAGTAGGGTACCACATGTGGTTTCTCCTTGAAGAGGAATTTGTGTATCTGCCACCGCCATTCACAAA	TGCAGTAGGGTACCACATGTGGTTTCTCCTTGAAGAGGAATTTGTGTATCTGCCACCGCCATTCACAAA	chr06 Concatenation of 13 sequences	24322957	1	3.70346e-29		11	1	0.983051	0.474576	0.525424	0.016949	0.457627	0.033324	0.498707	0.266016	113.183	58.6087	1
14755235|F|0-11:A>G-11:A>G	TGCAGTAGGGTGCCACATGTGGTTTCTCCTTGAAGAGGAATTTGTGTATCTGCCACCGCCATTCACAAA	TGCAGTAGGGTGCCACATGTGGTTTCTCCTTGAAGAGGAATTTGTGTATCTGCCACCGCCATTCACAAA	chr06 Concatenation of 13 sequences	24322957	1	3.70346e-29	11:A>G	11	1	0.983051	0.474576	0.525424	0.016949	0.457627	0.033324	0.498707	0.266016	113.183	58.6087	1
14755139|F|0--19:T>G	TGCAGACTTATCGTCTGTGTGCAGAAAGCCATAAAATTTTATTTACAGATCGGAAGAGCGGTTCAGCAG	TGCAGACTTATCGTCTGTGTGCAGAAAGCCATAAAATTTTATTTAC		0	0	999		19	1	0.838983	0.783898	0.216102	0.161017	0.622881	0.270181	0.338804	0.304492	61.8484	58.5815	0.989583
14755139|F|0-19:T>G-19:T>G	TGCAGACTTATCGTCTGTGGGCAGAAAGCCATAAAATTTTATTTACAGATCGGAAGAGCGGTTCAGCAG	TGCAGACTTATCGTCTGTGGGCAGAAAGCCATAAAATTTTATTTAC		0	0	999	19:T>G	19	1	0.838983	0.783898	0.216102	0.161017	0.622881	0.270181	0.338804	0.304492	61.8484	58.5815	0.989583
14755386|F|0--6:G>T	TGCAGAGATGTATTGAAGAATCGGCGCTGAATTTAGGGTTTTGAGTTTGTGTTTTACAGATCGGAAGAG	TGCAGAGATGTATTGAAGAATCGGCGCTGAATTTAGGGTTTTGAGTTTGTGTTTTAC	chr01 Concatenation of 23 sequences	30938867	1	4.57688e-22		6	1	0.995763	0.211864	0.788136	0.004237	0.207627	0.008439	0.333956	0.171197	132.014	58.569	0.979167
14755386|F|0-6:G>T-6:G>T	TGCAGATATGTATTGAAGAATCGGCGCTGAATTTAGGGTTTTGAGTTTGTGTTTTACAGATCGGAAGAG	TGCAGATATGTATTGAAGAATCGGCGCTGAATTTAGGGTTTTGAGTTTGTGTTTTAC	chr01 Concatenation of 23 sequences	30938867	1	4.57688e-22	6:G>T	6	1	0.995763	0.211864	0.788136	0.004237	0.207627	0.008439	0.333956	0.171197	132.014	58.569	0.979167
14755289|F|0--30:T>C	TGCAGTTCAAGAATCGAAATGGAGAGTTTTTGACGCTTACATATTACAGATCGGAAGAGCGGTTCAGCA	TGCAGTTCAAGAATCGAAATGGAGAGTTTTTGACGCTTACATATTAC	chr00 Concatenation of 62753 sequences	8610796	1	1.20569e-16		30	1	0.995763	0.169492	0.830508	0.004237	0.165254	0.008439	0.281528	0.144983	140.66	58.5532	0.96875
14755289|F|0-30:T>C-30:T>C	TGCAGTTCAAGAATCGAAATGGAGAGTTTTCGACGCTTACATATTACAGATCGGAAGAGCGGTTCAGCA	TGCAGTTCAAGAATCGAAATGGAGAGTTTTCGACGCTTACATATTAC	chr00 Concatenation of 62753 sequences	8610796	1	1.20569e-16	30:T>C	30	1	0.995763	0.169492	0.830508	0.004237	0.165254	0.008439	0.281528	0.144983	140.66	58.5532	0.96875
14755048|F|0--15:T>C	TGCAGATAGAAAGAGTGAAAAGCTCTCTGATGAATGAAGGAAGATCTCATTTTAGAAACATTACAGATC	TGCAGATAGAAAGAGTGAAAAGCTCTCTGATGAATGAAGGAAGATCTCATTTTAGAAACATTAC	chr01 Concatenation of 23 sequences	30984438	1	3.31534e-24		15	1	0.944915	0.572034	0.427966	0.055085	0.516949	0.104101	0.489622	0.296862	92.708	58.5093	0.979167
14755048|F|0-15:T>C-15:T>C	TGCAGATAGAAAGAGCGAAAAGCTCTCTGATGAATGAAGGAAGATCTCATTTTAGAAACATTACAGATC	TGCAGATAGAAAGAGCGAAAAGCTCTCTGATGAATGAAGGAAGATCTCATTTTAGAAACATTAC	chr01 Concatenation of 23 sequences	30984438	1	3.31534e-24	15:T>C	15	1	0.944915	0.572034	0.427966	0.055085	0.516949	0.104101	0.489622	0.296862	92.708	58.5093	0.979167
10755059|F|0--15:G>A	TGCAGAGCCACGAGGGTTCTTTCTTGGGTAATTACAGATCGGAAGAGCGGTTCAGCAGGAATGCCGAGA	TGCAGAGCCACGAGGGTTCTTTCTTGGGTAATTAC		0	0	999		15	1	0.932203	0.648305	0.351695	0.067797	0.580508	0.1264	0.456011	0.291206	89.0297	58.5053	0.989362
10755059|F|0-15:G>A-15:G>A	TGCAGAGCCACGAGGATTCTTTCTTGGGTAATTACAGATCGGAAGAGCGGTTCAGCAGGAATGCCGAGA	TGCAGAGCCACGAGGATTCTTTCTTGGGTAATTAC		0	0	999	15:G>A	15	1	0.932203	0.648305	0.351695	0.067797	0.580508	0.1264	0.456011	0.291206	89.0297	58.5053	0.989362
14755281|F|0--10:C>T	TGCAGTATAGCTATATCCCTCTGGCACACATTTTCCTGATCTGCTGACATTTGTTTACAGATCGGAAGA	TGCAGTATAGCTATATCCCTCTGGCACACATTTTCCTGATCTGCTGACATTTGTTTAC	chr01 Concatenation of 23 sequences	2059551	1	6.09998e-21		10	1	1	0.042373	0.957627	0	0.042373	0	0.081155	0.040577	204.824	58.4615	1
14755281|F|0-10:C>T-10:C>T	TGCAGTATAGTTATATCCCTCTGGCACACATTTTCCTGATCTGCTGACATTTGTTTACAGATCGGAAGA	TGCAGTATAGTTATATCCCTCTGGCACACATTTTCCTGATCTGCTGACATTTGTTTAC	chr01 Concatenation of 23 sequences	2059551	1	6.09998e-21	10:C>T	10	1	1	0.042373	0.957627	0	0.042373	0	0.081155	0.040577	204.824	58.4615	1
10756316|F|0--32:T>A	TGCAGAGTTTCAAAGTATGTAAAAACTAATCATGAAGGTTTCTAAAACAAGAACTACACACTTTACAGA	TGCAGAGTTTCAAAGTATGTAAAAACTAATCATGAAGGTTTCTAAAACAAGAACTACACACTTTACAGA	chr01 Concatenation of 23 sequences	34832563	1	2.88328e-25		32	1	0.122881	1	0	0.877119	0.122881	0.215563	0	0.107782	22.3889	58.4395	1
10756316|F|0-32:T>A-32:T>A	TGCAGAGTTTCAAAGTATGTAAAAACTAATCAAGAAGGTTTCTAAAACAAGAACTACACACTTTACAGA	TGCAGAGTTTCAAAGTATGTAAAAACTAATCAAGAAGGTTTCTAAAACAAGAACTACACACTTTACAGA	chr01 Concatenation of 23 sequences	34832563	1	2.88328e-25	32:T>A	32	1	0.122881	1	0	0.877119	0.122881	0.215563	0	0.107782	22.3889	58.4395	1
14754391|F|0--11:T>A	TGCAGAGCGAGTGCTTCTTGGGAGAAGAAAAATTGGATGAATTTACAGATCGGAAGAGCGGTTCAGCAG	TGCAGAGCGAGTGCTTCTTGGGAGAAGAAAAATTGGATGAATTTAC	chr06 Concatenation of 13 sequences	7649841	1	4.15575e-16		11	1	0.991525	0.372881	0.627119	0.008475	0.364407	0.016806	0.467682	0.242244	125.091	58.3394	0.96875
14754391|F|0-11:T>A-11:T>A	TGCAGAGCGAGAGCTTCTTGGGAGAAGAAAAATTGGATGAATTTACAGATCGGAAGAGCGGTTCAGCAG	TGCAGAGCGAGAGCTTCTTGGGAGAAGAAAAATTGGATGAATTTAC	chr06 Concatenation of 13 sequences	7649841	1	4.15575e-16	11:T>A	11	1	0.991525	0.372881	0.627119	0.008475	0.364407	0.016806	0.467682	0.242244	125.091	58.3394	0.96875
14754359|F|0--16:T>A	TGCAGAAAATTCAATTTGATGAAAAACTTGCGTCTGCTAATAAAGAGCTCCAATCAGTTACAGATCGGA	TGCAGAAAATTCAATTTGATGAAAAACTTGCGTCTGCTAATAAAGAGCTCCAATCAGTTAC	chr09 Concatenation of 13 sequences	22113541	1	1.42679e-22		16	1	0.940678	0.389831	0.610169	0.059322	0.330508	0.111606	0.475725	0.293666	95.7831	58.0367	1
14754359|F|0-16:T>A-16:T>A	TGCAGAAAATTCAATTAGATGAAAAACTTGCGTCTGCTAATAAAGAGCTCCAATCAGTTACAGATCGGA	TGCAGAAAATTCAATTAGATGAAAAACTTGCGTCTGCTAATAAAGAGCTCCAATCAGTTAC	chr09 Concatenation of 13 sequences	22113541	1	1.42679e-22	16:T>A	16	1	0.940678	0.389831	0.610169	0.059322	0.330508	0.111606	0.475725	0.293666	95.7831	58.0367	1
10755170|F|0--13:G>A	TGCAGGTCCTACAGTATAACAAATTCGAAGAGATGCTTATTACATCTATTACAGATCGGAAGAGCGGTT	TGCAGGTCCTACAGTATAACAAATTCGAAGAGATGCTTATTACATCTATTAC	chr07 Concatenation of 15 sequences	4539232	1	1.0874e-17		13	0.788136	0.989247	0.010753	0.989247	0.010753	0	0.021274	0.021274	0.021274	51.2045	58	1
10755170|F|0-13:G>A-13:G>A	TGCAGGTCCTACAATATAACAAATTCGAAGAGATGCTTATTACATCTATTACAGATCGGAAGAGCGGTT	TGCAGGTCCTACAATATAACAAATTCGAAGAGATGCTTATTACATCTATTAC	chr07 Concatenation of 15 sequences	4539232	1	1.0874e-17	13:G>A	13	0.788136	0.989247	0.010753	0.989247	0.010753	0	0.021274	0.021274	0.021274	51.2045	58	1
14754968|F|0--30:G>T	TGCAGGCATGTCAACATAATAGTTCACATTGTTACAGATCGGAAGAGCGGTTCAGCAGGAATGCCGAGA	TGCAGGCATGTCAACATAATAGTTCACATTGTTAC	chr11 Concatenation of 19 sequences	22631483	1	2.82468e-10		30	1	0.995763	0.131356	0.868644	0.004237	0.127119	0.008439	0.228203	0.118321	118.282	57.718	0.989583
14754968|F|0-30:G>T-30:G>T	TGCAGGCATGTCAACATAATAGTTCACATTTTTACAGATCGGAAGAGCGGTTCAGCAGGAATGCCGAGA	TGCAGGCATGTCAACATAATAGTTCACATTTTTAC	chr11 Concatenation of 19 sequences	22631483	1	2.82468e-10	30:G>T	30	1	0.995763	0.131356	0.868644	0.004237	0.127119	0.008439	0.228203	0.118321	118.282	57.718	0.989583
14755035|F|0--29:T>A	TGCAGAATATGGCAGTCCTCTCAGGCGTATTACACCGGTGTGTTCAGCAGAGTCTTTCACCTCATCGTT	TGCAGAATATGGCAGTCCTCTCAGGCGTATTACACCGGTGTGTTCAGCAGAGTCTTTCACCTCATCGTT	chr05 Concatenation of 9 sequences	1102924	1	1.72305e-27		29	1	0.970339	0.440678	0.559322	0.029661	0.411017	0.057562	0.492962	0.275262	118.822	57.5794	0.979167
14755035|F|0-29:T>A-29:T>A	TGCAGAATATGGCAGTCCTCTCAGGCGTAATACACCGGTGTGTTCAGCAGAGTCTTTCACCTCATCGTT	TGCAGAATATGGCAGTCCTCTCAGGCGTAATACACCGGTGTGTTCAGCAGAGTCTTTCACCTCATCGTT	chr05 Concatenation of 9 sequences	1102924	1	1.72305e-27	29:T>A	29	1	0.970339	0.440678	0.559322	0.029661	0.411017	0.057562	0.492962	0.275262	118.822	57.5794	0.979167
10756029|F|0--67:T>G	TGCAGCACGTGGATTGTACTGGTAGAAGAAATGGTACCAACCATTGTAATACAAGGGACCTATTGCATT	TGCAGCACGTGGATTGTACTGGTAGAAGAAATGGTACCAACCATTGTAATACAAGGGACCTATTGCATT	chr09 Concatenation of 13 sequences	21340726	1	3.70346e-29		67	1	0.707627	0.830508	0.169492	0.292373	0.538136	0.413782	0.281528	0.347655	64.597	57.5294	0.957447
10756029|F|0-67:T>G-67:T>G	TGCAGCACGTGGATTGTACTGGTAGAAGAAATGGTACCAACCATTGTAATACAAGGGACCTATTGCAGT	TGCAGCACGTGGATTGTACTGGTAGAAGAAATGGTACCAACCATTGTAATACAAGGGACCTATTGCAGT	chr09 Concatenation of 13 sequences	21340726	1	3.70346e-29	67:T>G	67	1	0.707627	0.830508	0.169492	0.292373	0.538136	0.413782	0.281528	0.347655	64.597	57.5294	0.957447
14755280|F|0--24:T>A	TGCAGTAAATTCAAACTTACGACGTGAGATATTTGGTTCATAGGTTACAGATCGGAAGAGCGGTTCAGC	TGCAGTAAATTCAAACTTACGACGTGAGATATTTGGTTCATAGGTTAC	chr05 Concatenation of 9 sequences	27956125	1	3.35227e-17		24	1	0.847458	0.728814	0.271186	0.152542	0.576271	0.258546	0.395289	0.326918	69.0539	57.5189	0.96875
14755280|F|0-24:T>A-24:T>A	TGCAGTAAATTCAAACTTACGACGAGAGATATTTGGTTCATAGGTTACAGATCGGAAGAGCGGTTCAGC	TGCAGTAAATTCAAACTTACGACGAGAGATATTTGGTTCATAGGTTAC	chr05 Concatenation of 9 sequences	27956125	1	3.35227e-17	24:T>A	24	1	0.847458	0.728814	0.271186	0.152542	0.576271	0.258546	0.395289	0.326918	69.0539	57.5189	0.96875
14754975|F|0--28:G>A	TGCAGGGTAAATGCAAGTTTTATATTGTGGTGAAAGAGAACGATTTTACAGATCGGAAGAGCGGTTCAG	TGCAGGGTAAATGCAAGTTTTATATTGTGGTGAAAGAGAACGATTTTAC	chr01 Concatenation of 23 sequences	29696409	1	9.70892e-18		28	1	0.766949	0.813559	0.186441	0.233051	0.580508	0.357476	0.303361	0.330419	80.3108	57.5171	0.96875
14754975|F|0-28:G>A-28:G>A	TGCAGGGTAAATGCAAGTTTTATATTGTAGTGAAAGAGAACAATTTTACAGATCGGAAGAGCGGTTCAG	TGCAGGGTAAATGCAAGTTTTATATTGTAGTGAAAGAGAACAATTTTAC	chr01 Concatenation of 23 sequences	29696409	1	9.70892e-18	28:G>A	28	1	0.766949	0.813559	0.186441	0.233051	0.580508	0.357476	0.303361	0.330419	80.3108	57.5171	0.96875
14820013|F|0--55:T>A	TGCAGTAGAGGTAGAGAGACAGGCCAAAGATAGTAAGTTGCTAACAAAGTTATCGTCAAGAATTAGAAG	TGCAGTAGAGGTAGAGAGACAGGCCAAAGATAGTAAGTTGCTAACAAAGTTATCGTCAAGAATTAGAAG	chr08 Concatenation of 13 sequences	1271317	1	1.72305e-27		55	1	0.127119	0.995763	0.004237	0.872881	0.122881	0.221919	0.008439	0.115179	18.973	57.4251	1
14820013|F|0-55:T>A-55:T>A	TGCAGTAGAGGTAGAGAGACAGGCCAAAGATAGTAAGTTGCTAACAAAGTTATCGACAAGAATTAGAAG	TGCAGTAGAGGTAGAGAGACAGGCCAAAGATAGTAAGTTGCTAACAAAGTTATCGACAAGAATTAGAAG	chr08 Concatenation of 13 sequences	1271317	1	1.72305e-27	55:T>A	55	1	0.127119	0.995763	0.004237	0.872881	0.122881	0.221919	0.008439	0.115179	18.973	57.4251	1
10755452|F|0--23:T>C	TGCAGTAGAGGTAGAGAGACAGGTCAAAGATAGTAAGTTGCTAACAAAGTTATCGACAAGAATTAGAAG	TGCAGTAGAGGTAGAGAGACAGGTCAAAGATAGTAAGTTGCTAACAAAGTTATCGACAAGAATTAGAAG	chr08 Concatenation of 13 sequences	1271317	1	1.72305e-27		23	1	0.050847	0.995763	0.004237	0.949153	0.04661	0.096524	0.008439	0.052481	25.2308	57.4251	1
10755452|F|0-23:T>C-23:T>C	TGCAGTAGAGGTAGAGAGACAGGCCAAAGATAGTAAGTTGCTAACAAAGTTATCGACAAGAATTAGAAG	TGCAGTAGAGGTAGAGAGACAGGCCAAAGATAGTAAGTTGCTAACAAAGTTATCGACAAGAATTAGAAG	chr08 Concatenation of 13 sequences	1271317	1	1.72305e-27	23:T>C	23	1	0.050847	0.995763	0.004237	0.949153	0.04661	0.096524	0.008439	0.052481	25.2308	57.4251	1
10755464|F|0--27:C>T	TGCAGTCAGGCTCAGTTGCAGTGAATACGTGAGCATGAAAATGATGACACATACTACTACTTAGGAAGG	TGCAGTCAGGCTCAGTTGCAGTGAATACGTGAGCATGAAAATGATGACACATACTACTACTTAGGAAGG		0	0	999		27	1	0.385593	0.95339	0.04661	0.614407	0.338983	0.473822	0.088875	0.281349	38.3207	57.3236	0.979167
10755464|F|0-27:C>T-27:C>T	TGCAGTCAGGCTCAGTTGCAGTGAATATGTGAGCATGAAAATGATGACACATACTACTACTTAGGAAGG	TGCAGTCAGGCTCAGTTGCAGTGAATATGTGAGCATGAAAATGATGACACATACTACTACTTAGGAAGG		0	0	999	27:C>T	27	1	0.385593	0.95339	0.04661	0.614407	0.338983	0.473822	0.088875	0.281349	38.3207	57.3236	0.979167
10755918|F|0--49:A>T	TGCAGCACCAGCTGAAGAAGAGAAGCCAAAAGCAGAGGAATAAAGAGAGAAAGTTTACAGATCGGAAGA	TGCAGCACCAGCTGAAGAAGAGAAGCCAAAAGCAGAGGAATAAAGAGAGAAAGTTTAC	chr08 Concatenation of 13 sequences	2783255	1	1.3111e-22		49	1	0.944915	0.508475	0.491525	0.055085	0.45339	0.104101	0.499856	0.301979	143.864	57.2639	0.979167
10755918|F|0-49:A>T-49:A>T	TGCAGCACCAGCTGAAGAAGAGAAGCCAAAAGCAGAGGAATAAAGAGAGTAAGTTTACAGATCGGAAGA	TGCAGCACCAGCTGAAGAAGAGAAGCCAAAAGCAGAGGAATAAAGAGAGTAAGTTTAC	chr08 Concatenation of 13 sequences	2783255	1	1.3111e-22	49:A>T	49	1	0.944915	0.508475	0.491525	0.055085	0.45339	0.104101	0.499856	0.301979	143.864	57.2639	0.979167
14754898|F|0--15:A>C	TGCAGAATGAAAAAAACCAACAACAACAACAATTACAGATCGGAAGAGCGGTTCAGCAGGAATGCCGAG	TGCAGAATGAAAAAAACCAACAACAACAACAATTAC		0	0	999		15	0.995763	0.982979	0.314894	0.685106	0.017021	0.297872	0.033463	0.431471	0.232467	109.134	57.2584	0.979167
14754898|F|0-15:A>C-15:A>C	TGCAGAATGAAAAAACCCAACAACAACAACAATTACAGATCGGAAGAGCGGTTCAGCAGGAATGCCGAG	TGCAGAATGAAAAAACCCAACAACAACAACAATTAC		0	0	999	15:A>C	15	0.995763	0.982979	0.314894	0.685106	0.017021	0.297872	0.033463	0.431471	0.232467	109.134	57.2584	0.979167
14754985|F|0--41:T>C	TGCAGGTTCCTCATCTCATCCTTCTCAAATGGCTTTTGATGTTTTCTTACAGATCGGAAGAGCGGTTCA	TGCAGGTTCCTCATCTCATCCTTCTCAAATGGCTTTTGATGTTTTCTTAC	chr09 Concatenation of 13 sequences	768786	1	1.30617e-16		41	1	0.881356	0.699153	0.300847	0.118644	0.580508	0.209135	0.420677	0.314906	61.4739	57.0591	0.958333
14754985|F|0-41:T>C-41:T>C	TGCAGGTTCCTCATCTCATCCTTCTCAAATGGCTTTTGATGCTTTCTTACAGATCGGAAGAGCGGTTCA	TGCAGGTTCCTCATCTCATCCTTCTCAAATGGCTTTTGATGCTTTCTTAC	chr09 Concatenation of 13 sequences	768786	1	1.30617e-16	41:T>C	41	1	0.881356	0.699153	0.300847	0.118644	0.580508	0.209135	0.420677	0.314906	61.4739	57.0591	0.958333
15995034|F|0--51:T>G	TGCAGTAGGCTCCTAGAAATACTGATATGATATCTTGGTCTTGCAACACACTTCCACCCGAAGTATGAA	TGCAGTAGGCTCCTAGAAATACTGATATGATATCTTGGTCTTGCAACACACTTCCACCCGAAGTATGAA	chr10 Concatenation of 9 sequences	2869657	1	3.70346e-29		51	1	0.991525	0.220339	0.779661	0.008475	0.211864	0.016806	0.343579	0.180192	115.666	57.0448	0.989583
15995034|F|0-51:T>G-51:T>G	TGCAGTAGGCTCCTAGAAATACTGATATGATATCTTGGTCTTGCAACACACGTCCACCCGAAGTATGAA	TGCAGTAGGCTCCTAGAAATACTGATATGATATCTTGGTCTTGCAACACACGTCCACCCGAAGTATGAA	chr10 Concatenation of 9 sequences	2869657	1	3.70346e-29	51:T>G	51	1	0.991525	0.220339	0.779661	0.008475	0.211864	0.016806	0.343579	0.180192	115.666	57.0448	0.989583
10754285|F|0--10:A>T	TGCAGGAAAAATTTTTCCACAGAAGGGTAATTTACAGATCGGAAGAGCGGTTCAGCAGGAATGCCGAGA	TGCAGGAAAAATTTTTCCACAGAAGGGTAATTTAC	chr00 Concatenation of 62753 sequences	6276990	2	2.82468e-10		10	1	0.669492	0.881356	0.118644	0.330508	0.550847	0.442545	0.209135	0.32584	50.5474	56.9922	0.96875
10754285|F|0-10:A>T-10:A>T	TGCAGGAAAATTTTTTCCACAGAAGGGTAATTTACAGATCGGAAGAGCGGTTCAGCAGGAATGCCGAGA	TGCAGGAAAATTTTTTCCACAGAAGGGTAATTTAC	chr00 Concatenation of 62753 sequences	6276990	2	2.82468e-10	10:A>T	10	1	0.669492	0.881356	0.118644	0.330508	0.550847	0.442545	0.209135	0.32584	50.5474	56.9922	0.96875
14755408|F|0--29:C>T	TGCAGAGGGGTATGTCTCTTGCTGTTTGCCATATGTACTACTCCGCGGTTTTGAGTGATGATTACAGAT	TGCAGAGGGGTATGTCTCTTGCTGTTTGCCATATGTACTACTCCGCGGTTTTGAGTGATGATTAC	chr04 Concatenation of 15 sequences	1531920	1	9.44832e-25		29	1	0.711864	0.826271	0.173729	0.288136	0.538136	0.410227	0.287094	0.348661	59.2402	56.9623	0.989583
14755408|F|0-29:C>T-29:C>T	TGCAGAGGGGTATGTCTCTTGCTGTTTGCTATATGTACTACTCCGCGGTTTTGAGTGATGATTACAGAT	TGCAGAGGGGTATGTCTCTTGCTGTTTGCTATATGTACTACTCCGCGGTTTTGAGTGATGATTAC	chr04 Concatenation of 15 sequences	1531920	1	9.44832e-25	29:C>T	29	1	0.711864	0.826271	0.173729	0.288136	0.538136	0.410227	0.287094	0.348661	59.2402	56.9623	0.989583
14755015|F|0--30:T>G	TGCAGTTTCACTAGTCAGAAAAGAATTTGATGGGACACCACATTATTTACAGATCGGAAGAGCGGTTCA	TGCAGTTTCACTAGTCAGAAAAGAATTTGATGGGACACCACATTATTTAC	chr12 Concatenation of 9 sequences	12465563	1	2.80742e-18		30	1	0.95339	0.504237	0.495763	0.04661	0.457627	0.088875	0.499964	0.29442	108.741	56.9597	0.979167
14755015|F|0-30:T>G-30:T>G	TGCAGTTTCACTAGTCAGAAAAGAATTTGAGGGGACACCACATTATTTACAGATCGGAAGAGCGGTTCA	TGCAGTTTCACTAGTCAGAAAAGAATTTGAGGGGACACCACATTATTTAC	chr12 Concatenation of 9 sequences	12465563	1	2.80742e-18	30:T>G	30	1	0.95339	0.504237	0.495763	0.04661	0.457627	0.088875	0.499964	0.29442	108.741	56.9597	0.979167
10755029|F|0--22:A>T	TGCAGAACATCAAAAGAGAAAAATTTGTCAATTCGATCAGTTTACAGATCGGAAGAGCGGTTCAGCAGG	TGCAGAACATCAAAAGAGAAAAATTTGTCAATTCGATCAGTTTAC	chr08 Concatenation of 13 sequences	7924264	1	1.42969e-15		22	1	0.991525	0.139831	0.860169	0.008475	0.131356	0.016806	0.240556	0.128681	120.29	56.6757	0.979167
10755029|F|0-22:A>T-22:A>T	TGCAGAACATCAAAAGAGAAAATTTTGTCAATTCGATCAGTTTACAGATCGGAAGAGCGGTTCAGCAGG	TGCAGAACATCAAAAGAGAAAATTTTGTCAATTCGATCAGTTTAC	chr08 Concatenation of 13 sequences	7924264	1	1.42969e-15	22:A>T	22	1	0.991525	0.139831	0.860169	0.008475	0.131356	0.016806	0.240556	0.128681	120.29	56.6757	0.979167
14755279|F|0--12:G>A	TGCAGGTGGTAGGCTATTGATGGACATTACAGATCGGAAGAGCGGTTCAGCAGGAATGCCGAGACCGAT	TGCAGGTGGTAGGCTATTGATGGACATTAC		0	0	999		12	0.894068	0.658768	0.744076	0.255924	0.341232	0.402844	0.449586	0.380854	0.41522	82.3486	56.5526	0.952381
14755279|F|0-12:G>A-12:G>A	TGCAGGTGGTAGACTGTTGATGGACATTACAGATCGGAAGAGCGGTTCAGCAGGAATGCCGAGACCGAT	TGCAGGTGGTAGACTGTTGATGGACATTAC		0	0	999	12:G>A	12	0.894068	0.658768	0.744076	0.255924	0.341232	0.402844	0.449586	0.380854	0.41522	82.3486	56.5526	0.952381
14755352|F|0--28:G>A	TGCAGCTTGCTTTGAGCTTTTCAACATGGCCGCCGAGGGAATTCACAAGGACGGGCAGTATTTCTTACA	TGCAGCTTGCTTTGAGCTTTTCAACATGGCCGCCGAGGGAATTCACAAGGACGGGCAGTATTTCTTACA	chr07 Concatenation of 15 sequences	1925804	1	4.79073e-28		28	1	0.978814	0.211864	0.788136	0.021186	0.190678	0.041475	0.333956	0.187715	99.7936	56.4615	0.979167
14755352|F|0-28:G>A-28:G>A	TGCAGCTTGCTTTGAGCTTTTCAACATGACCGCCGAGGGAATTCACAAGGACGGGCAGTATTTCTTACA	TGCAGCTTGCTTTGAGCTTTTCAACATGACCGCCGAGGGAATTCACAAGGACGGGCAGTATTTCTTACA	chr07 Concatenation of 15 sequences	1925804	1	4.79073e-28	28:G>A	28	1	0.978814	0.211864	0.788136	0.021186	0.190678	0.041475	0.333956	0.187715	99.7936	56.4615	0.979167
10755997|F|0--53:A>T	TGCAGAACTTCCGGTGCAAAAGGATTCTGAAAGTATACCAAACGCACTCAGAAATTTCAGCTTACCCGT	TGCAGAACTTCCGGTGCAAAAGGATTCTGAAAGTATACCAAACGCACTCAGAAATTTCAGCTTACCCGT	chr01 Concatenation of 23 sequences	32026198	1	1.72305e-27		53	1	0.605932	0.881356	0.118644	0.394068	0.487288	0.477557	0.209135	0.343346	37.9006	56.3412	1
10755997|F|0-53:A>T-53:A>T	TGCAGAACTTCCGGTGCAAAAGGATTCTGAAAGTATACCAAACGCACTCAGAATTTTCAGCTTACCCGT	TGCAGAACTTCCGGTGCAAAAGGATTCTGAAAGTATACCAAACGCACTCAGAATTTTCAGCTTACCCGT	chr01 Concatenation of 23 sequences	32026198	1	1.72305e-27	53:A>T	53	1	0.605932	0.881356	0.118644	0.394068	0.487288	0.477557	0.209135	0.343346	37.9006	56.3412	1
10754358|F|0--23:C>T	TGCAGTAATCAGAAAAGATTTGGCGGCAAACATCACAAGTGAACTTACAGATCGGAAGAGCGGTTCAGC	TGCAGTAATCAGAAAAGATTTGGCGGCAAACATCACAAGTGAACTTAC	chr03 Concatenation of 11 sequences	24412244	1	3.35227e-17		23	1	0.84322	0.711864	0.288136	0.15678	0.555085	0.2644	0.410227	0.337313	67.0123	56.3005	0.979167
10754358|F|0-23:C>T-23:C>T	TGCAGTAATCAGAAAAGATTTGGTGGCAAACATCACAAGTGAACTTACAGATCGGAAGAGCGGTTCAGC	TGCAGTAATCAGAAAAGATTTGGTGGCAAACATCACAAGTGAACTTAC	chr03 Concatenation of 11 sequences	24412244	1	3.35227e-17	23:C>T	23	1	0.84322	0.711864	0.288136	0.15678	0.555085	0.2644	0.410227	0.337313	67.0123	56.3005	0.979167
10755928|F|0--38:G>T	TGCAGCGGGAACATGTAAATTCATCGAGTAAAAGCTATGAGATATTACAGATCGGAAGAGCGGTTCAGC	TGCAGCGGGAACATGTAAATTCATCGAGTAAAAGCTATGAGATATTAC	chr09 Concatenation of 13 sequences	1452507	1	3.35227e-17		38	1	0.894068	0.728814	0.271186	0.105932	0.622881	0.189421	0.395289	0.292355	90.957	56.218	0.96875
10755928|F|0-38:G>T-38:G>T	TGCAGCGGGAACATGTAAATTCATCGAGTAAAAGCTATTAGATATTACAGATCGGAAGAGCGGTTCAGC	TGCAGCGGGAACATGTAAATTCATCGAGTAAAAGCTATTAGATATTAC	chr09 Concatenation of 13 sequences	1452507	1	3.35227e-17	38:G>T	38	1	0.894068	0.728814	0.271186	0.105932	0.622881	0.189421	0.395289	0.292355	90.957	56.218	0.96875
10756526|F|0--33:C>G	TGCAGTCACAACCTTACTGAAGAGGAAGATGAACAGCTGATGGACCTAAGGTTTCACGTAAGACACTGG	TGCAGTCACAACCTTACTGAAGAGGAAGATGAACAGCTGATGGACCTAAGGTTTCACGTAAGACACTGG	chr03 Concatenation of 11 sequences	2790933	1	1.72305e-27		33	1	0.932203	0.516949	0.483051	0.067797	0.449153	0.1264	0.499425	0.312913	87.0483	56.1933	0.958333
10756526|F|0-33:C>G-33:C>G	TGCAGTCACAACCTTACTGAAGAGGAAGATGAAGAGCTGATGGACCTAAGGTTTCACGTAAGACACTGG	TGCAGTCACAACCTTACTGAAGAGGAAGATGAAGAGCTGATGGACCTAAGGTTTCACGTAAGACACTGG	chr03 Concatenation of 11 sequences	2790933	1	1.72305e-27	33:C>G	33	1	0.932203	0.516949	0.483051	0.067797	0.449153	0.1264	0.499425	0.312913	87.0483	56.1933	0.958333
10755576|F|0--11:C>A	TGCAGATGTTCCCTTTTATTCGAATGGTTACAGATCGGAAGAGCGGTTCAGCAGGAATGCCGAGACCGA	TGCAGATGTTCCCTTTTATTCGAATGGTTAC	chr05 Concatenation of 9 sequences	8571475	1	3.54502e-08		11	1	0.915254	0.690678	0.309322	0.084746	0.605932	0.155128	0.427284	0.291206	65.8127	56.0854	0.96875
10755576|F|0-11:C>A-11:C>A	TGCAGATGTTCACTTTTATTCGAATGGTTACAGATCGGAAGAGCGGTTCAGCAGGAATGCCGAGACCGA	TGCAGATGTTCACTTTTATTCGAATGGTTAC	chr05 Concatenation of 9 sequences	8571475	1	3.54502e-08	11:C>A	11	1	0.915254	0.690678	0.309322	0.084746	0.605932	0.155128	0.427284	0.291206	65.8127	56.0854	0.96875
14820299|F|0--43:T>C	TGCAGGCAGATTATTCAGAAGGGTAAGGAAGCACCACTGTCGTTGTTGTTGTTGTTGTTGTTCTTCTTT	TGCAGGCAGATTATTCAGAAGGGTAAGGAAGCACCACTGTCGTTGTTGTTGTTGTTGTTGTTCTTCTTT	chr03 Concatenation of 11 sequences	19039969	1	1.34146e-23		43	0.970339	0.641921	0.829694	0.170306	0.358079	0.471616	0.459717	0.282603	0.37116	67.7318	56.0171	0.989362
14820299|F|0-43:T>C-43:T>C	TGCAGGCAGATTATTCAGAAGGGTAAGGAAGCACCACTGTCGTCGTTGTTCTTCTTCTTCTTCTTCTTC	TGCAGGCAGATTATTCAGAAGGGTAAGGAAGCACCACTGTCGTCGTTGTTCTTCTTCTTCTTCTTCTTC	chr03 Concatenation of 11 sequences	19039969	1	1.34146e-23	43:T>C	43	0.970339	0.641921	0.829694	0.170306	0.358079	0.471616	0.459717	0.282603	0.37116	67.7318	56.0171	0.989362
10755038|F|0--32:C>T	TGCAGAATATCATAACTGCTGAAAAAGGCTCCCAAATGTTTTTCCCTTTACAGATCGGAAGAGCGGTTC	TGCAGAATATCATAACTGCTGAAAAAGGCTCCCAAATGTTTTTCCCTTTAC	chr07 Concatenation of 15 sequences	23859317	1	8.10589e-19		32	1	0.347458	0.966102	0.033898	0.652542	0.313559	0.453462	0.065498	0.25948	31.5914	55.9713	0.947917
10755038|F|0-32:C>T-32:C>T	TGCAGAATATCATAACTGCTGAAAAAGGCTCCTAAATGTTTTTCCCTTTACAGATCGGAAGAGCGGTTC	TGCAGAATATCATAACTGCTGAAAAAGGCTCCTAAATGTTTTTCCCTTTAC	chr07 Concatenation of 15 sequences	23859317	1	8.10589e-19	32:C>T	32	1	0.347458	0.966102	0.033898	0.652542	0.313559	0.453462	0.065498	0.25948	31.5914	55.9713	0.947917
15994956|F|0--38:G>A	TGCAGGAAATGGTGAAATGCATGACTTGCACAATGTATGGTGTTTAGAACTAAGAAGTATTACAGATCG	TGCAGGAAATGGTGAAATGCATGACTTGCACAATGTATGGTGTTTAGAACTAAGAAGTATTAC	chr05 Concatenation of 9 sequences	18306146	1	2.49884e-25		38	1	0.860169	0.766949	0.233051	0.139831	0.627119	0.240556	0.357476	0.299016	73.7398	55.9442	0.945652
15994956|F|0-38:G>A-38:G>A	TGCAGGAAATGGTGAAATGCATGACTTGCACAATGTATAGTGTTTAGAACTAAGAAGTATTACAGATCG	TGCAGGAAATGGTGAAATGCATGACTTGCACAATGTATAGTGTTTAGAACTAAGAAGTATTAC	chr05 Concatenation of 9 sequences	18306146	1	2.49884e-25	38:G>A	38	1	0.860169	0.766949	0.233051	0.139831	0.627119	0.240556	0.357476	0.299016	73.7398	55.9442	0.945652
10756197|F|0--13:A>T	TGCAGCAAATCCTACTGGTTTGTTATGCCTCCTGGTTGATTTCATTCAAATTTCTCGTGGACTGAATAT	TGCAGCAAATCCTACTGGTTTGTTATGCCTCCTGGTTGATTTCATTCAAATTTCTCGTGGACTGAATAT	chr07 Concatenation of 15 sequences	4752537	1	1.72305e-27		13	1	0.860169	0.644068	0.355932	0.139831	0.504237	0.240556	0.458489	0.349522	73.0726	55.9185	0.989583
10756197|F|0-13:A>T-13:A>T	TGCAGCAAATCCTTCTGGTTTGTTATGCCTCCTGGTTGATTTCATTCAAATTTCTCGTGGACTGAATAT	TGCAGCAAATCCTTCTGGTTTGTTATGCCTCCTGGTTGATTTCATTCAAATTTCTCGTGGACTGAATAT	chr07 Concatenation of 15 sequences	4752537	1	1.72305e-27	13:A>T	13	1	0.860169	0.644068	0.355932	0.139831	0.504237	0.240556	0.458489	0.349522	73.0726	55.9185	0.989583
10756413|F|0--60:G>A	TGCAGCTAGATTGGCATGCATTGCTGCTAACTCTCTCGCACGTTGAATTCCACGACTCTTGCCAAGGTA	TGCAGCTAGATTGGCATGCATTGCTGCTAACTCTCTCGCACGTTGAATTCCACGACTCTTGCCAAGGTA	chr08 Concatenation of 13 sequences	875063	1	3.70346e-29		60	1	0.54661	0.915254	0.084746	0.45339	0.461864	0.495655	0.155128	0.325391	36.1688	55.7632	0.989583
10756413|F|0-60:G>A-60:G>A	TGCAGCTAGATTGGCATGCATTGCTGCTAACTCTCTCGCACGTTGAATTCCACGACTCTTACCAAGGTA	TGCAGCTAGATTGGCATGCATTGCTGCTAACTCTCTCGCACGTTGAATTCCACGACTCTTACCAAGGTA	chr08 Concatenation of 13 sequences	875063	1	3.70346e-29	60:G>A	60	1	0.54661	0.915254	0.084746	0.45339	0.461864	0.495655	0.155128	0.325391	36.1688	55.7632	0.989583
10756204|F|0--12:A>T	TGCAGCATTGCCAGTGGAGAAATCAAACTCTAATGATGACCTGATCATCCAAAACGAATTGTTACAGAT	TGCAGCATTGCCAGTGGAGAAATCAAACTCTAATGATGACCTGATCATCCAAAACGAATTGTTAC	chr11 Concatenation of 19 sequences	24865168	1	9.44832e-25		12	1	0.987288	0.165254	0.834746	0.012712	0.152542	0.025101	0.275891	0.150496	109.224	55.7391	1
10756204|F|0-12:A>T-12:A>T	TGCAGCATTGCCTGTGGAGAAATCAAACTCTAATGATGACCTGATCATCCAAAACGAATTGTTACAGAT	TGCAGCATTGCCTGTGGAGAAATCAAACTCTAATGATGACCTGATCATCCAAAACGAATTGTTAC	chr11 Concatenation of 19 sequences	24865168	1	9.44832e-25	12:A>T	12	1	0.987288	0.165254	0.834746	0.012712	0.152542	0.025101	0.275891	0.150496	109.224	55.7391	1
14754459|F|0--18:G>A	TGCAGGAGGGTGGAGAAGGAATTACAGATCGGAAGAGCGGTTCAGCAGGAATGCCGAGACCGATCTCGT	TGCAGGAGGGTGGAGAAGGAATTAC		0	0	999		18	0.991525	0.871795	0.649573	0.350427	0.128205	0.521368	0.223537	0.455256	0.339397	77.6411	55.6188	0.965909
14754459|F|0-18:G>A-18:G>A	TGCAGGAGGGTGGAGAAGAAATTACAGATCGGAAGAGCGGTTCAGCAGGAATGCCGAGACCGATCTCGT	TGCAGGAGGGTGGAGAAGAAATTAC		0	0	999	18:G>A	18	0.991525	0.871795	0.649573	0.350427	0.128205	0.521368	0.223537	0.455256	0.339397	77.6411	55.6188	0.965909
10756012|F|0--30:G>C	TGCAGAGCCTCGGCCTTGACGCTGTCGTCGGCCATATCGGTTCCTCCACTCCGACGATGGGGAACGCTT	TGCAGAGCCTCGGCCTTGACGCTGTCGTCGGCCATATCGGTTCCTCCACTCCGACGATGGGGAACGCTT	chr01 Concatenation of 23 sequences	1470420	1	1.72305e-27		30	1	0.690678	0.855932	0.144068	0.309322	0.54661	0.427284	0.246625	0.336954	45.9257	55.5785	0.978723
10756012|F|0-30:G>C-30:G>C	TGCAGAGCCTCGGCCTTGACGCTGTCGTCGCCCATATCGGTTCCTCCACTCCGACGATGGGGAACGCTT	TGCAGAGCCTCGGCCTTGACGCTGTCGTCGCCCATATCGGTTCCTCCACTCCGACGATGGGGAACGCTT	chr01 Concatenation of 23 sequences	1470420	1	1.72305e-27	30:G>C	30	1	0.690678	0.855932	0.144068	0.309322	0.54661	0.427284	0.246625	0.336954	45.9257	55.5785	0.978723
14755146|F|0--28:C>A	TGCAGATACATACAGGAAAAAGAACCCCCCAACTGCCAGGAGAGTTACAGATCGGAAGAGCGGTTCAGC	TGCAGATACATACAGGAAAAAGAACCCCCCAACTGCCAGGAGAGTTAC	chr05 Concatenation of 9 sequences	2161208	1	3.35227e-17		28	1	0.927966	0.567797	0.432203	0.072034	0.495763	0.13369	0.490807	0.312249	73.3769	55.5357	0.989583
14755146|F|0-28:C>A-28:C>A	TGCAGATACATACAGGAAAAAGAACCCCACAACTGCCAGGAGAGTTACAGATCGGAAGAGCGGTTCAGC	TGCAGATACATACAGGAAAAAGAACCCCACAACTGCCAGGAGAGTTAC	chr05 Concatenation of 9 sequences	2161208	1	3.35227e-17	28:C>A	28	1	0.927966	0.567797	0.432203	0.072034	0.495763	0.13369	0.490807	0.312249	73.3769	55.5357	0.989583
14754976|F|0--6:C>T	TGCAGGCAACATCAAGAAAAGAAAACAAAGGCTTACAGATCGGAAGAGCGGTTCAGCAGGAATGCCGAG	TGCAGGCAACATCAAGAAAAGAAAACAAAGGCTTAC	chr00 Concatenation of 62753 sequences	41954927	1	8.50814e-11		6	1	0.961864	0.29661	0.70339	0.038136	0.258475	0.073363	0.417265	0.245314	119.745	55.5238	1
14754976|F|0-6:C>T-6:C>T	TGCAGGTAACATCAAGAAAAGAAAACAAAGGCTTACAGATCGGAAGAGCGGTTCAGCAGGAATGCCGAG	TGCAGGTAACATCAAGAAAAGAAAACAAAGGCTTAC	chr00 Concatenation of 62753 sequences	41954927	1	8.50814e-11	6:C>T	6	1	0.961864	0.29661	0.70339	0.038136	0.258475	0.073363	0.417265	0.245314	119.745	55.5238	1
14755296|F|0--68:C>G	TGCAGTGGGCAGTCACGAAGGTATTGTCAGACTCGGATGTTATCTTTCTACTCACACTGGAAGAATTAC	TGCAGTGGGCAGTCACGAAGGTATTGTCAGACTCGGATGTTATCTTTCTACTCACACTGGAAGAATTAC	chr01 Concatenation of 23 sequences	25750330	1	1.332e-28		68	1	0.830508	0.758475	0.241525	0.169492	0.588983	0.281528	0.366382	0.323955	88.6542	55.5093	0.989583
14755296|F|0-68:C>G-68:C>G	TGCAGTGGGCAGTCACGAAGGTATTGTCAGACTCGGATGTTATCTTTCTACTCACACTGGAAGAATTAG	TGCAGTGGGCAGTCACGAAGGTATTGTCAGACTCGGATGTTATCTTTCTACTCACACTGGAAGAATTAG	chr01 Concatenation of 23 sequences	25750330	1	1.332e-28	68:C>G	68	1	0.830508	0.758475	0.241525	0.169492	0.588983	0.281528	0.366382	0.323955	88.6542	55.5093	0.989583
10755667|F|0--13:A>C	TGCAGTACACCCAAAGCTCGCGCTTCTTCCTTACAGATCGGAAGAGCGGTTCAGCAGGAATGCCGAGAC	TGCAGTACACCCAAAGCTCGCGCTTCTTCCTTAC		0	0	999		13	1	0.911017	0.580508	0.419492	0.088983	0.491525	0.16213	0.487037	0.324583	69.4449	55.4691	0.979167
10755667|F|0-13:A>C-13:A>C	TGCAGTACACCCACAGCTCGCGCTTCTTCCTTACAGATCGGAAGAGCGGTTCAGCAGGAATGCCGAGAC	TGCAGTACACCCACAGCTCGCGCTTCTTCCTTAC		0	0	999	13:A>C	13	1	0.911017	0.580508	0.419492	0.088983	0.491525	0.16213	0.487037	0.324583	69.4449	55.4691	0.979167
14755007|F|0--43:C>A	TGCAGTTACGGAAGAAACAGCATTGACTTTGGCCAAATATCTCCATTTACAGATCGGAAGAGCGGTTCA	TGCAGTTACGGAAGAAACAGCATTGACTTTGGCCAAATATCTCCATTTAC	chr07 Concatenation of 15 sequences	24685020	1	1.30617e-16		43	1	0.987288	0.20339	0.79661	0.012712	0.190678	0.025101	0.324045	0.174573	106.989	55.463	1
14755007|F|0-43:C>A-43:C>A	TGCAGTTACGGAAGAAACAGCATTGACTTTGGCCAAATATCTCAATTTACAGATCGGAAGAGCGGTTCA	TGCAGTTACGGAAGAAACAGCATTGACTTTGGCCAAATATCTCAATTTAC	chr07 Concatenation of 15 sequences	24685020	1	1.30617e-16	43:C>A	43	1	0.987288	0.20339	0.79661	0.012712	0.190678	0.025101	0.324045	0.174573	106.989	55.463	1
10755630|F|0--21:G>T	TGCAGCTTCTGCATTATTACAGTCCAAAATACTCTATTTTACAGATCGGAAGAGCGGTTCAGCAGGAAT	TGCAGCTTCTGCATTATTACAGTCCAAAATACTCTATTTTAC		0	0	999		21	0.991525	0.820513	0.675214	0.324786	0.179487	0.495726	0.294543	0.4386	0.366572	66.6425	55.4133	0.979167
10755630|F|0-21:G>T-21:G>T	TGCAGCTTCTGCATTATTACATTCCAAAATACTCTATTTTACAGATCGGAAGAGCGGTTCAGCAGGAAT	TGCAGCTTCTGCATTATTACATTCCAAAATACTCTATTTTAC		0	0	999	21:G>T	21	0.991525	0.820513	0.675214	0.324786	0.179487	0.495726	0.294543	0.4386	0.366572	66.6425	55.4133	0.979167
14755045|F|0--21:C>A	TGCAGAGGCATAATTTAGTCCCCGCATCGCTCCAGTTGCTGGAGATGTGCTTGGAGGAATTACAGATCG	TGCAGAGGCATAATTTAGTCCCCGCATCGCTCCAGTTGCTGGAGATGTGCTTGGAGGAATTAC	chr09 Concatenation of 13 sequences	310063	1	2.49884e-25		21	1	0.987288	0.317797	0.682203	0.012712	0.305085	0.025101	0.433604	0.229352	95.7018	55.3855	0.989583
14755045|F|0-21:C>A-21:C>A	TGCAGAGGCATAATTTAGTCCACGCATCGCTCCGGTTGCTGGAGATGTGCTTGGAGGAATTACAGATCG	TGCAGAGGCATAATTTAGTCCACGCATCGCTCCGGTTGCTGGAGATGTGCTTGGAGGAATTAC	chr09 Concatenation of 13 sequences	310063	1	2.49884e-25	21:C>A	21	1	0.987288	0.317797	0.682203	0.012712	0.305085	0.025101	0.433604	0.229352	95.7018	55.3855	0.989583
10756062|F|0--59:C>T	TGCAGGTAACTCATTATGCCAGTTCTGATTTTACATTGGTTGGAAATTAGGTGATTTGGCGACTCTATT	TGCAGGTAACTCATTATGCCAGTTCTGATTTTACATTGGTTGGAAATTAGGTGATTTGGCGACTCTATT	chr08 Concatenation of 13 sequences	23973104	1	3.70346e-29		59	1	0.737288	0.868644	0.131356	0.262712	0.605932	0.387389	0.228203	0.307796	53.4832	55.3644	0.958333
10756062|F|0-59:C>T-59:C>T	TGCAGGTAACTCATTATGCCAGTTCTGATTTTACATTGGTTGGAAATTAGGTGATTTGGTGACTCTATT	TGCAGGTAACTCATTATGCCAGTTCTGATTTTACATTGGTTGGAAATTAGGTGATTTGGTGACTCTATT	chr08 Concatenation of 13 sequences	23973104	1	3.70346e-29	59:C>T	59	1	0.737288	0.868644	0.131356	0.262712	0.605932	0.387389	0.228203	0.307796	53.4832	55.3644	0.958333
10755186|F|0--21:C>A	TGCAGTATGATTAGAAGTCACCTAAAAAATTTCATTACAGATCGGAAGAGCGGTTCAGCAGGAATGCCG	TGCAGTATGATTAGAAGTCACCTAAAAAATTTCATTAC	chr05 Concatenation of 9 sequences	8611756	1	7.58907e-12		21	1	0.919492	0.538136	0.461864	0.080508	0.457627	0.148054	0.497091	0.322573	103.91	55.3311	0.989583
10755186|F|0-21:C>A-21:C>A	TGCAGTATGATTAGAAGTCACATAAAAAATTTCATTACAGATCGGAAGAGCGGTTCAGCAGGAATGCCG	TGCAGTATGATTAGAAGTCACATAAAAAATTTCATTAC	chr05 Concatenation of 9 sequences	8611756	1	7.58907e-12	21:C>A	21	1	0.919492	0.538136	0.461864	0.080508	0.457627	0.148054	0.497091	0.322573	103.91	55.3311	0.989583
14755097|F|0--14:G>C	TGCAGTACAATTGCGACCTTAGAATCCTTGCACCATTGCATTATAAACGAGTGGAGTCTTTTGATCACG	TGCAGTACAATTGCGACCTTAGAATCCTTGCACCATTGCATTATAAACGAGTGGAGTCTTTTGATCACG	chr03 Concatenation of 11 sequences	25134805	1	1.72305e-27		14	1	0.923729	0.618644	0.381356	0.076271	0.542373	0.140908	0.471847	0.306377	85.2172	55.3224	1
14755097|F|0-14:G>C-14:G>C	TGCAGTACAATTGCCACCTTAGAATCCTTGCACCATTGCATTATAAACGAGTGGAGTCTTTTGATCACG	TGCAGTACAATTGCCACCTTAGAATCCTTGCACCATTGCATTATAAACGAGTGGAGTCTTTTGATCACG	chr03 Concatenation of 11 sequences	25134805	1	1.72305e-27	14:G>C	14	1	0.923729	0.618644	0.381356	0.076271	0.542373	0.140908	0.471847	0.306377	85.2172	55.3224	1
14755399|F|0--27:T>C	TGCAGTTGAGGGCGTCTTCCTGCAATGTGACTGCAACTTCATGTGGGAACCATTCAATTTATTTACAGA	TGCAGTTGAGGGCGTCTTCCTGCAATGTGACTGCAACTTCATGTGGGAACCATTCAATTTATTTACAGA	chr12 Concatenation of 9 sequences	16046035	1	6.1972e-27		27	1	0.974576	0.182203	0.817797	0.025424	0.15678	0.049555	0.298011	0.173783	130.65	55.2885	0.96875
14755399|F|0-27:T>C-27:T>C	TGCAGTTGAGGGCGTCTTCCTGCAATGCGACTGCAACTTCATGTGGGAACCATTCAATTTATTTACAGA	TGCAGTTGAGGGCGTCTTCCTGCAATGCGACTGCAACTTCATGTGGGAACCATTCAATTTATTTACAGA	chr12 Concatenation of 9 sequences	16046035	1	6.1972e-27	27:T>C	27	1	0.974576	0.182203	0.817797	0.025424	0.15678	0.049555	0.298011	0.173783	130.65	55.2885	0.96875
14755317|F|0--23:G>T	TGCAGCGTATAGGAACTGGGCTGGTCGTGTCTGCCATTTCAATGTTGGTTGCAACCATGGTTGAGAGGA	TGCAGCGTATAGGAACTGGGCTGGTCGTGTCTGCCATTTCAATGTTGGTTGCAACCATGGTTGAGAGGA	chr09 Concatenation of 13 sequences	74551	1	3.70346e-29		23	1	0.995763	0.148305	0.851695	0.004237	0.144068	0.008439	0.252621	0.13053	159.704	55.2857	0.978723
14755317|F|0-23:G>T-23:G>T	TGCAGCGTATAGGAACTGGGCTGTTCGTGTCTGCCATTTCAATGTTGGTTGCAACCATGGTTGAGAGGA	TGCAGCGTATAGGAACTGGGCTGTTCGTGTCTGCCATTTCAATGTTGGTTGCAACCATGGTTGAGAGGA	chr09 Concatenation of 13 sequences	74551	1	3.70346e-29	23:G>T	23	1	0.995763	0.148305	0.851695	0.004237	0.144068	0.008439	0.252621	0.13053	159.704	55.2857	0.978723
14755209|F|0--33:G>A	TGCAGAAAAGGCAATGGTGCCACTAACTTATCAGATAAATTCCGGTATTCTTCCACTGTAGTTTCTTGC	TGCAGAAAAGGCAATGGTGCCACTAACTTATCAGATAAATTCCGGTATTCTTCCACTGTAGTTTCTTGC	chr05 Concatenation of 9 sequences	6047499	1	1.72305e-27		33	1	0.474576	0.936441	0.063559	0.525424	0.411017	0.498707	0.119039	0.308873	38.6434	55.1575	1
14755209|F|0-33:G>A-33:G>A	TGCAGAAAAGGCAATGGTGCCACTAACTTATCAAATAAATTCCGGTATTCTTCCACTGTAGTTTCTTGC	TGCAGAAAAGGCAATGGTGCCACTAACTTATCAAATAAATTCCGGTATTCTTCCACTGTAGTTTCTTGC	chr05 Concatenation of 9 sequences	6047499	1	1.72305e-27	33:G>A	33	1	0.474576	0.936441	0.063559	0.525424	0.411017	0.498707	0.119039	0.308873	38.6434	55.1575	1
15995253|F|0--20:T>C	TGCAGGAGCCAACTCAAATTTTATTCACGTTACAGATCGGAAGAGCGGTTCAGCAGGAATGCCGAGACC	TGCAGGAGCCAACTCAAATTTTATTCACGTTAC		0	0	999		20	1	1	0.211864	0.788136	0	0.211864	0	0.333956	0.166978	98.3299	55.1077	0.978723
15995253|F|0-20:T>C-20:T>C	TGCAGGAGCCAACTCAAATTCTATTCACGTTACAGATCGGAAGAGCGGTTCAGCAGGAATGCCGAGACC	TGCAGGAGCCAACTCAAATTCTATTCACGTTAC		0	0	999	20:T>C	20	1	1	0.211864	0.788136	0	0.211864	0	0.333956	0.166978	98.3299	55.1077	0.978723
14754555|F|0--48:C>T	TGCAGAAACCCCAATATCTTGCAAAGTAGCCATTTCCTTATAGCTCCTCCGCAAGCAATTTACAGATCG	TGCAGAAACCCCAATATCTTGCAAAGTAGCCATTTCCTTATAGCTCCTCCGCAAGCAATTTAC	chr12 Concatenation of 9 sequences	14852966	1	1.1626e-23		48	1	0.915254	0.682203	0.317797	0.084746	0.597458	0.155128	0.433604	0.294366	78	55.0667	1
14754555|F|0-48:C>T-48:C>T	TGCAGAAACCCCAATATCTTGCAAAGTAGCCATTTCCTTATAGCTCCTTCGCAAGCAATTTACAGATCG	TGCAGAAACCCCAATATCTTGCAAAGTAGCCATTTCCTTATAGCTCCTTCGCAAGCAATTTAC	chr12 Concatenation of 9 sequences	14852966	1	1.1626e-23	48:C>T	48	1	0.915254	0.682203	0.317797	0.084746	0.597458	0.155128	0.433604	0.294366	78	55.0667	1
14820335|F|0--14:T>A	TGCAGTGTCTATGCTACCTATGCCATGCCTCAATTGATAAACAATTTTTTGGAAAAGAACAAAGAACTT	TGCAGTGTCTATGCTACCTATGCCATGCCTCAATTGATAAACAATTTTTTGGAAAAGAACAAAGAACTT	chr05 Concatenation of 9 sequences	1936809	1	1.72305e-27		14	0.940678	0.572072	0.86036	0.13964	0.427928	0.432432	0.489611	0.240281	0.364946	44.3072	55.0515	0.98913
14820335|F|0-14:T>A-14:T>A	TGCAGTGTCTATGCAACCTATGCCATGCCTCAATTGATAAACAATTTTTTGGAAAAGAACAAAGAACTT	TGCAGTGTCTATGCAACCTATGCCATGCCTCAATTGATAAACAATTTTTTGGAAAAGAACAAAGAACTT	chr05 Concatenation of 9 sequences	1936809	1	1.72305e-27	14:T>A	14	0.940678	0.572072	0.86036	0.13964	0.427928	0.432432	0.489611	0.240281	0.364946	44.3072	55.0515	0.98913
14755358|F|0--48:G>T	TGCAGTGTCTATGCAACCTATGCCATGCCTCAATTGATAAACAATTTTGTGGAAAAGAACAAAGAACTT	TGCAGTGTCTATGCAACCTATGCCATGCCTCAATTGATAAACAATTTTGTGGAAAAGAACAAAGAACTT	chr05 Concatenation of 9 sequences	1936809	1	1.72305e-27		48	0.940678	0.5	0.855856	0.144144	0.5	0.355856	0.5	0.246733	0.373367	47.2214	55.0515	0.988372
14755358|F|0-48:G>T-48:G>T	TGCAGTGTCTATGCAACCTATGCCATGCCTCAATTGATAAACAATTTTTTGGAAAAGAACAAAGAACTT	TGCAGTGTCTATGCAACCTATGCCATGCCTCAATTGATAAACAATTTTTTGGAAAAGAACAAAGAACTT	chr05 Concatenation of 9 sequences	1936809	1	1.72305e-27	48:G>T	48	0.940678	0.5	0.855856	0.144144	0.5	0.355856	0.5	0.246733	0.373367	47.2214	55.0515	0.988372
15995231|F|0--46:A>G	TGCAGCGGACTTCAAGAAATTTATGAAAATGTTGTTTTGCTTGTTTATTTTACAGATCGGAAGAGCGGT	TGCAGCGGACTTCAAGAAATTTATGAAAATGTTGTTTTGCTTGTTTATTTTAC	chr09 Concatenation of 13 sequences	12274252	1	6.73041e-20		46	1	1	0.012712	0.987288	0	0.012712	0	0.025101	0.01255	92.917	55	1
15995231|F|0-46:A>G-46:A>G	TGCAGCGGACTTCAAGAAATTTATGAAAATGTTGTTTTGCTTGTTTGTTTTACAGATCGGAAGAGCGGT	TGCAGCGGACTTCAAGAAATTTATGAAAATGTTGTTTTGCTTGTTTGTTTTAC	chr09 Concatenation of 13 sequences	12274252	1	6.73041e-20	46:A>G	46	1	1	0.012712	0.987288	0	0.012712	0	0.025101	0.01255	92.917	55	1
14754890|F|0--7:C>A	TGCAGAACAGTAAACAAACATGGACATTACAGATCGGAAGAGCGGTTCAGCAGGAATGCCGAGACCGAT	TGCAGAACAGTAAACAAACATGGACATTAC		0	0	999		7	1	0.983051	0.283898	0.716102	0.016949	0.266949	0.033324	0.4066	0.219962	138.025	54.974	0.989583
14754890|F|0-7:C>A-7:C>A	TGCAGAAAAGTAAACAAACATGGACATTACAGATCGGAAGAGCGGTTCAGCAGGAATGCCGAGACCGAT	TGCAGAAAAGTAAACAAACATGGACATTAC		0	0	999	7:C>A	7	1	0.983051	0.283898	0.716102	0.016949	0.266949	0.033324	0.4066	0.219962	138.025	54.974	0.989583
14755270|F|0--25:C>T	TGCAGGAATCAAAGCTCTATGGAGCCCACTTTACAGATCGGAAGAGCGGTTCAGCAGGAATGCCGAGAC	TGCAGGAATCAAAGCTCTATGGAGCCCACTTTAC		0	0	999		25	1	0.983051	0.228814	0.771186	0.016949	0.211864	0.033324	0.352916	0.19312	96.9187	54.9242	0.989583
14755270|F|0-25:C>T-25:C>T	TGCAGGAATCAAAGCTCTATGGAGCTCACTTTACAGATCGGAAGAGCGGTTCAGCAGGAATGCCGAGAC	TGCAGGAATCAAAGCTCTATGGAGCTCACTTTAC		0	0	999	25:C>T	25	1	0.983051	0.228814	0.771186	0.016949	0.211864	0.033324	0.352916	0.19312	96.9187	54.9242	0.989583
10756668|F|0--22:A>T	TGCAGTTGAACCACAATACGTCAACGATTGAGCTTCTGGAGACACACAAGAATACGCTGGAGATCAAAT	TGCAGTTGAACCACAATACGTCAACGATTGAGCTTCTGGAGACACACAAGAATACGCTGGAGATCAAAT	chr09 Concatenation of 13 sequences	22942586	1	3.70346e-29		22	0.983051	0.991379	0.051724	0.948276	0.008621	0.043103	0.017093	0.098098	0.057595	115.342	54.9167	1
10756668|F|0-22:A>T-22:A>T	TGCAGTTGAACCACAATACGTCTACGATTGAGCTTCTGGAGACACACAAGAATACGCTGGAGATCAAAT	TGCAGTTGAACCACAATACGTCTACGATTGAGCTTCTGGAGACACACAAGAATACGCTGGAGATCAAAT	chr09 Concatenation of 13 sequences	22942586	1	3.70346e-29	22:A>T	22	0.983051	0.991379	0.051724	0.948276	0.008621	0.043103	0.017093	0.098098	0.057595	115.342	54.9167	1
10756649|F|0--50:C>T	TGCAGCTATAAAGGACCACAATGTCCAAGTAAGATGATTTTCTATCAACTCGTAACGCTTCATTACAGA	TGCAGCTATAAAGGACCACAATGTCCAAGTAAGATGATTTTCTATCAACTCGTAACGCTTCATTACAGA	chr11 Concatenation of 19 sequences	4403171	1	6.1972e-27		50	1	0.487288	0.949153	0.050847	0.512712	0.436441	0.499677	0.096524	0.2981	41.8403	54.8352	0.979167
10756649|F|0-50:C>T-50:C>T	TGCAGCTATAAAGGACCACAATGTCCAAGTAAGATGATTTTCTATCAACTTGTAACGCTTCATTACAGA	TGCAGCTATAAAGGACCACAATGTCCAAGTAAGATGATTTTCTATCAACTTGTAACGCTTCATTACAGA	chr11 Concatenation of 19 sequences	4403171	1	6.1972e-27	50:C>T	50	1	0.487288	0.949153	0.050847	0.512712	0.436441	0.499677	0.096524	0.2981	41.8403	54.8352	0.979167
14754482|F|0--14:G>A	TGCAGGTTGGAACTGTCCCCTTTTCTCCTTTACAGATCGGAAGAGCGGTTCAGCAGGAATGCCGAGACC	TGCAGGTTGGAACTGTCCCCTTTTCTCCTTTAC	chr01 Concatenation of 23 sequences	31049891	1	3.04496e-09		14	1	0.991525	0.440678	0.559322	0.008475	0.432203	0.016806	0.492962	0.254884	100.675	54.8333	0.979167
14754482|F|0-14:G>A-14:G>A	TGCAGGTTGGAACTATCCCCTTTTCTCCTTTACAGATCGGAAGAGCGGTTCAGCAGGAATGCCGAGACC	TGCAGGTTGGAACTATCCCCTTTTCTCCTTTAC	chr01 Concatenation of 23 sequences	31049891	1	3.04496e-09	14:G>A	14	1	0.991525	0.440678	0.559322	0.008475	0.432203	0.016806	0.492962	0.254884	100.675	54.8333	0.979167
10756542|F|0--47:G>A	TGCAGCAGGGTCAGAAGTTTGCTTGCCTGCAAAACTGCATCAGAACAGTGGACTTTACAGATCGGAAGA	TGCAGCAGGGTCAGAAGTTTGCTTGCCTGCAAAACTGCATCAGAACAGTGGACTTTAC	chr04 Concatenation of 15 sequences	13912183	1	1.3111e-22		47	0.966102	0.991228	0.035088	0.964912	0.008772	0.026316	0.01739	0.067713	0.042552	121.458	54.8333	1
10756542|F|0-47:G>A-47:G>A	TGCAGCAGGGTCAGAAGTTTGCTTTCCTGCAAAACTGCATCAGAACAATGGACTTTACAGATCGGAAGA	TGCAGCAGGGTCAGAAGTTTGCTTTCCTGCAAAACTGCATCAGAACAATGGACTTTAC	chr04 Concatenation of 15 sequences	13912183	1	1.3111e-22	47:G>A	47	0.966102	0.991228	0.035088	0.964912	0.008772	0.026316	0.01739	0.067713	0.042552	121.458	54.8333	1
14820239|F|0--13:A>G	TGCAGCATATGCAAATTCTTTGATGATGACGTGAGTGAGGACATATCGGGAATGCCTCTCGAATTGCTT	TGCAGCATATGCAAATTCTTTGATGATGACGTGAGTGAGGACATATCGGGAATGCCTCTCGAATTGCTT	chr00 Concatenation of 62753 sequences	38076694	1	8.01659e-26		13	0.983051	0.961207	0.275862	0.724138	0.038793	0.237069	0.074576	0.399524	0.23705	112.531	54.8108	0.979167
14820239|F|0-13:A>G-13:A>G	TGCAGCATATGCAGATTCTTTGATGATGACGTGAGTGAGGACATATTGGGAATGCCTCTCGAATTGCTT	TGCAGCATATGCAGATTCTTTGATGATGACGTGAGTGAGGACATATTGGGAATGCCTCTCGAATTGCTT	chr00 Concatenation of 62753 sequences	38076694	1	8.01659e-26	13:A>G	13	0.983051	0.961207	0.275862	0.724138	0.038793	0.237069	0.074576	0.399524	0.23705	112.531	54.8108	0.979167
10754680|F|0--29:G>A	TGCAGCATCCAAGTTCTGCAATAAAATACGATTCCTTCATACTCACCCTAGCTATCTAAAGTTTCTCTA	TGCAGCATCCAAGTTCTGCAATAAAATACGATTCCTTCATACTCACCCTAGCTATCTAAAGTTTCTCTA	chr07 Concatenation of 15 sequences	22571878	1	3.70346e-29		29	1	0.508475	0.949153	0.050847	0.491525	0.457627	0.499856	0.096524	0.29819	41.06	54.7289	1
10754680|F|0-29:G>A-29:G>A	TGCAGCATCCAAGTTCTGCAATAAAATACAATTCCTTCATACTCACCCTAGCTATCTAAAGTTTCTCTA	TGCAGCATCCAAGTTCTGCAATAAAATACAATTCCTTCATACTCACCCTAGCTATCTAAAGTTTCTCTA	chr07 Concatenation of 15 sequences	22571878	1	3.70346e-29	29:G>A	29	1	0.508475	0.949153	0.050847	0.491525	0.457627	0.499856	0.096524	0.29819	41.06	54.7289	1
10756441|F|0--39:C>A	TGCAGAGGAGAGGAGGGGGGAAGAAGGAGGAGGAAAGGTCGTTACAGATCGGAAGAGCGGTTCAGCAGG	TGCAGAGGAGAGGAGGGGGGAAGAAGGAGGAGGAAAGGTCGTTAC		0	0	999		39	1	0.991525	0.114407	0.885593	0.008475	0.105932	0.016806	0.202636	0.109721	152.246	54.6897	0.979167
10756441|F|0-39:C>A-39:C>A	TGCAGAGGAGAGGAGGGGGGAAGAAGGAGGAGGAAAGGTAGTTACAGATCGGAAGAGCGGTTCAGCAGG	TGCAGAGGAGAGGAGGGGGGAAGAAGGAGGAGGAAAGGTAGTTAC		0	0	999	39:C>A	39	1	0.991525	0.114407	0.885593	0.008475	0.105932	0.016806	0.202636	0.109721	152.246	54.6897	0.979167
14754966|F|0--12:G>A	TGCAGGCAGAGCGAGGGTTCTACTTTGTTGGAAAGGACTCATCTATCTTTCTTACAGATCGGAAGAGCG	TGCAGGCAGAGCGAGGGTTCTACTTTGTTGGAAAGGACTCATCTATCTTTCTTAC	chr02 Concatenation of 13 sequences	14430861	1	5.56174e-21		12	1	0.885593	0.538136	0.461864	0.114407	0.423729	0.202636	0.497091	0.349864	74.437	54.6894	0.979167
14754966|F|0-12:G>A-12:G>A	TGCAGGCAGAGCAAGGGTTCTACTTTGTTGGAAAGGACTCATCTATCTTTCTTACAGATCGGAAGAGCG	TGCAGGCAGAGCAAGGGTTCTACTTTGTTGGAAAGGACTCATCTATCTTTCTTAC	chr02 Concatenation of 13 sequences	14430861	1	5.56174e-21	12:G>A	12	1	0.885593	0.538136	0.461864	0.114407	0.423729	0.202636	0.497091	0.349864	74.437	54.6894	0.979167
14755157|F|0--12:C>A	TGCAGCCAAGAGCAATAATGATAGAGGATGATTACAGATCGGAAGAGCGGTTCAGCAGGAATGCCGAGA	TGCAGCCAAGAGCAATAATGATAGAGGATGATTAC	chr00 Concatenation of 62753 sequences	24333501	1	2.82468e-10		12	1	0.957627	0.466102	0.533898	0.042373	0.423729	0.081155	0.497702	0.289428	119.396	54.6846	0.96875
14755157|F|0-12:C>A-12:C>A	TGCAGCCAAGAGAAATAATGATAGAGGATGATTACAGATCGGAAGAGCGGTTCAGCAGGAATGCCGAGA	TGCAGCCAAGAGAAATAATGATAGAGGATGATTAC	chr00 Concatenation of 62753 sequences	24333501	1	2.82468e-10	12:C>A	12	1	0.957627	0.466102	0.533898	0.042373	0.423729	0.081155	0.497702	0.289428	119.396	54.6846	0.96875
10756032|F|0--35:C>T	TGCAGCATCTACTAAGAAGGACGAGGTAGGGCAAGCTTTTTGTAGATTTATTGATCAATATGGTTACAG	TGCAGCATCTACTAAGAAGGACGAGGTAGGGCAAGCTTTTTGTAGATTTATTGATCAATATGGTTACAG	chr03 Concatenation of 11 sequences	8773581	1	1.72305e-27		35	1	0.389831	0.944915	0.055085	0.610169	0.334746	0.475725	0.104101	0.289913	37.2069	54.6704	0.989583
10756032|F|0-35:C>T-35:C>T	TGCAGCATCTACTAAGAAGGACGAGGTAGGGCAAGTTTTTTGTAGATTTATTGATCAATATGGTTACAG	TGCAGCATCTACTAAGAAGGACGAGGTAGGGCAAGTTTTTTGTAGATTTATTGATCAATATGGTTACAG	chr03 Concatenation of 11 sequences	8773581	1	1.72305e-27	35:C>T	35	1	0.389831	0.944915	0.055085	0.610169	0.334746	0.475725	0.104101	0.289913	37.2069	54.6704	0.989583
10756107|F|0--10:G>C	TGCAGATAAGGCGAAGGTCTAATAAGTCTTACAGATCGGAAGAGCGGTTCAGCAGGAATGCCGAGACCG	TGCAGATAAGGCGAAGGTCTAATAAGTCTTAC	chr03 Concatenation of 11 sequences	9100227	1	1.09516e-08		10	1	0.834746	0.707627	0.292373	0.165254	0.542373	0.275891	0.413782	0.344836	70.893	54.602	0.96875
10756107|F|0-10:G>C-10:G>C	TGCAGATAAGCCGAAGGTCTAATAAGTCTTACAGATCGGAAGAGCGGTTCAGCAGGAATGCCGAGACCG	TGCAGATAAGCCGAAGGTCTAATAAGTCTTAC	chr03 Concatenation of 11 sequences	9100227	1	1.09516e-08	10:G>C	10	1	0.834746	0.707627	0.292373	0.165254	0.542373	0.275891	0.413782	0.344836	70.893	54.602	0.96875
14753824|F|0--5:T>G	TGCAGTACACCCGAATTTTCACATCTCACTCCAACCATATAAATGACAAGAAAAACTTCTTACAGATCG	TGCAGTACACCCGAATTTTCACATCTCACTCCAACCATATAAATGACAAGAAAAACTTCTTAC	chr00 Concatenation of 62753 sequences	17102330	1	5.40904e-22		5	1	0.915254	0.563559	0.436441	0.084746	0.478814	0.155128	0.49192	0.323524	85.1811	54.5951	0.989583
14753824|F|0-5:T>G-5:T>G	TGCAGGACACCCGAATTTTCACATTTCACTCCAACCATATAAATGACAAGAAAAACTTCTTACAGATCG	TGCAGGACACCCGAATTTTCACATTTCACTCCAACCATATAAATGACAAGAAAAACTTCTTAC	chr00 Concatenation of 62753 sequences	17102330	1	5.40904e-22	5:T>G	5	1	0.915254	0.563559	0.436441	0.084746	0.478814	0.155128	0.49192	0.323524	85.1811	54.5951	0.989583
10756051|F|0--5:G>A	TGCAGGACTTATTACTTCTACGAGTTTGGGAAGAACGAACAACATGTTGCATTAGTAGCAACTGTTACA	TGCAGGACTTATTACTTCTACGAGTTTGGGAAGAACGAACAACATGTTGCATTAGTAGCAACTGTTACA	chr05 Concatenation of 9 sequences	25345967	1	2.22891e-26		5	1	0.326271	0.974576	0.025424	0.673729	0.300847	0.439637	0.049555	0.244596	30.7053	54.5907	0.989583
10756051|F|0-5:G>A-5:G>A	TGCAGAACTTATTACTTCTACGAGTTTGGGAAGAACGAACAACATGTTGCATTAGTAGCAACTGTTACA	TGCAGAACTTATTACTTCTACGAGTTTGGGAAGAACGAACAACATGTTGCATTAGTAGCAACTGTTACA	chr05 Concatenation of 9 sequences	25345967	1	2.22891e-26	5:G>A	5	1	0.326271	0.974576	0.025424	0.673729	0.300847	0.439637	0.049555	0.244596	30.7053	54.5907	0.989583
14754873|F|0--50:T>C	TGCAGGAACAACATAATCAAATGCTGAGGCAAGATCTCACTAAAACACCTTCCAAGCACAACCACACAA	TGCAGGAACAACATAATCAAATGCTGAGGCAAGATCTCACTAAAACACCTTCCAAGCACAACCACACAA		0	0	999		50	0.838983	0.727273	0.585859	0.414141	0.272727	0.313131	0.396694	0.485257	0.440975	48.6405	54.589	0.965116
14754873|F|0-50:T>C-50:T>C	TGCAGGAACAACATAATCAAATGCTGAGGCAAGATCTCACTAAAACACCTCCCAAGCACAACCACACAA	TGCAGGAACAACATAATCAAATGCTGAGGCAAGATCTCACTAAAACACCTCCCAAGCACAACCACACAA		0	0	999	50:T>C	50	0.838983	0.727273	0.585859	0.414141	0.272727	0.313131	0.396694	0.485257	0.440975	48.6405	54.589	0.965116
10755135|F|0--8:G>A	TGCAGCTTGTTACAAAACGAGATTCATAAATTGTCCAAAGTGCATTTCATTTACAGATCGGAAGAGCGG	TGCAGCTTGTTACAAAACGAGATTCATAAATTGTCCAAAGTGCATTTCATTTAC	chr03 Concatenation of 11 sequences	22110267	1	1.93583e-20		8	1	1	0.059322	0.940678	0	0.059322	0	0.111606	0.055803	144.097	54.5714	1
10755135|F|0-8:G>A-8:G>A	TGCAGCTTATTACAAAACGAGATTCATAAATTGTCCAAAGTGCACTTCATTTACAGATCGGAAGAGCGG	TGCAGCTTATTACAAAACGAGATTCATAAATTGTCCAAAGTGCACTTCATTTAC	chr03 Concatenation of 11 sequences	22110267	1	1.93583e-20	8:G>A	8	1	1	0.059322	0.940678	0	0.059322	0	0.111606	0.055803	144.097	54.5714	1
14754700|F|0--45:C>T	TGCAGCGGTAGTTTATGCTCGGTATCTATTGAAAAAGTATAGCAGCATGCCTAGTGTCGTTGAATGGGA	TGCAGCGGTAGTTTATGCTCGGTATCTATTGAAAAAGTATAGCAGCATGCCTAGTGTCGTTGAATGGGA	chr06 Concatenation of 13 sequences	1138157	1	3.70346e-29		45	1	0.894068	0.677966	0.322034	0.105932	0.572034	0.189421	0.436656	0.313039	67.2441	54.4876	0.96875
14754700|F|0-45:C>T-45:C>T	TGCAGCGGTAGTTTATGCTCGGTATCTATTGAAAAAGTATAGCAGTATGCCTAGTGTCGTTGAATGGGA	TGCAGCGGTAGTTTATGCTCGGTATCTATTGAAAAAGTATAGCAGTATGCCTAGTGTCGTTGAATGGGA	chr06 Concatenation of 13 sequences	1138157	1	3.70346e-29	45:C>T	45	1	0.894068	0.677966	0.322034	0.105932	0.572034	0.189421	0.436656	0.313039	67.2441	54.4876	0.96875
14754376|F|0--15:G>A	TGCAGAAGGAGTTGCGGCTAGAATTAGCAGCATTATGAAGAAGAAGGAAGAATCTTTACAGATCGGAAG	TGCAGAAGGAGTTGCGGCTAGAATTAGCAGCATTATGAAGAAGAAGGAAGAATCTTTAC	chr07 Concatenation of 15 sequences	24135267	1	3.75258e-23		15	1	1	0.067797	0.932203	0	0.067797	0	0.1264	0.0632	160.118	54.4	0.989583
14754376|F|0-15:G>A-15:G>A	TGCAGAAGGAGTTGCAGCTAGAATTAGCAGCATTATGAAGAAGAAGGAAGAATCTTTACAGATCGGAAG	TGCAGAAGGAGTTGCAGCTAGAATTAGCAGCATTATGAAGAAGAAGGAAGAATCTTTAC	chr07 Concatenation of 15 sequences	24135267	1	3.75258e-23	15:G>A	15	1	1	0.067797	0.932203	0	0.067797	0	0.1264	0.0632	160.118	54.4	0.989583
14755199|F|0--36:G>T	TGCAGTGAAATTTGAATGGAATTATGCACAAAACTTGGCACGGTGCACTGAAGCTATTTACAGATCGGA	TGCAGTGAAATTTGAATGGAATTATGCACAAAACTTGGCACGGTGCACTGAAGCTATTTAC	chr09 Concatenation of 13 sequences	15808618	1	1.42679e-22		36	1	0.902542	0.610169	0.389831	0.097458	0.512712	0.175919	0.475725	0.325822	78.8605	54.3486	0.96875
14755199|F|0-36:G>T-36:G>T	TGCAGTGAAATTTGAATGGAATTATGCACAAAACTTTGCACGGTGCACTGAAGCTATTTACAGATCGGA	TGCAGTGAAATTTGAATGGAATTATGCACAAAACTTTGCACGGTGCACTGAAGCTATTTAC	chr09 Concatenation of 13 sequences	15808618	1	1.42679e-22	36:G>T	36	1	0.902542	0.610169	0.389831	0.097458	0.512712	0.175919	0.475725	0.325822	78.8605	54.3486	0.96875
14755151|F|0--36:T>C	TGCAGCAAGCCGCTTCTGCTCTGCCTCTTCTGTTATTTTCTGTAATTTTACAGATCGGAAGAGCGGTTC	TGCAGCAAGCCGCTTCTGCTCTGCCTCTTCTGTTATTTTCTGTAATTTTAC	chr12 Concatenation of 9 sequences	17515323	1	3.77131e-17		36	1	0.978814	0.279661	0.720339	0.021186	0.258475	0.041475	0.402901	0.222188	91.4393	54.2716	0.968085
14755151|F|0-36:T>C-36:T>C	TGCAGCAAGCCGCTTCTGCTCTGCCTCTTCTGTTATCTTCTGTAATTTTACAGATCGGAAGAGCGGTTC	TGCAGCAAGCCGCTTCTGCTCTGCCTCTTCTGTTATCTTCTGTAATTTTAC	chr12 Concatenation of 9 sequences	17515323	1	3.77131e-17	36:T>C	36	1	0.978814	0.279661	0.720339	0.021186	0.258475	0.041475	0.402901	0.222188	91.4393	54.2716	0.968085
10755915|F|0--21:T>C	TGCAGCAAATCAAAGAGCCATTCGAAAAATGTCATCACCCGTTACAGATCGGAAGAGCGGTTCAGCAGG	TGCAGCAAATCAAAGAGCCATTCGAAAAATGTCATCACCCGTTAC	chr01 Concatenation of 23 sequences	10967184	1	1.42969e-15		21	1	0.881356	0.601695	0.398305	0.118644	0.483051	0.209135	0.479316	0.344226	71.921	54.0698	0.989583
10755915|F|0-21:T>C-21:T>C	TGCAGCAAATCAAAGAGCCATCCGAAAAATGTCATCACCCGTTACAGATCGGAAGAGCGGTTCAGCAGG	TGCAGCAAATCAAAGAGCCATCCGAAAAATGTCATCACCCGTTAC	chr01 Concatenation of 23 sequences	10967184	1	1.42969e-15	21:T>C	21	1	0.881356	0.601695	0.398305	0.118644	0.483051	0.209135	0.479316	0.344226	71.921	54.0698	0.989583
10755731|F|0--25:G>A	TGCAGAAGTCGATGTAAAGCCAGACGCAGATGAAGGGTAGGGATATGCGAATTGAAGGGTTTTTCGTGG	TGCAGAAGTCGATGTAAAGCCAGACGCAGATGAAGGGTAGGGATATGCGAATTGAAGGGTTTTTCGTGG	chr01 Concatenation of 23 sequences	26080668	1	3.70346e-29		25	0.508475	0.991667	0.008333	0.991667	0.008333	0	0.016528	0.016528	0.016528	37.8088	54	1
10755731|F|0-25:G>A-25:G>A	TGCAGAAGTCGATGTAAAGCCAGACACGGATGAAGGGTAGGGATATGCGAATTGAAGGGTTTTTCGTGA	TGCAGAAGTCGATGTAAAGCCAGACACGGATGAAGGGTAGGGATATGCGAATTGAAGGGTTTTTCGTGA	chr01 Concatenation of 23 sequences	26080668	1	3.70346e-29	25:G>A	25	0.508475	0.991667	0.008333	0.991667	0.008333	0	0.016528	0.016528	0.016528	37.8088	54	1
10756290|F|0--17:A>G	TGCAGTTTTTCTCCAATACCTTCATTCAAAAATTGCATGTCGTGTTTACAGATCGGAAGAGCGGTTCAG	TGCAGTTTTTCTCCAATACCTTCATTCAAAAATTGCATGTCGTGTTTAC	chr07 Concatenation of 15 sequences	21284788	2	9.70892e-18		17	0.991525	0.269231	0.974359	0.025641	0.730769	0.24359	0.393491	0.049967	0.221729	33.4143	53.9857	0.957447
10756290|F|0-17:A>G-17:A>G	TGCAGTTTTTCTCCAATGCCTTCATTCAAAAATTGCATGTCGTGTTTACAGATCGGAAGAGCGGTTCAG	TGCAGTTTTTCTCCAATGCCTTCATTCAAAAATTGCATGTCGTGTTTAC	chr07 Concatenation of 15 sequences	21284788	2	9.70892e-18	17:A>G	17	0.991525	0.269231	0.974359	0.025641	0.730769	0.24359	0.393491	0.049967	0.221729	33.4143	53.9857	0.957447
10755626|F|0--22:G>T	TGCAGCTTCGGCGCAGGATAAAGTACATATACGAACTTACAGATCGGAAGAGCGGTTCAGCAGGAATGC	TGCAGCTTCGGCGCAGGATAAAGTACATATACGAACTTAC	chr00 Concatenation of 62753 sequences	30863337	1	6.64894e-13		22	1	0.716102	0.881356	0.118644	0.283898	0.597458	0.4066	0.209135	0.307868	59.6942	53.9801	0.96875
10755626|F|0-22:G>T-22:G>T	TGCAGCTTCGGCGCAGGATAAATTACATATACGAACTTACAGATCGGAAGAGCGGTTCAGCAGGAATGC	TGCAGCTTCGGCGCAGGATAAATTACATATACGAACTTAC	chr00 Concatenation of 62753 sequences	30863337	1	6.64894e-13	22:G>T	22	1	0.716102	0.881356	0.118644	0.283898	0.597458	0.4066	0.209135	0.307868	59.6942	53.9801	0.96875
15995896|F|0--11:T>C	TGCAGATGACCTAGTAGTACCATGGAGGTCTTGGTAATTACAGATCGGAAGAGCGGTTCAGCAGGAATG	TGCAGATGACCTAGTAGTACCATGGAGGTCTTGGTAATTAC	chr11 Concatenation of 19 sequences	2278048	1	9.10688e-12		11	1	0.995763	0.084746	0.915254	0.004237	0.080508	0.008439	0.155128	0.081783	114.217	53.92	0.989583
15995896|F|0-11:T>C-11:T>C	TGCAGATGACCCAGTAGTACCATGGAGGTCTTGGTAATTACAGATCGGAAGAGCGGTTCAGCAGGAATG	TGCAGATGACCCAGTAGTACCATGGAGGTCTTGGTAATTAC	chr11 Concatenation of 19 sequences	2278048	1	9.10688e-12	11:T>C	11	1	0.995763	0.084746	0.915254	0.004237	0.080508	0.008439	0.155128	0.081783	114.217	53.92	0.989583
14754908|F|0--36:T>C	TGCAGAGGAGAGGAAGAAGAGATGAGAAGCAAAGTGTGTGTAGAAACAAATTTACAGATCGGAAGAGCG	TGCAGAGGAGAGGAAGAAGAGATGAGAAGCAAAGTGTGTGTAGAAACAAATTTAC	chr12 Concatenation of 9 sequences	19606753	1	5.56174e-21		36	1	1	0.101695	0.898305	0	0.101695	0	0.182706	0.091353	134.723	53.8889	0.979167
14754908|F|0-36:T>C-36:T>C	TGCAGAGGAGAGGAAGAAGAGATGAGAAGCAAAGTGCGTGTAGAAACAAATTTACAGATCGGAAGAGCG	TGCAGAGGAGAGGAAGAAGAGATGAGAAGCAAAGTGCGTGTAGAAACAAATTTAC	chr12 Concatenation of 9 sequences	19606753	1	5.56174e-21	36:T>C	36	1	1	0.101695	0.898305	0	0.101695	0	0.182706	0.091353	134.723	53.8889	0.979167
14755150|F|0--38:G>A	TGCAGATTTAGAACTCTCAGGGGTATACTTCTCCATCAGCCGTGTTAGTTCCGCATTACAGATCGGAAG	TGCAGATTTAGAACTCTCAGGGGTATACTTCTCCATCAGCCGTGTTAGTTCCGCATTAC	chr11 Concatenation of 19 sequences	3416049	1	3.75258e-23		38	1	0.919492	0.669492	0.330508	0.080508	0.588983	0.148054	0.442545	0.295299	69.9617	53.8593	0.958333
14755150|F|0-38:G>A-38:G>A	TGCAGATTTAGAACTCTCAGGGGTATACTTCTCCATCAACCGTGTTAGTTCCGCATTACAGATCGGAAG	TGCAGATTTAGAACTCTCAGGGGTATACTTCTCCATCAACCGTGTTAGTTCCGCATTAC	chr11 Concatenation of 19 sequences	3416049	1	3.75258e-23	38:G>A	38	1	0.919492	0.669492	0.330508	0.080508	0.588983	0.148054	0.442545	0.295299	69.9617	53.8593	0.958333
14755182|F|0--46:C>T	TGCAGGTATAACAGAATCCTACCATCAATTGAGGTGTTTTCCTATTCATTACAGATCGGAAGAGCGGTT	TGCAGGTATAACAGAATCCTACCATCAATTGAGGTGTTTTCCTATTCATTAC	chr03 Concatenation of 11 sequences	17348333	1	2.33721e-19		46	1	0.885593	0.669492	0.330508	0.114407	0.555085	0.202636	0.442545	0.32259	111.667	53.8158	1
14755182|F|0-46:C>T-46:C>T	TGCAGGTATAACAGAATCCTACCATCAATTGAGGTGTTTTCCTATTTATTACAGATCGGAAGAGCGGTT	TGCAGGTATAACAGAATCCTACCATCAATTGAGGTGTTTTCCTATTTATTAC	chr03 Concatenation of 11 sequences	17348333	1	2.33721e-19	46:C>T	46	1	0.885593	0.669492	0.330508	0.114407	0.555085	0.202636	0.442545	0.32259	111.667	53.8158	1
14755383|F|0--35:G>C	TGCAGGGCATTTTGAAGGAAGAAAATAAGGTCTTGGGGAGTTCATTGTGAATCCATTATTAGGTTACAG	TGCAGGGCATTTTGAAGGAAGAAAATAAGGTCTTGGGGAGTTCATTGTGAATCCATTATTAGGTTACAG	chr12 Concatenation of 9 sequences	23609032	1	1.72305e-27		35	1	0.733051	0.851695	0.148305	0.266949	0.584746	0.391375	0.252621	0.321998	45.1591	53.7915	0.989583
14755383|F|0-35:G>C-35:G>C	TGCAGGGCATTTTGAAGGAAGAAAATAAGGTCTTGCGGAGTTCATTGTGAATCCATTATTAGGTTACAG	TGCAGGGCATTTTGAAGGAAGAAAATAAGGTCTTGCGGAGTTCATTGTGAATCCATTATTAGGTTACAG	chr12 Concatenation of 9 sequences	23609032	1	1.72305e-27	35:G>C	35	1	0.733051	0.851695	0.148305	0.266949	0.584746	0.391375	0.252621	0.321998	45.1591	53.7915	0.989583
10754271|F|0--33:T>C	TGCAGCTGAAACTTGTCGAGCAACTAAATTTCTTTTGGTTACAGATCGGAAGAGCGGTTCAGCAGGAAT	TGCAGCTGAAACTTGTCGAGCAACTAAATTTCTTTTGGTTAC	chr11 Concatenation of 19 sequences	23424158	1	2.67272e-12		33	1	0.728814	0.90678	0.09322	0.271186	0.635593	0.395289	0.169061	0.282175	51.8476	53.7346	0.979167
10754271|F|0-33:T>C-33:T>C	TGCAGCTGAAACTTGTCGAGCAACTAAATTTCTCTTGGTTACAGATCGGAAGAGCGGTTCAGCAGGAAT	TGCAGCTGAAACTTGTCGAGCAACTAAATTTCTCTTGGTTAC	chr11 Concatenation of 19 sequences	23424158	1	2.67272e-12	33:T>C	33	1	0.728814	0.90678	0.09322	0.271186	0.635593	0.395289	0.169061	0.282175	51.8476	53.7346	0.979167
14754921|F|0--37:G>A	TGCAGATGAACTAAGAACCTCTGATACAGACTTGCAAGTGGCAGCATTACAGATCGGAAGAGCGGTTCA	TGCAGATGAACTAAGAACCTCTGATACAGACTTGCAAGTGGCAGCATTAC	chr12 Concatenation of 9 sequences	13502044	1	2.80742e-18		37	1	0.978814	0.444915	0.555085	0.021186	0.423729	0.041475	0.493931	0.267703	99.1312	53.6589	0.989583
14754921|F|0-37:G>A-37:G>A	TGCAGATGAACTAAGAACCTCTGATACAGACTTGCAAAGGGCAGCATTACAGATCGGAAGAGCGGTTCA	TGCAGATGAACTAAGAACCTCTGATACAGACTTGCAAAGGGCAGCATTAC	chr12 Concatenation of 9 sequences	13502044	1	2.80742e-18	37:G>A	37	1	0.978814	0.444915	0.555085	0.021186	0.423729	0.041475	0.493931	0.267703	99.1312	53.6589	0.989583
14753438|F|0--24:G>A	TGCAGATGGTTATACATACGAAGCGGAGGCTATGAGAGGATGGCTAGACAGTGGACACGATACTTCACC	TGCAGATGGTTATACATACGAAGCGGAGGCTATGAGAGGATGGCTAGACAGTGGACACGATACTTCACC	chr06 Concatenation of 13 sequences	1085787	1	3.70346e-29		24	1	0.995763	0.029661	0.970339	0.004237	0.025424	0.008439	0.057562	0.033001	86.3902	53.625	1
14753438|F|0-24:G>A-24:G>A	TGCAGATGGTTATACATACGAAGCAGAGGCTATGAGAGGATGGCTAGACAGTGGACACGATACTTCACC	TGCAGATGGTTATACATACGAAGCAGAGGCTATGAGAGGATGGCTAGACAGTGGACACGATACTTCACC	chr06 Concatenation of 13 sequences	1085787	1	3.70346e-29	24:G>A	24	1	0.995763	0.029661	0.970339	0.004237	0.025424	0.008439	0.057562	0.033001	86.3902	53.625	1
15995331|F|0--52:C>T	TGCAGTTCGCTACTTTTATCTTTGTATTTTAGAGCATTAGTCTCTTTTCATTCTCTTACAGATCGGAAG	TGCAGTTCGCTACTTTTATCTTTGTATTTTAGAGCATTAGTCTCTTTTCATTCTCTTAC		0	0	999		52	1	0.008475	0.995763	0.004237	0.991525	0.004237	0.016806	0.008439	0.012622	64.5	53.5938	1
15995331|F|0-52:C>T-52:C>T	TGCAGTTCGCTACTTTTATCTTTGTATTTTAGAGCATTAGTCTCTTTTCATTTCCTTACAGATCGGAAG	TGCAGTTCGCTACTTTTATCTTTGTATTTTAGAGCATTAGTCTCTTTTCATTTCCTTAC		0	0	999	52:C>T	52	1	0.008475	0.995763	0.004237	0.991525	0.004237	0.016806	0.008439	0.012622	64.5	53.5938	1
10756445|F|0--9:G>A	TGCAGCACCGCATGCTAATTTGGACGTGAAATGCTTCTCTTACAGATCGGAAGAGCGGTTCAGCAGGAA	TGCAGCACCGCATGCTAATTTGGACGTGAAATGCTTCTCTTAC	chr09 Concatenation of 13 sequences	20386132	1	1.68129e-14		9	1	0.991525	0.334746	0.665254	0.008475	0.326271	0.016806	0.445382	0.231094	109.832	53.5474	0.957447
10756445|F|0-9:G>A-9:G>A	TGCAGCACCACATGCTAATTTGGACGTGAAATGCTTCTCTTACAGATCGGAAGAGCGGTTCAGCAGGAA	TGCAGCACCACATGCTAATTTGGACGTGAAATGCTTCTCTTAC	chr09 Concatenation of 13 sequences	20386132	1	1.68129e-14	9:G>A	9	1	0.991525	0.334746	0.665254	0.008475	0.326271	0.016806	0.445382	0.231094	109.832	53.5474	0.957447
14755217|F|0--37:G>A	TGCAGATGCATGCTGCTCGAACTCCACTGTGGACAAAGCCTGAGGTATGTACTGTTTGACTCGCGTCTT	TGCAGATGCATGCTGCTCGAACTCCACTGTGGACAAAGCCTGAGGTATGTACTGTTTGACTCGCGTCTT	chr04 Concatenation of 15 sequences	9443167	1	1.72305e-27		37	1	0.932203	0.576271	0.423729	0.067797	0.508475	0.1264	0.488365	0.307383	77.5169	53.5	0.96875
14755217|F|0-37:G>A-37:G>A	TGCAGATGCATGCTGCTCGAACTCCACTGTGGACAAAACCTGAGGTATGTACTGTTTGACTCGCGTCTT	TGCAGATGCATGCTGCTCGAACTCCACTGTGGACAAAACCTGAGGTATGTACTGTTTGACTCGCGTCTT	chr04 Concatenation of 15 sequences	9443167	1	1.72305e-27	37:G>A	37	1	0.932203	0.576271	0.423729	0.067797	0.508475	0.1264	0.488365	0.307383	77.5169	53.5	0.96875
14755179|F|0--22:A>G	TGCAGGCAAACCCAAATTCTTCAACGTTGTTACAGATCGGAAGAGCGGTTCAGCAGGAATGCCGAGACC	TGCAGGCAAACCCAAATTCTTCAACGTTGTTAC	chr07 Concatenation of 15 sequences	17950193	1	3.04496e-09		22	1	0.974576	0.368644	0.631356	0.025424	0.34322	0.049555	0.465491	0.257523	111.993	53.4811	0.96875
14755179|F|0-22:A>G-22:A>G	TGCAGGCAAACCCAAATTCTTCGACGTTGTTACAGATCGGAAGAGCGGTTCAGCAGGAATGCCGAGACC	TGCAGGCAAACCCAAATTCTTCGACGTTGTTAC	chr07 Concatenation of 15 sequences	17950193	1	3.04496e-09	22:A>G	22	1	0.974576	0.368644	0.631356	0.025424	0.34322	0.049555	0.465491	0.257523	111.993	53.4811	0.96875
10755559|F|0--12:A>G	TGCAGACACCCTACCACTACTATAATTCTATTCCTTTACAGATCGGAAGAGCGGTTCAGCAGGAATGCC	TGCAGACACCCTACCACTACTATAATTCTATTCCTTTAC		0	0	999		12	1	0.923729	0.542373	0.457627	0.076271	0.466102	0.140908	0.496409	0.318658	66.794	53.3924	0.989583
10755559|F|0-12:A>G-12:A>G	TGCAGACACCCTGCCACTACTATAATTCTATTCCTTTACAGATCGGAAGAGCGGTTCAGCAGGAATGCC	TGCAGACACCCTGCCACTACTATAATTCTATTCCTTTAC		0	0	999	12:A>G	12	1	0.923729	0.542373	0.457627	0.076271	0.466102	0.140908	0.496409	0.318658	66.794	53.3924	0.989583
14754540|F|0--48:C>T	TGCAGAATCACTAACCTGAAAACTTTTGTGAGTTTTTTCCACAACTTTCTTCACGAAGTCTTCATTTTC	TGCAGAATCACTAACCTGAAAACTTTTGTGAGTTTTTTCCACAACTTTCTTCACGAAGTCTTCATTTTC	chr02 Concatenation of 13 sequences	6218687	1	3.70346e-29		48	1	0.991525	0.368644	0.631356	0.008475	0.360169	0.016806	0.465491	0.241148	118.112	53.33	0.96875
14754540|F|0-48:C>T-48:C>T	TGCAGAATCACTAACCTGAAAACTTTTGTGAGTTTTTTCCACAACTTTTTTCACGAAGTCTTCATTTTC	TGCAGAATCACTAACCTGAAAACTTTTGTGAGTTTTTTCCACAACTTTTTTCACGAAGTCTTCATTTTC	chr02 Concatenation of 13 sequences	6218687	1	3.70346e-29	48:C>T	48	1	0.991525	0.368644	0.631356	0.008475	0.360169	0.016806	0.465491	0.241148	118.112	53.33	0.96875
15995963|F|0--16:T>A	TGCAGAAAGATCATTGTCAATGCAACGAACGTGTTTACAGATCGGAAGAGCGGTTCAGCAGGAATGCCG	TGCAGAAAGATCATTGTCAATGCAACGAACGTGTTTAC		0	0	999		16	1	0.978814	0.216102	0.783898	0.021186	0.194915	0.041475	0.338804	0.190139	154.303	53.2632	0.989583
15995963|F|0-16:T>A-16:T>A	TGCAGAAAGATCATTGACAATGCAACGAACGTGTTTACAGATCGGAAGAGCGGTTCAGCAGGAATGCCG	TGCAGAAAGATCATTGACAATGCAACGAACGTGTTTAC		0	0	999	16:T>A	16	1	0.978814	0.216102	0.783898	0.021186	0.194915	0.041475	0.338804	0.190139	154.303	53.2632	0.989583
14755291|F|0--24:C>T	TGCAGTTGTACTGATTGTGATTATCATTGAATGGCTACTTCTCATGGGTTTCTTACAGATCGGAAGAGC	TGCAGTTGTACTGATTGTGATTATCATTGAATGGCTACTTCTCATGGGTTTCTTAC	chr02 Concatenation of 13 sequences	2406136	1	1.59626e-21		24	1	0.834746	0.783898	0.216102	0.165254	0.618644	0.275891	0.338804	0.307347	71.1667	53.24	0.9375
14755291|F|0-24:C>T-24:C>T	TGCAGTTGTACTGATTGTGATTATTATTGAATGGCTACTTCTCATGGGTTTCTTACAGATCGGAAGAGC	TGCAGTTGTACTGATTGTGATTATTATTGAATGGCTACTTCTCATGGGTTTCTTAC	chr02 Concatenation of 13 sequences	2406136	1	1.59626e-21	24:C>T	24	1	0.834746	0.783898	0.216102	0.165254	0.618644	0.275891	0.338804	0.307347	71.1667	53.24	0.9375
10756499|F|0--54:C>T	TGCAGTTTCGTTTGGACTTCAAATGGTGCATTTTGCTTTGGCTGGGTTTTTACACTCTTTTCACATTAC	TGCAGTTTCGTTTGGACTTCAAATGGTGCATTTTGCTTTGGCTGGGTTTTTACACTCTTTTCACATTAC	chr00 Concatenation of 62753 sequences	30075713	1	6.1972e-27		54	1	0.716102	0.822034	0.177966	0.283898	0.538136	0.4066	0.292588	0.349594	51.7921	53.1717	0.989583
10756499|F|0-54:C>T-54:C>T	TGCAGTTTCGTTTGGACTTCAAATGGTGCATTTTGCTTTGGCTGGGTTTTTACATTCTTTTCACATTAC	TGCAGTTTCGTTTGGACTTCAAATGGTGCATTTTGCTTTGGCTGGGTTTTTACATTCTTTTCACATTAC	chr00 Concatenation of 62753 sequences	30075713	1	6.1972e-27	54:C>T	54	1	0.716102	0.822034	0.177966	0.283898	0.538136	0.4066	0.292588	0.349594	51.7921	53.1717	0.989583
14755227|F|0--46:T>C	TGCAGGAAACAGCCACCGCGATTTCTTTTACTATTCCTCCACGCAGTCGCCCTATCTTTTACAGATCGG	TGCAGGAAACAGCCACCGCGATTTCTTTTACTATTCCTCCACGCAGTCGCCCTATCTTTTAC	chr03 Concatenation of 11 sequences	23851588	1	8.75698e-25		46	1	0.978814	0.347458	0.652542	0.021186	0.326271	0.041475	0.453462	0.247468	108.257	53.1158	0.96875
14755227|F|0-46:T>C-46:T>C	TGCAGGAAACAGCCACCGCGATTTCTTTTACTATTCCTCCACGCAGCCGCCCTATCTTTTACAGATCGG	TGCAGGAAACAGCCACCGCGATTTCTTTTACTATTCCTCCACGCAGCCGCCCTATCTTTTAC	chr03 Concatenation of 11 sequences	23851588	1	8.75698e-25	46:T>C	46	1	0.978814	0.347458	0.652542	0.021186	0.326271	0.041475	0.453462	0.247468	108.257	53.1158	0.96875
14755285|F|0--51:T>A	TGCAGTGCCACCAAATATCATTCCACCCCAAATCCCCTGTATGAGAAAATTTATTACAGATCGGAAGAG	TGCAGTGCCACCAAATATCATTCCACCCCAAATCCCCTGTATGAGAAAATTTATTAC	chr03 Concatenation of 11 sequences	24005125	1	2.12941e-20		51	1	0.822034	0.864407	0.135593	0.177966	0.686441	0.292588	0.234415	0.263502	113.939	53.1116	0.978723
14755285|F|0-51:T>A-51:T>A	TGCAGTGCCACCAAATATCATTCCACCCCAAATCCCCTGTATGAGAAAATTAATTACAGATCGGAAGAG	TGCAGTGCCACCAAATATCATTCCACCCCAAATCCCCTGTATGAGAAAATTAATTAC	chr03 Concatenation of 11 sequences	24005125	1	2.12941e-20	51:T>A	51	1	0.822034	0.864407	0.135593	0.177966	0.686441	0.292588	0.234415	0.263502	113.939	53.1116	0.978723
10754148|F|0--17:A>G	TGCAGAACCACACAATGAAAATTTTGCTTATAATTGGAAGTGTTACAGATCGGAAGAGCGGTTCAGCAG	TGCAGAACCACACAATGAAAATTTTGCTTATAATTGGAAGTGTTAC	chr02 Concatenation of 13 sequences	19205329	1	4.15575e-16		17	1	0.95339	0.504237	0.495763	0.04661	0.457627	0.088875	0.499964	0.29442	73.293	52.9392	0.979167
10754148|F|0-17:A>G-17:A>G	TGCAGAACCACACAATGGAAATTTTGCTTATAATTGGAAGTGTTACAGATCGGAAGAGCGGTTCAGCAG	TGCAGAACCACACAATGGAAATTTTGCTTATAATTGGAAGTGTTAC	chr02 Concatenation of 13 sequences	19205329	1	4.15575e-16	17:A>G	17	1	0.95339	0.504237	0.495763	0.04661	0.457627	0.088875	0.499964	0.29442	73.293	52.9392	0.979167
14755288|F|0--34:A>G	TGCAGTTAGATTGTTTCTAGTGAAACCATTCGAGACGTCTACCTCTTTACAGATCGGAAGAGCGGTTCA	TGCAGTTAGATTGTTTCTAGTGAAACCATTCGAGACGTCTACCTCTTTAC	chr10 Concatenation of 9 sequences	5528602	1	2.80742e-18		34	1	0.995763	0.169492	0.830508	0.004237	0.165254	0.008439	0.281528	0.144983	136.909	52.8958	0.96875
14755288|F|0-34:A>G-34:A>G	TGCAGTTAGATTGTTTCTAGTGAAACCATTCGAGGCGTCTACCTCTTTACAGATCGGAAGAGCGGTTCA	TGCAGTTAGATTGTTTCTAGTGAAACCATTCGAGGCGTCTACCTCTTTAC	chr10 Concatenation of 9 sequences	5528602	1	2.80742e-18	34:A>G	34	1	0.995763	0.169492	0.830508	0.004237	0.165254	0.008439	0.281528	0.144983	136.909	52.8958	0.96875
14755418|F|0--35:T>A	TGCAGCGACGGTAGCTGGCTGAGCAGAGCCGCGATTGAGTTGTCTCCGCCACCACCTCCGTTCATTACA	TGCAGCGACGGTAGCTGGCTGAGCAGAGCCGCGATTGAGTTGTCTCCGCCACCACCTCCGTTCATTACA	chr04 Concatenation of 15 sequences	7179038	1	4.79073e-28		35	1	0.95339	0.495763	0.504237	0.04661	0.449153	0.088875	0.499964	0.29442	85.7978	52.8201	0.989583
14755418|F|0-35:T>A-35:T>A	TGCAGCGACGGTAGCTGGCTGAGCAGAGCCGCGATAGAGTTGTCTCCGCCACCACCTCCGTTCATTACA	TGCAGCGACGGTAGCTGGCTGAGCAGAGCCGCGATAGAGTTGTCTCCGCCACCACCTCCGTTCATTACA	chr04 Concatenation of 15 sequences	7179038	1	4.79073e-28	35:T>A	35	1	0.95339	0.495763	0.504237	0.04661	0.449153	0.088875	0.499964	0.29442	85.7978	52.8201	0.989583
10755028|F|0--10:G>T	TGCAGAACAAGTACCATTTATACAAAATTGAATGAGGGAACACATATATTACAGATCGGAAGAGCGGTT	TGCAGAACAAGTACCATTTATACAAAATTGAATGAGGGAACACATATATTAC	chr02 Concatenation of 13 sequences	3183189	1	1.0874e-17		10	1	0.694915	0.872881	0.127119	0.305085	0.567797	0.424016	0.221919	0.322968	44.2216	52.7905	0.989583
10755028|F|0-10:G>T-10:G>T	TGCAGAACAATTACCATTTATACAAAATTGAATGAGGGAACACATATATTACAGATCGGAAGAGCGGTT	TGCAGAACAATTACCATTTATACAAAATTGAATGAGGGAACACATATATTAC	chr02 Concatenation of 13 sequences	3183189	1	1.0874e-17	10:G>T	10	1	0.694915	0.872881	0.127119	0.305085	0.567797	0.424016	0.221919	0.322968	44.2216	52.7905	0.989583
16715482|F|0--5:C>T	TGCAGCCTTCCTGGCCATTGTCAAATGGGAATGAAACTTGCTATTACAGATCGGAAGAGCGGTTCAGCA	TGCAGCCTTCCTGGCCATTGTCAAATGGGAATGAAACTTGCTATTAC	chr00 Concatenation of 62753 sequences	5915309	1	1.20569e-16		5	1	0.923729	0.686441	0.313559	0.076271	0.610169	0.140908	0.43048	0.285694	67.9542	52.7734	0.947917
16715482|F|0-5:C>T-5:C>T	TGCAGTCTTCCTGGCCATTGTCAAATGGGAATGAAACTTGCTATTACAGATCGGAAGAGCGGTTCAGCA	TGCAGTCTTCCTGGCCATTGTCAAATGGGAATGAAACTTGCTATTAC	chr00 Concatenation of 62753 sequences	5915309	1	1.20569e-16	5:C>T	5	1	0.923729	0.686441	0.313559	0.076271	0.610169	0.140908	0.43048	0.285694	67.9542	52.7734	0.947917
14755305|F|0--66:G>T	TGCAGAGGGAGAACGGGTTTGTCCGCTTTCCATAATATTTGATCGCAATATGTTTCTTTCGTTTCTGTG	TGCAGAGGGAGAACGGGTTTGTCCGCTTTCCATAATATTTGATCGCAATATGTTTCTTTCGTTTCTGTG	chr01 Concatenation of 23 sequences	3512587	1	1.72305e-27		66	1	0.923729	0.635593	0.364407	0.076271	0.559322	0.140908	0.463229	0.302068	91.6171	52.7697	0.979167
14755305|F|0-66:G>T-66:G>T	TGCAGAGGGAGAACGGGTTTGTCCGCTTTCCATAATATTTGATCGCAATATGTTTCTTTCGTTTCTTTG	TGCAGAGGGAGAACGGGTTTGTCCGCTTTCCATAATATTTGATCGCAATATGTTTCTTTCGTTTCTTTG	chr01 Concatenation of 23 sequences	3512587	1	1.72305e-27	66:G>T	66	1	0.923729	0.635593	0.364407	0.076271	0.559322	0.140908	0.463229	0.302068	91.6171	52.7697	0.979167
10756682|F|0--47:G>C	TGCAGTGTTCATCTTTGCATCAACCAATGAAGGTCACACAAGTGCAAGAAGTGTCGCAGATTACAGATC	TGCAGTGTTCATCTTTGCATCAACCAATGAAGGTCACACAAGTGCAAGAAGTGTCGCAGATTAC	chr05 Concatenation of 9 sequences	20038574	1	3.31534e-24		47	0.995763	0.995745	0.225532	0.774468	0.004255	0.221277	0.008474	0.349335	0.178904	128.976	52.6207	0.979167
10756682|F|0-47:G>C-47:G>C	TGCAGTGTTCATCTTTGCATCAACCAATGAAGGTCACACAAGTGCAACAAGTGTCGCAGATTACAGATC	TGCAGTGTTCATCTTTGCATCAACCAATGAAGGTCACACAAGTGCAACAAGTGTCGCAGATTAC	chr05 Concatenation of 9 sequences	20038574	1	3.31534e-24	47:G>C	47	0.995763	0.995745	0.225532	0.774468	0.004255	0.221277	0.008474	0.349335	0.178904	128.976	52.6207	0.979167
10754346|F|0--18:C>G	TGCAGTAAATTACACTTACAAACCAAGACTTGTTACAGATCGGAAGAGCGGTTCAGCAGGAATGCCGAG	TGCAGTAAATTACACTTACAAACCAAGACTTGTTAC	chr12 Concatenation of 9 sequences	3288909	1	8.50814e-11		18	1	0.881356	0.771186	0.228814	0.118644	0.652542	0.209135	0.352916	0.281026	66.4104	52.6195	0.958333
10754346|F|0-18:C>G-18:C>G	TGCAGTAAATTACACTTAGAAACCAAGACTTGTTACAGATCGGAAGAGCGGTTCAGCAGGAATGCCGAG	TGCAGTAAATTACACTTAGAAACCAAGACTTGTTAC	chr12 Concatenation of 9 sequences	3288909	1	8.50814e-11	18:C>G	18	1	0.881356	0.771186	0.228814	0.118644	0.652542	0.209135	0.352916	0.281026	66.4104	52.6195	0.958333
14754407|F|0--39:C>T	TGCAGATCTGTATAGAAATGAAAGTAAGAAAATGAAGAACATTACAGATCGGAAGAGCGGTTCAGCAGG	TGCAGATCTGTATAGAAATGAAAGTAAGAAAATGAAGAACATTAC	chr00 Concatenation of 62753 sequences	56586604	1	6.65169e-14		39	1	0.707627	0.915254	0.084746	0.292373	0.622881	0.413782	0.155128	0.284455	61.3641	52.5811	0.958333
14754407|F|0-39:C>T-39:C>T	TGCAGATCTGTATAGAAATGAAAGTAAGAAAATGAAGAATATTACAGATCGGAAGAGCGGTTCAGCAGG	TGCAGATCTGTATAGAAATGAAAGTAAGAAAATGAAGAATATTAC	chr00 Concatenation of 62753 sequences	56586604	1	6.65169e-14	39:C>T	39	1	0.707627	0.915254	0.084746	0.292373	0.622881	0.413782	0.155128	0.284455	61.3641	52.5811	0.958333
14755370|F|0--28:T>C	TGCAGTCAAATGCTCTACCACTGAGCTATGGACCCCTTTGTTGTTACAGATCGGAAGAGCGGTTCAGCA	TGCAGTCAAATGCTCTACCACTGAGCTATGGACCCCTTTGTTGTTAC	chr04 Concatenation of 15 sequences	26894133	1	1.20569e-16		28	0.995763	0.974468	0.140426	0.859574	0.025532	0.114894	0.04976	0.241412	0.145586	88.8231	52.5366	1
14755370|F|0-28:T>C-28:T>C	TGCAGTCAAATGCTCTACCACTGAGCTACGGACCCCTTTGTTGTTACAGATCGGAAGAGCGGTTCAGCA	TGCAGTCAAATGCTCTACCACTGAGCTACGGACCCCTTTGTTGTTAC	chr04 Concatenation of 15 sequences	26894133	1	1.20569e-16	28:T>C	28	0.995763	0.974468	0.140426	0.859574	0.025532	0.114894	0.04976	0.241412	0.145586	88.8231	52.5366	1
10755635|F|0--25:G>A	TGCAGGAACATTTGTTCCATTTGTCGAATTTACAGATCGGAAGAGCGGTTCAGCAGGAATGCCGAGACC	TGCAGGAACATTTGTTCCATTTGTCGAATTTAC	chr02 Concatenation of 13 sequences	6192986	1	3.04496e-09		25	1	0.45339	0.961864	0.038136	0.54661	0.415254	0.495655	0.073363	0.284509	43.5455	52.4819	0.979167
10755635|F|0-25:G>A-25:G>A	TGCAGGAACATTTGTTCCATTTGTCAAATTTACAGATCGGAAGAGCGGTTCAGCAGGAATGCCGAGACC	TGCAGGAACATTTGTTCCATTTGTCAAATTTAC	chr02 Concatenation of 13 sequences	6192986	1	3.04496e-09	25:G>A	25	1	0.45339	0.961864	0.038136	0.54661	0.415254	0.495655	0.073363	0.284509	43.5455	52.4819	0.979167
10755230|F|0--40:G>T	TGCAGAAACAAACCCAACATCCCATTAGTTCCAATAGTGAGCTGATTACAGATCGGAAGAGCGGTTCAG	TGCAGAAACAAACCCAACATCCCATTAGTTCCAATAGTGAGCTGATTAC	chr09 Concatenation of 13 sequences	22179243	1	1.62465e-15		40	0.610169	0.763889	0.333333	0.666667	0.236111	0.097222	0.360725	0.444444	0.402585	59.4234	52.4364	0.981481
10755230|F|0-40:G>T-40:G>T	TGCAGAAACAAACCCAACATCCCATTAGTTCCAATAGTGATCTGATTACAGATCGGAAGAGCGGTTCAG	TGCAGAAACAAACCCAACATCCCATTAGTTCCAATAGTGATCTGATTAC	chr09 Concatenation of 13 sequences	22179243	1	1.62465e-15	40:G>T	40	0.610169	0.763889	0.333333	0.666667	0.236111	0.097222	0.360725	0.444444	0.402585	59.4234	52.4364	0.981481
14755062|F|0--52:G>A	TGCAGCATTGTGAATTATCTTCAGCTTGATACTATAACAAAGTAACAAAAAGGTGAACACTTTTACAGA	TGCAGCATTGTGAATTATCTTCAGCTTGATACTATAACAAAGTAACAAAAAGGTGAACACTTTTACAGA	chr09 Concatenation of 13 sequences	6985502	1	1.72305e-27		52	1	0.830508	0.728814	0.271186	0.169492	0.559322	0.281528	0.395289	0.338409	63.9751	52.4208	0.947917
14755062|F|0-52:G>A-52:G>A	TGCAGCATTGTGAATTATCTTCAGCTTGATACTATAACAAAGTAACAAAAAGATGAACACTTTTACAGA	TGCAGCATTGTGAATTATCTTCAGCTTGATACTATAACAAAGTAACAAAAAGATGAACACTTTTACAGA	chr09 Concatenation of 13 sequences	6985502	1	1.72305e-27	52:G>A	52	1	0.830508	0.728814	0.271186	0.169492	0.559322	0.281528	0.395289	0.338409	63.9751	52.4208	0.947917
14753076|F|0--49:G>A	TGCAGCGTAAAATGACTCCTTTGCCCTTACCAGATGACCGTTGCTTCTCGGTCCATTGTACTTATTTTA	TGCAGCGTAAAATGACTCCTTTGCCCTTACCAGATGACCGTTGCTTCTCGGTCCATTGTACTTATTTTA	chr07 Concatenation of 15 sequences	2892709	1	1.72305e-27		49	1	0.90678	0.639831	0.360169	0.09322	0.54661	0.169061	0.460895	0.314978	83.4462	52.3333	0.979167
14753076|F|0-49:G>A-49:G>A	TGCAGCGTAAAATGACTCCTTTGCCCTTACCAGATGACCGTTGCTTCTCAGTCCATTGTACTTATTTTA	TGCAGCGTAAAATGACTCCTTTGCCCTTACCAGATGACCGTTGCTTCTCAGTCCATTGTACTTATTTTA	chr07 Concatenation of 15 sequences	2892709	1	1.72305e-27	49:G>A	49	1	0.90678	0.639831	0.360169	0.09322	0.54661	0.169061	0.460895	0.314978	83.4462	52.3333	0.979167
10755817|F|0--30:T>C	TGCAGCTTCTACTCCTAAAATTCATCATGATATCTCTAACATCTCTAATTTCCTCCTCTATAGCTTTTA	TGCAGCTTCTACTCCTAAAATTCATCATGATATCTCTAACATCTCTAATTTCCTCCTCTATAGCTTTTA	chr04 Concatenation of 15 sequences	22473003	1	3.70346e-29		30	1	0.330508	0.95339	0.04661	0.669492	0.283898	0.442545	0.088875	0.26571	23.5385	52.292	0.96875
10755817|F|0-30:T>C-30:T>C	TGCAGCTTCTACTCCTAAAATTCATCATGACATCTCTAACATCTCTAATTTCCTCCTCTATAGCTTTTA	TGCAGCTTCTACTCCTAAAATTCATCATGACATCTCTAACATCTCTAATTTCCTCCTCTATAGCTTTTA	chr04 Concatenation of 15 sequences	22473003	1	3.70346e-29	30:T>C	30	1	0.330508	0.95339	0.04661	0.669492	0.283898	0.442545	0.088875	0.26571	23.5385	52.292	0.96875
14754649|F|0--33:C>A	TGCAGATGGGGAAACACTCCGCTTGATGAAGGCCGAATTTGTGGAAACAAAAGTATGCTTACAGATCGG	TGCAGATGGGGAAACACTCCGCTTGATGAAGGCCGAATTTGTGGAAACAAAAGTATGCTTAC	chr09 Concatenation of 13 sequences	14050043	1	8.75698e-25		33	1	0.991525	0.012712	0.987288	0.008475	0.004237	0.016806	0.025101	0.020953	61.3768	52.2	1
14754649|F|0-33:C>A-33:C>A	TGCAGATGGGGAAACACTCCGCTTGATGAAGGCAGAATTTGTGGAAACAAAAGTATGCTTACAGATCGG	TGCAGATGGGGAAACACTCCGCTTGATGAAGGCAGAATTTGTGGAAACAAAAGTATGCTTAC	chr09 Concatenation of 13 sequences	14050043	1	8.75698e-25	33:C>A	33	1	0.991525	0.012712	0.987288	0.008475	0.004237	0.016806	0.025101	0.020953	61.3768	52.2	1
10756434|F|0--7:C>A	TGCAGAGCAAACATAAATCACCCTTTGGGTTATGAGCAATGACCTTGATCTCCACTCACCATTACAGAT	TGCAGAGCAAACATAAATCACCCTTTGGGTTATGAGCAATGACCTTGATCTCCACTCACCATTAC	chr11 Concatenation of 19 sequences	103926	1	2.03078e-26		7	1	0.398305	0.949153	0.050847	0.601695	0.347458	0.479316	0.096524	0.28792	37.2072	52.0842	1
10756434|F|0-7:C>A-7:C>A	TGCAGAGAAAACATAAATCACCCTTTGGGTTATGAGCAATGACCTTGATCTCCACTCACCATTACAGAT	TGCAGAGAAAACATAAATCACCCTTTGGGTTATGAGCAATGACCTTGATCTCCACTCACCATTAC	chr11 Concatenation of 19 sequences	103926	1	2.03078e-26	7:C>A	7	1	0.398305	0.949153	0.050847	0.601695	0.347458	0.479316	0.096524	0.28792	37.2072	52.0842	1
10755417|F|0--48:G>A	TGCAGGCTTTTGATCATCTTCAATGTAATTGTCAGATTGCTCAATAGAGTTGCTGGTCTCACCATAATA	TGCAGGCTTTTGATCATCTTCAATGTAATTGTCAGATTGCTCAATAGAGTTGCTGGTCTCACCATAATA	chr10 Concatenation of 9 sequences	786448	1	3.70346e-29		48	1	0.601695	0.915254	0.084746	0.398305	0.516949	0.479316	0.155128	0.317222	37.948	52.0264	1
10755417|F|0-48:G>A-48:G>A	TGCAGGCTTTTGATCATCTTCAATGTAATTGTCAGATTGCTCAATAGAATTGCTGGTCTCACCATAATA	TGCAGGCTTTTGATCATCTTCAATGTAATTGTCAGATTGCTCAATAGAATTGCTGGTCTCACCATAATA	chr10 Concatenation of 9 sequences	786448	1	3.70346e-29	48:G>A	48	1	0.601695	0.915254	0.084746	0.398305	0.516949	0.479316	0.155128	0.317222	37.948	52.0264	1
14755162|F|0--32:G>A	TGCAGCCGCCGCAGCCACACCTCCTTCATTCCGATCGGATCGAAAAACATCTTTACAGATCGGAAGAGC	TGCAGCCGCCGCAGCCACACCTCCTTCATTCCGATCGGATCGAAAAACATCTTTAC	chr06 Concatenation of 13 sequences	10507861	1	7.42665e-20		32	1	0.974576	0.097458	0.902542	0.025424	0.072034	0.049555	0.175919	0.112737	79.1495	52	1
14755162|F|0-32:G>A-32:G>A	TGCAGCCGCCGCAGCCACACCTCCTTCATTCCAATCGGATCGAAAAACATCTTTACAGATCGGAAGAGC	TGCAGCCGCCGCAGCCACACCTCCTTCATTCCAATCGGATCGAAAAACATCTTTAC	chr06 Concatenation of 13 sequences	10507861	1	7.42665e-20	32:G>A	32	1	0.974576	0.097458	0.902542	0.025424	0.072034	0.049555	0.175919	0.112737	79.1495	52	1
10755373|F|0--14:G>A	TGCAGCCCTGAAAAGGAGAAGGTAGCTGAAGGTATGCAGTTGCCCTTTTTCATTATATGTTTACAGATC	TGCAGCCCTGAAAAGGAGAAGGTAGCTGAAGGTATGCAGTTGCCCTTTTTCATTATATGTTTAC	chr02 Concatenation of 13 sequences	22567316	1	7.12585e-26		14	1	1	0.004237	0.995763	0	0.004237	0	0.008439	0.004219	94.3529	52	1
10755373|F|0-14:G>A-14:G>A	TGCAGCCCTGAAAAAGAGAAGGTAGCTGAAGGTATGCAGTTTCCCTTTTTCATTATATGTTTACAGATC	TGCAGCCCTGAAAAAGAGAAGGTAGCTGAAGGTATGCAGTTTCCCTTTTTCATTATATGTTTAC	chr02 Concatenation of 13 sequences	22567316	1	7.12585e-26	14:G>A	14	1	1	0.004237	0.995763	0	0.004237	0	0.008439	0.004219	94.3529	52	1
10756248|F|0--38:G>A	TGCAGAAGCCAGAGGGACGTGATTGTTCAGGGAAGTCTGTGTCTTCCCTGTTTAGCATTACAGATCGGA	TGCAGAAGCCAGAGGGACGTGATTGTTCAGGGAAGTCTGTGTCTTCCCTGTTTAGCATTAC	chr01 Concatenation of 23 sequences	33622098	1	1.42679e-22		38	1	0.966102	0.338983	0.661017	0.033898	0.305085	0.065498	0.448147	0.256823	98.5429	51.9889	1
10756248|F|0-38:G>A-38:G>A	TGCAGAAGCCAGAGGGACGTGATTGTTCAGGGAAGTCTATGTCTTCCCTGTTTAGCATTACAGATCGGA	TGCAGAAGCCAGAGGGACGTGATTGTTCAGGGAAGTCTATGTCTTCCCTGTTTAGCATTAC	chr01 Concatenation of 23 sequences	33622098	1	1.42679e-22	38:G>A	38	1	0.966102	0.338983	0.661017	0.033898	0.305085	0.065498	0.448147	0.256823	98.5429	51.9889	1
14755268|F|0--30:C>T	TGCAGCTTCTACGCCTAAAATTCATCATGGCATCTCTAATTTCCTCCTCTATAGCTTTTACAGATCGGA	TGCAGCTTCTACGCCTAAAATTCATCATGGCATCTCTAATTTCCTCCTCTATAGCTTTTAC	chr03 Concatenation of 11 sequences	7659219	1	1.42679e-22		30	1	0.65678	0.855932	0.144068	0.34322	0.512712	0.45084	0.246625	0.348732	59.6611	51.9283	0.979167
14755268|F|0-30:C>T-30:C>T	TGCAGCTTCTACGCCTAAAATTCATCATGGTATCTCTAATTTCCTCCTCTATAGCTTTTACAGATCGGA	TGCAGCTTCTACGCCTAAAATTCATCATGGTATCTCTAATTTCCTCCTCTATAGCTTTTAC	chr03 Concatenation of 11 sequences	7659219	1	1.42679e-22	30:C>T	30	1	0.65678	0.855932	0.144068	0.34322	0.512712	0.45084	0.246625	0.348732	59.6611	51.9283	0.979167
10756342|F|0--57:G>A	TGCAGTTGCACATTGCCAACTAATTATTGTCTCCAAGTAAGTTCTTGTTAGATTCACGAATCCTTGAAA	TGCAGTTGCACATTGCCAACTAATTATTGTCTCCAAGTAAGTTCTTGTTAGATTCACGAATCCTTGAAA	chr09 Concatenation of 13 sequences	20968359	1	3.70346e-29		57	1	0.550847	0.932203	0.067797	0.449153	0.483051	0.494829	0.1264	0.310615	34.8077	51.8876	0.958333
10756342|F|0-57:G>A-57:G>A	TGCAGTTGCACATTGCCAACTAATTATTGTCTCCAAGTAAGTTCTTGTTAGATTCACAAATCCTTGAAA	TGCAGTTGCACATTGCCAACTAATTATTGTCTCCAAGTAAGTTCTTGTTAGATTCACAAATCCTTGAAA	chr09 Concatenation of 13 sequences	20968359	1	3.70346e-29	57:G>A	57	1	0.550847	0.932203	0.067797	0.449153	0.483051	0.494829	0.1264	0.310615	34.8077	51.8876	0.958333
14754653|F|0--9:C>T	TGCAGATTACGGATGACTACAAGTTTCATATCTCCCTTGGTTGTCAACAAAGCTAACAAAAACTTATGA	TGCAGATTACGGATGACTACAAGTTTCATATCTCCCTTGGTTGTCAACAAAGCTAACAAAAACTTATGA	chr01 Concatenation of 23 sequences	8995156	1	3.70346e-29		9	1	0.936441	0.610169	0.389831	0.063559	0.54661	0.119039	0.475725	0.297382	79.1547	51.8603	0.989583
14754653|F|0-9:C>T-9:C>T	TGCAGATTATGGATGACTACAAGTTTCATATCTCCCTTGGTTGTCAACAAAGCTAACAAAAACTTATGA	TGCAGATTATGGATGACTACAAGTTTCATATCTCCCTTGGTTGTCAACAAAGCTAACAAAAACTTATGA	chr01 Concatenation of 23 sequences	8995156	1	3.70346e-29	9:C>T	9	1	0.936441	0.610169	0.389831	0.063559	0.54661	0.119039	0.475725	0.297382	79.1547	51.8603	0.989583
10755160|F|0--22:T>C	TGCAGGCCACCGCCGACGTCACTGCCGGTTACAGATCGGAAGAGCGGTTCAGCAGGAATGCCGAGACCG	TGCAGGCCACCGCCGACGTCACTGCCGGTTAC		0	0	999		22	1	0.872881	0.65678	0.34322	0.127119	0.529661	0.221919	0.45084	0.33638	77.1526	51.7322	0.968085
10755160|F|0-22:T>C-22:T>C	TGCAGGCCACCGCCGACGTCACCGCCGGTTACAGATCGGAAGAGCGGTTCAGCAGGAATGCCGAGACCG	TGCAGGCCACCGCCGACGTCACCGCCGGTTAC		0	0	999	22:T>C	22	1	0.872881	0.65678	0.34322	0.127119	0.529661	0.221919	0.45084	0.33638	77.1526	51.7322	0.968085
14755339|F|0--15:A>G	TGCAGGGGTTGCTACATTTTGCCGTGTTACAGATCGGAAGAGCGGTTCAGCAGGAATGCCGAGACCGAT	TGCAGGGGTTGCTACATTTTGCCGTGTTAC		0	0	999		15	1	0.987288	0.372881	0.627119	0.012712	0.360169	0.025101	0.467682	0.246391	104.958	51.7207	0.958333
14755339|F|0-15:A>G-15:A>G	TGCAGGGGTTGCTACGTTTTGCCGTGTTACAGATCGGAAGAGCGGTTCAGCAGGAATGCCGAGACCGAT	TGCAGGGGTTGCTACGTTTTGCCGTGTTAC		0	0	999	15:A>G	15	1	0.987288	0.372881	0.627119	0.012712	0.360169	0.025101	0.467682	0.246391	104.958	51.7207	0.958333
14754909|F|0--20:T>C	TGCAGAGGTTCAGATTAGTTTGCAAGCAGCATAGGACTTACAGATCGGAAGAGCGGTTCAGCAGGAATG	TGCAGAGGTTCAGATTAGTTTGCAAGCAGCATAGGACTTAC	chr10 Concatenation of 9 sequences	4545575	1	1.9574e-13		20	1	0.915254	0.504237	0.495763	0.084746	0.419492	0.155128	0.499964	0.327546	73.1635	51.705	0.968085
14754909|F|0-20:T>C-20:T>C	TGCAGAGGTTCAGATTAGTTCGCAAGCAGCATAGGACTTACAGATCGGAAGAGCGGTTCAGCAGGAATG	TGCAGAGGTTCAGATTAGTTCGCAAGCAGCATAGGACTTAC	chr10 Concatenation of 9 sequences	4545575	1	1.9574e-13	20:T>C	20	1	0.915254	0.504237	0.495763	0.084746	0.419492	0.155128	0.499964	0.327546	73.1635	51.705	0.968085
10755542|F|0--33:G>A	TGCAGAAAAGAGTTCACAAAATAAATCATAACCGCATGTAATTACAGATCGGAAGAGCGGTTCAGCAGG	TGCAGAAAAGAGTTCACAAAATAAATCATAACCGCATGTAATTAC	chr01 Concatenation of 23 sequences	34192949	1	1.42969e-15		33	1	0.855932	0.766949	0.233051	0.144068	0.622881	0.246625	0.357476	0.30205	59.6789	51.6864	0.96875
10755542|F|0-33:G>A-33:G>A	TGCAGAAAAGAGTTCACAAAATAAATCATAACCACATGTAATTACAGATCGGAAGAGCGGTTCAGCAGG	TGCAGAAAAGAGTTCACAAAATAAATCATAACCACATGTAATTAC	chr01 Concatenation of 23 sequences	34192949	1	1.42969e-15	33:G>A	33	1	0.855932	0.766949	0.233051	0.144068	0.622881	0.246625	0.357476	0.30205	59.6789	51.6864	0.96875
14755152|F|0--17:C>T	TGCAGCACAAAGATATGCAGCTCAAATGCTTCAGGTTACCTTTTGTTACAGATCGGAAGAGCGGTTCAG	TGCAGCACAAAGATATGCAGCTCAAATGCTTCAGGTTACCTTTTGTTAC	chr10 Concatenation of 9 sequences	5557003	1	4.51712e-16		17	1	0.991525	0.40678	0.59322	0.008475	0.398305	0.016806	0.48262	0.249713	123.446	51.6446	1
14755152|F|0-17:C>T-17:C>T	TGCAGCACAAAGATATGTAGCTCAAATGCTTCAGGTTACCTTTTGTTACAGATCGGAAGAGCGGTTCAG	TGCAGCACAAAGATATGTAGCTCAAATGCTTCAGGTTACCTTTTGTTAC	chr10 Concatenation of 9 sequences	5557003	1	4.51712e-16	17:C>T	17	1	0.991525	0.40678	0.59322	0.008475	0.398305	0.016806	0.48262	0.249713	123.446	51.6446	1
14754388|F|0--32:T>G	TGCAGAGAGAATCTAAAAACTTGCTAAATTATTTCTTTACAGATCGGAAGAGCGGTTCAGCAGGAATGC	TGCAGAGAGAATCTAAAAACTTGCTAAATTATTTCTTTAC	chr02 Concatenation of 13 sequences	4832311	1	6.64894e-13		32	1	0.961864	0.423729	0.576271	0.038136	0.385593	0.073363	0.488365	0.280864	73.7365	51.6417	0.979167
14754388|F|0-32:T>G-32:T>G	TGCAGAGAGAATCTAAAAACTTGCTAAATTATGTCTTTACAGATCGGAAGAGCGGTTCAGCAGGAATGC	TGCAGAGAGAATCTAAAAACTTGCTAAATTATGTCTTTAC	chr02 Concatenation of 13 sequences	4832311	1	6.64894e-13	32:T>G	32	1	0.961864	0.423729	0.576271	0.038136	0.385593	0.073363	0.488365	0.280864	73.7365	51.6417	0.979167
10756315|F|0--39:G>A	TGCAGAGTTCTACACTGCACTCCCACACCAAACAATTTCGTGCCACTTTCGCCGCTTGCGAGATGCAAT	TGCAGAGTTCTACACTGCACTCCCACACCAAACAATTTCGTGCCACTTTCGCCGCTTGCGAGATGCAAT	chr01 Concatenation of 23 sequences	33180022	1	1.72305e-27		39	1	0.919492	0.478814	0.521186	0.080508	0.398305	0.148054	0.499102	0.323578	77.5977	51.4511	0.989583
10756315|F|0-39:G>A-39:G>A	TGCAGAGTTCTACACTGCACTCCCACACCAAACAATTTCATGCCACTTTCGCCGCTTGCGAGATGCAAT	TGCAGAGTTCTACACTGCACTCCCACACCAAACAATTTCATGCCACTTTCGCCGCTTGCGAGATGCAAT	chr01 Concatenation of 23 sequences	33180022	1	1.72305e-27	39:G>A	39	1	0.919492	0.478814	0.521186	0.080508	0.398305	0.148054	0.499102	0.323578	77.5977	51.4511	0.989583
10756541|F|0--18:C>T	TGCAGATGGGATAACTTTCGCTACCAAGATTGAGAAGTAATACGAGCTTTTACAGATCGGAAGAGCGGT	TGCAGATGGGATAACTTTCGCTACCAAGATTGAGAAGTAATACGAGCTTTTAC		0	0	999		18	0.79661	0.744681	0.494681	0.505319	0.255319	0.239362	0.380263	0.499943	0.440103	83.436	51.3429	0.926471
10756541|F|0-18:C>T-18:C>T	TGCAGATGGGATAACTTTTGCTACCAAGATTGAGAAGTAATACGAGTTTTTACAGATCGGAAGAGCGGT	TGCAGATGGGATAACTTTTGCTACCAAGATTGAGAAGTAATACGAGTTTTTAC		0	0	999	18:C>T	18	0.79661	0.744681	0.494681	0.505319	0.255319	0.239362	0.380263	0.499943	0.440103	83.436	51.3429	0.926471
10756513|F|0--52:A>T	TGCAGTAGTGTTTTCAAGCTCTTTACTGCTGTGGCCGTCCTTTTCTGCTGCTACAGATTACAGATCGGA	TGCAGTAGTGTTTTCAAGCTCTTTACTGCTGTGGCCGTCCTTTTCTGCTGCTACAGATTAC	chr00 Concatenation of 62753 sequences	15990378	1	1.42679e-22		52	1	0.911017	0.728814	0.271186	0.088983	0.639831	0.16213	0.395289	0.278709	86.1673	51.3158	0.979167
10756513|F|0-52:A>T-52:A>T	TGCAGTAGTGTTTTCAAGCTCTTTACTGCTGTGGCCGTCCTTTTCTGCTGCTTCAGATTACAGATCGGA	TGCAGTAGTGTTTTCAAGCTCTTTACTGCTGTGGCCGTCCTTTTCTGCTGCTTCAGATTAC	chr00 Concatenation of 62753 sequences	15990378	1	1.42679e-22	52:A>T	52	1	0.911017	0.728814	0.271186	0.088983	0.639831	0.16213	0.395289	0.278709	86.1673	51.3158	0.979167
10755595|F|0--36:C>A	TGCAGCATACACGAAAATTGTTTCAATAAACATCTCCCAGATATTACAGATCGGAAGAGCGGTTCAGCA	TGCAGCATACACGAAAATTGTTTCAATAAACATCTCCCAGATATTAC	chr08 Concatenation of 13 sequences	5099061	1	2.60986e-13		36	1	0.983051	0.411017	0.588983	0.016949	0.394068	0.033324	0.484164	0.258744	87.4099	51.2101	0.989583
10755595|F|0-36:C>A-36:C>A	TGCAGCATACACGAAAATTGTTTCAATAAACATCTCACGGATATTACAGATCGGAAGAGCGGTTCAGCA	TGCAGCATACACGAAAATTGTTTCAATAAACATCTCACGGATATTAC	chr08 Concatenation of 13 sequences	5099061	1	2.60986e-13	36:C>A	36	1	0.983051	0.411017	0.588983	0.016949	0.394068	0.033324	0.484164	0.258744	87.4099	51.2101	0.989583
14755234|F|0--40:T>C	TGCAGTACCAGCTCTACTCACACCTAAGAAAGATGGAAGTTGGAGAATGTGTGTAGACAGCCGAGCAAT	TGCAGTACCAGCTCTACTCACACCTAAGAAAGATGGAAGTTGGAGAATGTGTGTAGACAGCCGAGCAAT	chr08 Concatenation of 13 sequences	12507079	1	1.72305e-27		40	1	0.983051	0.29661	0.70339	0.016949	0.279661	0.033324	0.417265	0.225294	96.5548	51.1613	1
14755234|F|0-40:T>C-40:T>C	TGCAGTACCAGCTCTACTCACACCTAAGAAAGATGGAAGTCGGAGAATGTGTGTAGACAGCCGAGCAAT	TGCAGTACCAGCTCTACTCACACCTAAGAAAGATGGAAGTCGGAGAATGTGTGTAGACAGCCGAGCAAT	chr08 Concatenation of 13 sequences	12507079	1	1.72305e-27	40:T>C	40	1	0.983051	0.29661	0.70339	0.016949	0.279661	0.033324	0.417265	0.225294	96.5548	51.1613	1
14754923|F|0--19:A>C	TGCAGATGCTGTACAGGTCAATTTCCCCTCTTTGTGATTGCAGTATCTTACAGATCGGAAGAGCGGTTC	TGCAGATGCTGTACAGGTCAATTTCCCCTCTTTGTGATTGCAGTATCTTAC	chr10 Concatenation of 9 sequences	2340701	1	8.10589e-19		19	1	0.995763	0.063559	0.936441	0.004237	0.059322	0.008439	0.119039	0.063739	187.715	51.0667	1
14754923|F|0-19:A>C-19:A>C	TGCAGATGCTGTACAGGTCCATTTCCCCTCTTTGTGATTGCAGTATCTTACAGATCGGAAGAGCGGTTC	TGCAGATGCTGTACAGGTCCATTTCCCCTCTTTGTGATTGCAGTATCTTAC	chr10 Concatenation of 9 sequences	2340701	1	8.10589e-19	19:A>C	19	1	0.995763	0.063559	0.936441	0.004237	0.059322	0.008439	0.119039	0.063739	187.715	51.0667	1
14754955|F|0--19:G>A	TGCAGCTTCTTCACGTTCAGGGCCAGATTTACAGATCGGAAGAGCGGTTCAGCAGGAATGCCGAGACCG	TGCAGCTTCTTCACGTTCAGGGCCAGATTTAC	chr03 Concatenation of 11 sequences	24179224	1	1.09516e-08		19	1	1	0.114407	0.885593	0	0.114407	0	0.202636	0.101318	132.464	51.0588	0.989583
14754955|F|0-19:G>A-19:G>A	TGCAGCTTCTTCACGTTCAAGGCCAGATTTACAGATCGGAAGAGCGGTTCAGCAGGAATGCCGAGACCG	TGCAGCTTCTTCACGTTCAAGGCCAGATTTAC	chr03 Concatenation of 11 sequences	24179224	1	1.09516e-08	19:G>A	19	1	1	0.114407	0.885593	0	0.114407	0	0.202636	0.101318	132.464	51.0588	0.989583
10756321|F|0--49:C>T	TGCAGCATGAGAGCATGGGGCCTAAAGGAGGGTTCAGCTACTTTGTTTTCCAAAAACTTCATGAAAATA	TGCAGCATGAGAGCATGGGGCCTAAAGGAGGGTTCAGCTACTTTGTTTTCCAAAAACTTCATGAAAATA	chr01 Concatenation of 23 sequences	4053777	1	1.72305e-27		49	1	0.550847	0.932203	0.067797	0.449153	0.483051	0.494829	0.1264	0.310615	36.7898	51.0449	0.989362
10756321|F|0-49:C>T-49:C>T	TGCAGCATGAGAGCATGGGGCCTAAAGGAGGGTTCAGCTACTTTGTTTTTCAAAAACTTCATGAAAATA	TGCAGCATGAGAGCATGGGGCCTAAAGGAGGGTTCAGCTACTTTGTTTTTCAAAAACTTCATGAAAATA	chr01 Concatenation of 23 sequences	4053777	1	1.72305e-27	49:C>T	49	1	0.550847	0.932203	0.067797	0.449153	0.483051	0.494829	0.1264	0.310615	36.7898	51.0449	0.989362
14819756|F|0--8:T>C	TGCAGCATTACAATTAGATAAACTGAAGTGGGCCTATTATCTGATTACAGATCGGAAGAGCGGTTCAGC	TGCAGCATTACAATTAGATAAACTGAAGTGGGCCTATTATCTGATTAC	chr01 Concatenation of 23 sequences	32758880	1	1.55966e-15		8	1	0.957627	0.402542	0.597458	0.042373	0.360169	0.081155	0.481004	0.281079	70.9457	50.9915	0.989583
14819756|F|0-8:T>C-8:T>C	TGCAGCATCACAGTTAGATAAACTGAAGTGGGCCTATTATCTGATTACAGATCGGAAGAGCGGTTCAGC	TGCAGCATCACAGTTAGATAAACTGAAGTGGGCCTATTATCTGATTAC	chr01 Concatenation of 23 sequences	32758880	1	1.55966e-15	8:T>C	8	1	0.957627	0.402542	0.597458	0.042373	0.360169	0.081155	0.481004	0.281079	70.9457	50.9915	0.989583
14754374|F|0--48:T>C	TGCAGAAGCCACATGTCCTCGCTCTTGTTCAAACTTAGAAATAACGAATAGTGTTACAGATCGGAAGAG	TGCAGAAGCCACATGTCCTCGCTCTTGTTCAAACTTAGAAATAACGAATAGTGTTAC	chr06 Concatenation of 13 sequences	26005168	1	4.57688e-22		48	1	0.923729	0.627119	0.372881	0.076271	0.550847	0.140908	0.467682	0.304295	90.709	50.9535	0.947917
14754374|F|0-48:T>C-48:T>C	TGCAGAAGCCACATGTCCTCGCTCTTGTTCAAACTTAGAAATAACGAACAGTGTTACAGATCGGAAGAG	TGCAGAAGCCACATGTCCTCGCTCTTGTTCAAACTTAGAAATAACGAACAGTGTTAC	chr06 Concatenation of 13 sequences	26005168	1	4.57688e-22	48:T>C	48	1	0.923729	0.627119	0.372881	0.076271	0.550847	0.140908	0.467682	0.304295	90.709	50.9535	0.947917
10754274|F|0--14:C>T	TGCAGCTGTCGAAACAGTCCTCTAACCACCTCCGTTTACAGATCGGAAGAGCGGTTCAGCAGGAATGCC	TGCAGCTGTCGAAACAGTCCTCTAACCACCTCCGTTTAC	chr01 Concatenation of 23 sequences	18028838	1	2.25071e-12		14	0.877119	0.89372	0.352657	0.647343	0.10628	0.246377	0.189969	0.45658	0.323275	80.1205	50.9494	0.986486
10754274|F|0-14:C>T-14:C>T	TGCAGCTGTCGAAATAGTCCTCTAACCACCTCCGTTTACAGATCGGAAGAGCGGTTCAGCAGGAATGCC	TGCAGCTGTCGAAATAGTCCTCTAACCACCTCCGTTTAC	chr01 Concatenation of 23 sequences	18028838	1	2.25071e-12	14:C>T	14	0.877119	0.89372	0.352657	0.647343	0.10628	0.246377	0.189969	0.45658	0.323275	80.1205	50.9494	0.986486
10756553|F|0--39:T>C	TGCAGTTTCAGAAGCTATTCTCAAGCGAGCTTCCCAAGATATGTGATTACAGATCGGAAGAGCGGTTCA	TGCAGTTTCAGAAGCTATTCTCAAGCGAGCTTCCCAAGATATGTGATTAC	chr03 Concatenation of 11 sequences	6309639	1	2.80742e-18		39	0.652542	0.857143	0.266234	0.733766	0.142857	0.123377	0.244898	0.390707	0.317802	63.8889	50.902	0.967742
10756553|F|0-39:T>C-39:T>C	TGCAGTTTCAGAAGCTATTCTCAAGCGAGCTTCCCAAGACATGTTATTACAGATCGGAAGAGCGGTTCA	TGCAGTTTCAGAAGCTATTCTCAAGCGAGCTTCCCAAGACATGTTATTAC	chr03 Concatenation of 11 sequences	6309639	1	2.80742e-18	39:T>C	39	0.652542	0.857143	0.266234	0.733766	0.142857	0.123377	0.244898	0.390707	0.317802	63.8889	50.902	0.967742
15995608|F|0--66:C>T	TGCAGCTGTTGAGAAGAAGGAAGAGCCAGCTGAGGAGTCCGATGACGACATGGGTTTCAGCTTGTTCGA	TGCAGCTGTTGAGAAGAAGGAAGAGCCAGCTGAGGAGTCCGATGACGACATGGGTTTCAGCTTGTTCGA	chr00 Concatenation of 62753 sequences	17465813	1	3.70346e-29		66	0.995763	0.92766	0.561702	0.438298	0.07234	0.489362	0.134215	0.492386	0.3133	88.4226	50.8734	0.93617
15995608|F|0-66:C>T-66:C>T	TGCAGCTGTTGAGAAGAAGGAAGAGCCAGCTGAGGAGTCCGATGACGACATGGGTTTCAGCTTGTTTGA	TGCAGCTGTTGAGAAGAAGGAAGAGCCAGCTGAGGAGTCCGATGACGACATGGGTTTCAGCTTGTTTGA	chr00 Concatenation of 62753 sequences	17465813	1	3.70346e-29	66:C>T	66	0.995763	0.92766	0.561702	0.438298	0.07234	0.489362	0.134215	0.492386	0.3133	88.4226	50.8734	0.93617
10755552|F|0--28:G>A	TGCAGAAGCTAAGGGAGAGGATTTCCCAGTCCCTTTTTACAGATCGGAAGAGCGGTTCAGCAGGAATGC	TGCAGAAGCTAAGGGAGAGGATTTCCCAGTCCCTTTTTAC	chr00 Concatenation of 62753 sequences	10866710	1	6.64894e-13		28	0.966102	0.986842	0.065789	0.934211	0.013158	0.052632	0.02597	0.122922	0.074446	73.6923	50.7647	1
10755552|F|0-28:G>A-28:G>A	TGCAGAAGCTAAGGGAGAGGATTTCCCAATCCCTTTTTACAGATCGGAAGAGCGGTTCAGCAGGAATGC	TGCAGAAGCTAAGGGAGAGGATTTCCCAATCCCTTTTTAC	chr00 Concatenation of 62753 sequences	10866710	1	6.64894e-13	28:G>A	28	0.966102	0.986842	0.065789	0.934211	0.013158	0.052632	0.02597	0.122922	0.074446	73.6923	50.7647	1
14820204|F|0--11:C>G	TGCAGCATATACTAGGGCTTGCTGGTTTGTGGTTCCATACTGTTACAGATCGGAAGAGCGGTTCAGCAG	TGCAGCATATACTAGGGCTTGCTGGTTTGTGGTTCCATACTGTTAC		0	0	999		11	0.991525	0.952991	0.521368	0.478632	0.047009	0.474359	0.089597	0.499087	0.294342	89.7802	50.723	0.979167
14820204|F|0-11:C>G-11:C>G	TGCAGCATATAGTAGGGCTTGCTAGTTTGTGGTTCCATACTGTTACAGATCGGAAGAGCGGTTCAGCAG	TGCAGCATATAGTAGGGCTTGCTAGTTTGTGGTTCCATACTGTTAC		0	0	999	11:C>G	11	0.991525	0.952991	0.521368	0.478632	0.047009	0.474359	0.089597	0.499087	0.294342	89.7802	50.723	0.979167
10756007|F|0--57:G>T	TGCAGACCACAACTCTATATAGCATACTAGGGCATGTGACAATAAGTTTAGTGTTTCGTAGTAAATTAC	TGCAGACCACAACTCTATATAGCATACTAGGGCATGTGACAATAAGTTTAGTGTTTCGTAGTAAATTAC	chr12 Concatenation of 9 sequences	22211167	1	1.332e-28		57	1	0.733051	0.851695	0.148305	0.266949	0.584746	0.391375	0.252621	0.321998	54.6963	50.7172	0.989583
10756007|F|0-57:G>T-57:G>T	TGCAGACCACAACTCTATATAGCATACTAGGGCATGTGACAATAAGTTTAGTGTTTCTTAGTAAATTAC	TGCAGACCACAACTCTATATAGCATACTAGGGCATGTGACAATAAGTTTAGTGTTTCTTAGTAAATTAC	chr12 Concatenation of 9 sequences	22211167	1	1.332e-28	57:G>T	57	1	0.733051	0.851695	0.148305	0.266949	0.584746	0.391375	0.252621	0.321998	54.6963	50.7172	0.989583
10755025|F|0--30:C>G	TGCAGAAAGATCAAATCTCACAAATCCCAACAACAGTTCTTTGTTTTTCCACTTTACAGATCGGAAGAG	TGCAGAAAGATCAAATCTCACAAATCCCAACAACAGTTCTTTGTTTTTCCACTTTAC	chr03 Concatenation of 11 sequences	21448744	1	4.57688e-22		30	1	0.919492	0.567797	0.432203	0.080508	0.487288	0.148054	0.490807	0.31943	72.8168	50.6173	0.947917
10755025|F|0-30:C>G-30:C>G	TGCAGAAAGATCAAATCTCACAAATCCCAAGAACAGTTCTTTGTTTTTCCACTTTACAGATCGGAAGAG	TGCAGAAAGATCAAATCTCACAAATCCCAAGAACAGTTCTTTGTTTTTCCACTTTAC	chr03 Concatenation of 11 sequences	21448744	1	4.57688e-22	30:C>G	30	1	0.919492	0.567797	0.432203	0.080508	0.487288	0.148054	0.490807	0.31943	72.8168	50.6173	0.947917
10751732|F|0--5:C>T	TGCAGCTTTCATTTTTTGCTGGTTAGGTTTACAGATCGGAAGAGCGGTTCAGCAGGAATGCCGAGACCG	TGCAGCTTTCATTTTTTGCTGGTTAGGTTTAC	chr06 Concatenation of 13 sequences	26109663	1	1.09516e-08		5	0.966102	0.701754	0.684211	0.315789	0.298246	0.385965	0.41859	0.432133	0.425362	51.592	50.5722	0.968085
10751732|F|0-5:C>T-5:C>T	TGCAGTTTTCATTTTTTGTTGGTTAGGTTTACAGATCGGAAGAGCGGTTCAGCAGGAATGCCGAGACCG	TGCAGTTTTCATTTTTTGTTGGTTAGGTTTAC	chr06 Concatenation of 13 sequences	26109663	1	1.09516e-08	5:C>T	5	0.966102	0.701754	0.684211	0.315789	0.298246	0.385965	0.41859	0.432133	0.425362	51.592	50.5722	0.968085
14755142|F|0--22:G>A	TGCAGAGATAAATGATTTCTCCGATGTCTACCTTCCCATATGAGGTACAACATTTACAGATCGGAAGAG	TGCAGAGATAAATGATTTCTCCGATGTCTACCTTCCCATATGAGGTACAACATTTAC	chr02 Concatenation of 13 sequences	17390909	1	4.57688e-22		22	1	0.902542	0.644068	0.355932	0.097458	0.54661	0.175919	0.458489	0.317204	82.3658	50.5573	0.989583
14755142|F|0-22:G>A-22:G>A	TGCAGAGATAAATGATTTCTCCAATGTCTACCTTCCCATATGAGGTACAACATTTACAGATCGGAAGAG	TGCAGAGATAAATGATTTCTCCAATGTCTACCTTCCCATATGAGGTACAACATTTAC	chr02 Concatenation of 13 sequences	17390909	1	4.57688e-22	22:G>A	22	1	0.902542	0.644068	0.355932	0.097458	0.54661	0.175919	0.458489	0.317204	82.3658	50.5573	0.989583
10755762|F|0--61:C>T	TGCAGAGGTTCGAAGAAGCAGCAAACTCTTTTTACGAGGGCGTCCAGCTTGACCCTAACAACATGGCAC	TGCAGAGGTTCGAAGAAGCAGCAAACTCTTTTTACGAGGGCGTCCAGCTTGACCCTAACAACATGGCAC	chr05 Concatenation of 9 sequences	26187559	1	1.72305e-27		61	1	0.495763	0.919492	0.080508	0.504237	0.415254	0.499964	0.148054	0.324009	37.6143	50.5513	0.978723
10755762|F|0-61:C>T-61:C>T	TGCAGAGGTTCGAAGAAGCAGCAAACTCTTTTTACGAGGGCGTCCAGCTTGACCCTAACAATATGGCAC	TGCAGAGGTTCGAAGAAGCAGCAAACTCTTTTTACGAGGGCGTCCAGCTTGACCCTAACAATATGGCAC	chr05 Concatenation of 9 sequences	26187559	1	1.72305e-27	61:C>T	61	1	0.495763	0.919492	0.080508	0.504237	0.415254	0.499964	0.148054	0.324009	37.6143	50.5513	0.978723
10755727|F|0--65:A>T	TGCAGAAATTTATTGAATGTATCCCAAGACTTCTCTGCATAGCGGTTGCGAATATCTGAAGAAAAATTT	TGCAGAAATTTATTGAATGTATCCCAAGACTTCTCTGCATAGCGGTTGCGAATATCTGAAGAAAAATTT	chr03 Concatenation of 11 sequences	19727872	1	1.72305e-27		65	1	0.567797	0.923729	0.076271	0.432203	0.491525	0.490807	0.140908	0.315858	36.8712	50.4189	0.979167
10755727|F|0-65:A>T-65:A>T	TGCAGAAATTTATTGAATGTATCCCAAGACTTCTCTGCATAGCGGTTGCGAATATCTGAAGAAAATTTT	TGCAGAAATTTATTGAATGTATCCCAAGACTTCTCTGCATAGCGGTTGCGAATATCTGAAGAAAATTTT	chr03 Concatenation of 11 sequences	19727872	1	1.72305e-27	65:A>T	65	1	0.567797	0.923729	0.076271	0.432203	0.491525	0.490807	0.140908	0.315858	36.8712	50.4189	0.979167
14755237|F|0--19:G>T	TGCAGTCATTGGCTCAACTGGCGGAGAATTTGCATAAACGCAATAATCAATCTCCACCATAAGTTCACT	TGCAGTCATTGGCTCAACTGGCGGAGAATTTGCATAAACGCAATAATCAATCTCCACCATAAGTTCACT	chr04 Concatenation of 15 sequences	29779905	1	8.01659e-26		19	1	0.966102	0.334746	0.665254	0.033898	0.300847	0.065498	0.445382	0.25544	71.2179	50.4157	0.989583
14755237|F|0-19:G>T-19:G>T	TGCAGTCATTGGCTCAACTTGCGGAGAATTTGCATAAACGCAATAATCAATCTCCACCATAAGTTACAG	TGCAGTCATTGGCTCAACTTGCGGAGAATTTGCATAAACGCAATAATCAATCTCCACCATAAGTTACAG	chr04 Concatenation of 15 sequences	29779905	1	8.01659e-26	19:G>T	19	1	0.966102	0.334746	0.665254	0.033898	0.300847	0.065498	0.445382	0.25544	71.2179	50.4157	0.989583
14755326|F|0--20:A>T	TGCAGCAATTCAGCAAAGACAATAAGAATGTGGTGAAGTGCTTAGCTTACAGATCGGAAGAGCGGTTCA	TGCAGCAATTCAGCAAAGACAATAAGAATGTGGTGAAGTGCTTAGCTTAC	chr08 Concatenation of 13 sequences	918538	1	1.30617e-16		20	0.978814	0.632035	0.861472	0.138528	0.367965	0.493506	0.465134	0.238676	0.351905	45.4826	50.2562	0.967391
14755326|F|0-20:A>T-20:A>T	TGCAGCAATTCAGCAAAGACTATAAGAATGTGGTGAAGTGCTTAGCTTACAGATCGGAAGAGCGGTTCA	TGCAGCAATTCAGCAAAGACTATAAGAATGTGGTGAAGTGCTTAGCTTAC	chr08 Concatenation of 13 sequences	918538	1	1.30617e-16	20:A>T	20	0.978814	0.632035	0.861472	0.138528	0.367965	0.493506	0.465134	0.238676	0.351905	45.4826	50.2562	0.967391
15995166|F|0--19:C>A	TGCAGAGAAGATGGAAAGTCATGGTTACAGATCGGAAGAGCGGTTCAGCAGGAATGCCGAGACCGATCT	TGCAGAGAAGATGGAAAGTCATGGTTAC		0	0	999		19	1	1	0.016949	0.983051	0	0.016949	0	0.033324	0.016662	48.1329	50.25	1
15995166|F|0-19:C>A-19:C>A	TGCAGAGAAGATGGAAAGTAATGGTTACAGATCGGAAGAGCGGTTCAGCAGGAATGCCGAGACCGATCT	TGCAGAGAAGATGGAAAGTAATGGTTAC		0	0	999	19:C>A	19	1	1	0.016949	0.983051	0	0.016949	0	0.033324	0.016662	48.1329	50.25	1
10756581|F|0--40:G>C	TGCAGTTGAGAGAGTCGTGTGGGGTCTGGAGGGAGATGTGGACATATATTTACAGATCGGAAGAGCGGT	TGCAGTTGAGAGAGTCGTGTGGGGTCTGGAGGGAGATGTGGACATATATTTAC	chr10 Concatenation of 9 sequences	12866327	1	3.13135e-18		40	1	0.995763	0.347458	0.652542	0.004237	0.34322	0.008439	0.453462	0.23095	103.354	50.2315	0.96875
10756581|F|0-40:G>C-40:G>C	TGCAGTTGAGAGAGTCGTGTGGGGTCTGGAGGGAGATGTGCACATATATTTACAGATCGGAAGAGCGGT	TGCAGTTGAGAGAGTCGTGTGGGGTCTGGAGGGAGATGTGCACATATATTTAC	chr10 Concatenation of 9 sequences	12866327	1	3.13135e-18	40:G>C	40	1	0.995763	0.347458	0.652542	0.004237	0.34322	0.008439	0.453462	0.23095	103.354	50.2315	0.96875
10755263|F|0--44:G>A	TGCAGAAACAGTCAGACTACTATCTAAAGCAGCATGGATAATGAGTACACAATGTACCTGAATGTATTT	TGCAGAAACAGTCAGACTACTATCTAAAGCAGCATGGATAATGAGTACACAATGTACCTGAATGTATTT	chr02 Concatenation of 13 sequences	22330812	1	1.72305e-27		44	1	0.080508	0.987288	0.012712	0.919492	0.067797	0.148054	0.025101	0.086577	19.6522	50.1958	1
10755263|F|0-44:G>A-44:G>A	TGCAGAAACAGTCAGACTACTATCTAAAGCAGCATGGATAATGAATACACAATGTACCTGAATGTATTT	TGCAGAAACAGTCAGACTACTATCTAAAGCAGCATGGATAATGAATACACAATGTACCTGAATGTATTT	chr02 Concatenation of 13 sequences	22330812	1	1.72305e-27	44:G>A	44	1	0.080508	0.987288	0.012712	0.919492	0.067797	0.148054	0.025101	0.086577	19.6522	50.1958	1
15995863|F|0--16:G>A	TGCAGCCTCAGTGGATGTGTACTTCGAAATGTAATGCCCTTGATGTTTGGACATTTGGTTACAGATCGG	TGCAGCCTCAGTGGATGTGTACTTCGAAATGTAATGCCCTTGATGTTTGGACATTTGGTTAC	chr02 Concatenation of 13 sequences	14998485	1	4.07423e-23		16	1	0.987288	0.398305	0.601695	0.012712	0.385593	0.025101	0.479316	0.252208	130.892	50.125	0.9375
15995863|F|0-16:G>A-16:G>A	TGCAGCCTCAGTGGATATGTACTTCGAAATGTAATGCCCTTGATGTTTGGACATTTGGTTACAGATCGG	TGCAGCCTCAGTGGATATGTACTTCGAAATGTAATGCCCTTGATGTTTGGACATTTGGTTAC	chr02 Concatenation of 13 sequences	14998485	1	4.07423e-23	16:G>A	16	1	0.987288	0.398305	0.601695	0.012712	0.385593	0.025101	0.479316	0.252208	130.892	50.125	0.9375
14754954|F|0--49:C>A	TGCAGCTTCTCAAGCCAAAGAGGTAGGCCATACGTTGTTGGTCAGCTACCTACCTTGTTACAGATCGGA	TGCAGCTTCTCAAGCCAAAGAGGTAGGCCATACGTTGTTGGTCAGCTACCTACCTTGTTAC	chr02 Concatenation of 13 sequences	356297	1	3.06669e-24		49	1	0.957627	0.402542	0.597458	0.042373	0.360169	0.081155	0.481004	0.281079	88.9343	49.9068	0.979167
14754954|F|0-49:C>A-49:C>A	TGCAGCTTCTCAAGCCAAAGAGGTAGGCCATACGTTGTTGGTCAGCTACATACCTTGTTACAGATCGGA	TGCAGCTTCTCAAGCCAAAGAGGTAGGCCATACGTTGTTGGTCAGCTACATACCTTGTTAC	chr02 Concatenation of 13 sequences	356297	1	3.06669e-24	49:C>A	49	1	0.957627	0.402542	0.597458	0.042373	0.360169	0.081155	0.481004	0.281079	88.9343	49.9068	0.979167
14755189|F|0--16:G>C	TGCAGTAAGAAAAAACGCATCTTTGCTCTTTACAGATCGGAAGAGCGGTTCAGCAGGAATGCCGAGACC	TGCAGTAAGAAAAAACGCATCTTTGCTCTTTAC	chr11 Concatenation of 19 sequences	24252329	1	3.04496e-09		16	1	0.957627	0.436441	0.563559	0.042373	0.394068	0.081155	0.49192	0.286538	89.4182	49.8846	0.989583
14755189|F|0-16:G>C-16:G>C	TGCAGTAAGAAAAAACCCATCTTTGCTCTTTACAGATCGGAAGAGCGGTTCAGCAGGAATGCCGAGACC	TGCAGTAAGAAAAAACCCATCTTTGCTCTTTAC	chr11 Concatenation of 19 sequences	24252329	1	3.04496e-09	16:G>C	16	1	0.957627	0.436441	0.563559	0.042373	0.394068	0.081155	0.49192	0.286538	89.4182	49.8846	0.989583
10756533|F|0--64:T>C	TGCAGTTTATAGTCCTCGGTCTTTTGAAGACTTGTCAAGATGGTTAGTACACCTCTTGTCATCGTGATT	TGCAGTTTATAGTCCTCGGTCTTTTGAAGACTTGTCAAGATGGTTAGTACACCTCTTGTCATCGTGATT	chr11 Concatenation of 19 sequences	18897948	1	3.70346e-29		64	1	0.766949	0.635593	0.364407	0.233051	0.402542	0.357476	0.463229	0.410353	55.5921	49.8757	0.989583
10756533|F|0-64:T>C-64:T>C	TGCAGTTTATAGTCCTCGGTCTTTTGAAGACTTGTCAAGATGGTTAGTACACCTCTTGTCATCGCGATT	TGCAGTTTATAGTCCTCGGTCTTTTGAAGACTTGTCAAGATGGTTAGTACACCTCTTGTCATCGCGATT	chr11 Concatenation of 19 sequences	18897948	1	3.70346e-29	64:T>C	64	1	0.766949	0.635593	0.364407	0.233051	0.402542	0.357476	0.463229	0.410353	55.5921	49.8757	0.989583
10755895|F|0--7:A>G	TGCAGACAAAAAAAGAGGCAAATGAAAATTACAGATCGGAAGAGCGGTTCAGCAGGAATGCCGAGACCG	TGCAGACAAAAAAAGAGGCAAATGAAAATTAC		0	0	999		7	1	0.987288	0.050847	0.949153	0.012712	0.038136	0.025101	0.096524	0.060812	81.9046	49.8667	1
10755895|F|0-7:A>G-7:A>G	TGCAGACGAAAAAAGAAGCAAATGAAAATTACAGATCGGAAGAGCGGTTCAGCAGGAATGCCGAGACCG	TGCAGACGAAAAAAGAAGCAAATGAAAATTAC		0	0	999	7:A>G	7	1	0.987288	0.050847	0.949153	0.012712	0.038136	0.025101	0.096524	0.060812	81.9046	49.8667	1
14754440|F|0--30:G>A	TGCAGCTATTACGAAGGTTGGACTACAGATGCTTTTTGATGATTGACTTACAGATCGGAAGAGCGGTTC	TGCAGCTATTACGAAGGTTGGACTACAGATGCTTTTTGATGATTGACTTAC	chr01 Concatenation of 23 sequences	29710093	1	8.10589e-19		30	1	0.978814	0.432203	0.567797	0.021186	0.411017	0.041475	0.490807	0.266141	114.266	49.744	0.989583
14754440|F|0-30:G>A-30:G>A	TGCAGCTATTACGAAGGTTGGACTACAGATACTTTTTGATGATTGACTTACAGATCGGAAGAGCGGTTC	TGCAGCTATTACGAAGGTTGGACTACAGATACTTTTTGATGATTGACTTAC	chr01 Concatenation of 23 sequences	29710093	1	8.10589e-19	30:G>A	30	1	0.978814	0.432203	0.567797	0.021186	0.411017	0.041475	0.490807	0.266141	114.266	49.744	0.989583
10756567|F|0--50:G>A	TGCAGGTAAGCTGCAAATTCAATGGAGGAGCTCCAGTTTGGTCCTCAATTGTTAGACATCTGCATTGAA	TGCAGGTAAGCTGCAAATTCAATGGAGGAGCTCCAGTTTGGTCCTCAATTGTTAGACATCTGCATTGAA	chr06 Concatenation of 13 sequences	3794755	1	3.70346e-29		50	1	0.95339	0.385593	0.614407	0.04661	0.338983	0.088875	0.473822	0.281349	107.291	49.7411	0.989583
10756567|F|0-50:G>A-50:G>A	TGCAGGTAAGCTGCAAATTCAATGGAGGAGCTCCAGTTTGGTCCTCAATTATTAGACATCTGCATTGAA	TGCAGGTAAGCTGCAAATTCAATGGAGGAGCTCCAGTTTGGTCCTCAATTATTAGACATCTGCATTGAA	chr06 Concatenation of 13 sequences	3794755	1	3.70346e-29	50:G>A	50	1	0.95339	0.385593	0.614407	0.04661	0.338983	0.088875	0.473822	0.281349	107.291	49.7411	0.989583
14754899|F|0--31:G>C	TGCAGACACCTTCAAAAACAAAACAAAAGTTGAATCTTACAGATCGGAAGAGCGGTTCAGCAGGAATGC	TGCAGACACCTTCAAAAACAAAACAAAAGTTGAATCTTAC	chr06 Concatenation of 13 sequences	4430094	1	6.64894e-13		31	1	0.783898	0.758475	0.241525	0.216102	0.542373	0.338804	0.366382	0.352593	61.8919	49.6144	0.989583
14754899|F|0-31:G>C-31:G>C	TGCAGACACCTTCAAAAACAAAACAAAAGTTCAATCTTACAGATCGGAAGAGCGGTTCAGCAGGAATGC	TGCAGACACCTTCAAAAACAAAACAAAAGTTCAATCTTAC	chr06 Concatenation of 13 sequences	4430094	1	6.64894e-13	31:G>C	31	1	0.783898	0.758475	0.241525	0.216102	0.542373	0.338804	0.366382	0.352593	61.8919	49.6144	0.989583
14754230|F|0--53:G>T	TGCAGTTCGCCATTTTATACTTGCTGCTCCATTGTCCTCACGTTTGAACTTCCGGGACTAGTTTCTGTT	TGCAGTTCGCCATTTTATACTTGCTGCTCCATTGTCCTCACGTTTGAACTTCCGGGACTAGTTTCTGTT	chr00 Concatenation of 62753 sequences	24645128	1	1.72305e-27		53	1	0.987288	0.173729	0.826271	0.012712	0.161017	0.025101	0.287094	0.156097	125.455	49.6087	0.989583
14754230|F|0-53:G>T-53:G>T	TGCAGTTCGCCATTTTATACTTGCTGCTCCATTGTCCTCACGTTTGAACTTCCTGGACTAGTTTCTGTT	TGCAGTTCGCCATTTTATACTTGCTGCTCCATTGTCCTCACGTTTGAACTTCCTGGACTAGTTTCTGTT	chr00 Concatenation of 62753 sequences	24645128	1	1.72305e-27	53:G>T	53	1	0.987288	0.173729	0.826271	0.012712	0.161017	0.025101	0.287094	0.156097	125.455	49.6087	0.989583
10756137|F|0--17:G>A	TGCAGGAAAGAGGTTCTGGAGTTGATCTATCGCTTACAGATCGGAAGAGCGGTTCAGCAGGAATGCCGA	TGCAGGAAAGAGGTTCTGGAGTTGATCTATCGCTTAC		0	0	999		17	1	0.966102	0.334746	0.665254	0.033898	0.300847	0.065498	0.445382	0.25544	128.457	49.6022	0.979167
10756137|F|0-17:G>A-17:G>A	TGCAGGAAAGAGGTTCTAGAGTTGATCTATCGCTTACAGATCGGAAGAGCGGTTCAGCAGGAATGCCGA	TGCAGGAAAGAGGTTCTAGAGTTGATCTATCGCTTAC		0	0	999	17:G>A	17	1	0.966102	0.334746	0.665254	0.033898	0.300847	0.065498	0.445382	0.25544	128.457	49.6022	0.979167
10756589|F|0--61:C>T	TGCAGTGCAAGTGAAATCGACAGAGCAAAAACAACCTGCGGGTGGGTAGAGGATTATGGCTCTTGTTCT	TGCAGTGCAAGTGAAATCGACAGAGCAAAAACAACCTGCGGGTGGGTAGAGGATTATGGCTCTTGTTCT	chr05 Concatenation of 9 sequences	2043864	1	1.72305e-27		61	1	0.995763	0.152542	0.847458	0.004237	0.148305	0.008439	0.258546	0.133493	126.073	49.6	0.989583
10756589|F|0-61:C>T-61:C>T	TGCAGTGCAAGTGAAATCGACAGAGCAAAAACAACCTGCGGGTGGGTAGAGGATTATGGCTTTTGTTCT	TGCAGTGCAAGTGAAATCGACAGAGCAAAAACAACCTGCGGGTGGGTAGAGGATTATGGCTTTTGTTCT	chr05 Concatenation of 9 sequences	2043864	1	1.72305e-27	61:C>T	61	1	0.995763	0.152542	0.847458	0.004237	0.148305	0.008439	0.258546	0.133493	126.073	49.6	0.989583
14754894|F|0--26:A>G	TGCAGAAGTAAACATTACAGGGTGTTAGTTACAGATCGGAAGAGCGGTTCAGCAGGAATGCCGAGACCG	TGCAGAAGTAAACATTACAGGGTGTTAGTTAC	chr06 Concatenation of 13 sequences	4461781	1	1.09516e-08		26	1	0.834746	0.728814	0.271186	0.165254	0.563559	0.275891	0.395289	0.33559	53.0753	49.5952	0.96875
14754894|F|0-26:A>G-26:A>G	TGCAGAAGTAAACATTACAGGGTGTTGGTTACAGATCGGAAGAGCGGTTCAGCAGGAATGCCGAGACCG	TGCAGAAGTAAACATTACAGGGTGTTGGTTAC	chr06 Concatenation of 13 sequences	4461781	1	1.09516e-08	26:A>G	26	1	0.834746	0.728814	0.271186	0.165254	0.563559	0.275891	0.395289	0.33559	53.0753	49.5952	0.96875
14754425|F|0--8:C>T	TGCAGCATCCGATAAAAAAGCTACATTGAAACTAATAACCATGTTTTCATTACAGATCGGAAGAGCGGT	TGCAGCATCCGATAAAAAAGCTACATTGAAACTAATAACCATGTTTTCATTAC	chr09 Concatenation of 13 sequences	9417662	1	6.73041e-20		8	1	0.978814	0.398305	0.601695	0.021186	0.377119	0.041475	0.479316	0.260396	93.4437	49.5701	0.96875
14754425|F|0-8:C>T-8:C>T	TGCAGCATTCGATAAAAAAGCTACATTGAAACTAATAACCATGTTTTCATTACAGATCGGAAGAGCGGT	TGCAGCATTCGATAAAAAAGCTACATTGAAACTAATAACCATGTTTTCATTAC	chr09 Concatenation of 13 sequences	9417662	1	6.73041e-20	8:C>T	8	1	0.978814	0.398305	0.601695	0.021186	0.377119	0.041475	0.479316	0.260396	93.4437	49.5701	0.96875
10756405|F|0--57:G>A	TGCAGATTCTAACAAACTAGAACTCGAAACCGCGACACCGGTAACCGAGATGGAGTTGGGGCATATTAC	TGCAGATTCTAACAAACTAGAACTCGAAACCGCGACACCGGTAACCGAGATGGAGTTGGGGCATATTAC	chr06 Concatenation of 13 sequences	7692720	1	1.332e-28		57	1	0.919492	0.610169	0.389831	0.080508	0.529661	0.148054	0.475725	0.31189	71.8977	49.4743	0.989583
10756405|F|0-57:G>A-57:G>A	TGCAGATTCTAACAAACTAGAACTCGAAACCGCGACACCGGTAACCGAGATGGAGTTAGGGCATATTAC	TGCAGATTCTAACAAACTAGAACTCGAAACCGCGACACCGGTAACCGAGATGGAGTTAGGGCATATTAC	chr06 Concatenation of 13 sequences	7692720	1	1.332e-28	57:G>A	57	1	0.919492	0.610169	0.389831	0.080508	0.529661	0.148054	0.475725	0.31189	71.8977	49.4743	0.989583
14755243|F|0--19:C>A	TGCAGAAAGCTGTCATAGACGAAACATTTATGAATGGTTTGAAACCATGGATTACAGATCGGAAGAGCG	TGCAGAAAGCTGTCATAGACGAAACATTTATGAATGGTTTGAAACCATGGATTAC	chr05 Concatenation of 9 sequences	6047447	1	5.56174e-21		19	1	0.95339	0.580508	0.419492	0.04661	0.533898	0.088875	0.487037	0.287956	99.2599	49.434	0.979167
14755243|F|0-19:C>A-19:C>A	TGCAGAAAGCTGTCATAGAAGAAACATTTATGAATGGTTTGAAACCATGGATTACAGATCGGAAGAGCG	TGCAGAAAGCTGTCATAGAAGAAACATTTATGAATGGTTTGAAACCATGGATTAC	chr05 Concatenation of 9 sequences	6047447	1	5.56174e-21	19:C>A	19	1	0.95339	0.580508	0.419492	0.04661	0.533898	0.088875	0.487037	0.287956	99.2599	49.434	0.979167
14754410|F|0--15:G>T	TGCAGATGATACCGCGATGTTATGGGGAGTTACAGATCGGAAGAGCGGTTCAGCAGGAATGCCGAGACC	TGCAGATGATACCGCGATGTTATGGGGAGTTAC	chr02 Concatenation of 13 sequences	22509715	1	3.04496e-09		15	1	0.860169	0.724576	0.275424	0.139831	0.584746	0.240556	0.399131	0.319843	81.7085	49.4009	0.96875
14754410|F|0-15:G>T-15:G>T	TGCAGATGATACCGCTATGTTATGGGGAGTTACAGATCGGAAGAGCGGTTCAGCAGGAATGCCGAGACC	TGCAGATGATACCGCTATGTTATGGGGAGTTAC	chr02 Concatenation of 13 sequences	22509715	1	3.04496e-09	15:G>T	15	1	0.860169	0.724576	0.275424	0.139831	0.584746	0.240556	0.399131	0.319843	81.7085	49.4009	0.96875
10755974|F|0--37:G>A	TGCAGAGGCATTGGGAATTTGATTTTGACACCGTATAGACTAATAACTCTTTTACAGATCGGAAGAGCG	TGCAGAGGCATTGGGAATTTGATTTTGACACCGTATAGACTAATAACTCTTTTAC	chr02 Concatenation of 13 sequences	20806111	1	1.20391e-17		37	0.427966	0.237624	0.821782	0.178218	0.762376	0.059406	0.362317	0.292912	0.327615	35.2759	49.3542	0.966667
10755974|F|0-37:G>A-37:G>A	TGCAGAGGCATTGGGAATTTGATTTTGACACCGTATAAACTAATAACTCTTTTACAGATCGGAAGAGCG	TGCAGAGGCATTGGGAATTTGATTTTGACACCGTATAAACTAATAACTCTTTTAC	chr02 Concatenation of 13 sequences	20806111	1	1.20391e-17	37:G>A	37	0.427966	0.237624	0.821782	0.178218	0.762376	0.059406	0.362317	0.292912	0.327615	35.2759	49.3542	0.966667
10756214|F|0--27:C>T	TGCAGCTGGAGTTAGCGGAACAGTCATCTCATTGTGACCCATTCCAATCAGACAAACTTTGCCACCAGA	TGCAGCTGGAGTTAGCGGAACAGTCATCTCATTGTGACCCATTCCAATCAGACAAACTTTGCCACCAGA	chr06 Concatenation of 13 sequences	6844861	1	1.72305e-27		27	1	0.741525	0.822034	0.177966	0.258475	0.563559	0.383331	0.292588	0.33796	49.8704	49.3277	0.96875
10756214|F|0-27:C>T-27:C>T	TGCAGCTGGAGTTAGCGGAACAGTCATTTCATTGTGACCCATTCCAATCAGACAAACTTTGCCACCAGA	TGCAGCTGGAGTTAGCGGAACAGTCATTTCATTGTGACCCATTCCAATCAGACAAACTTTGCCACCAGA	chr06 Concatenation of 13 sequences	6844861	1	1.72305e-27	27:C>T	27	1	0.741525	0.822034	0.177966	0.258475	0.563559	0.383331	0.292588	0.33796	49.8704	49.3277	0.96875
14754924|F|0--35:A>G	TGCAGATTAGTCATATTTTGCAATATGGCGATTGAACCGTTTACAGATCGGAAGAGCGGTTCAGCAGGA	TGCAGATTAGTCATATTTTGCAATATGGCGATTGAACCGTTTAC	chr09 Concatenation of 13 sequences	18487122	1	4.90834e-15		35	1	0.991525	0.216102	0.783898	0.008475	0.207627	0.016806	0.338804	0.177805	143.467	49.1905	0.989583
14754924|F|0-35:A>G-35:A>G	TGCAGATTAGTCATATTTTGCAATATGGCGATTGAGCCGTTTACAGATCGGAAGAGCGGTTCAGCAGGA	TGCAGATTAGTCATATTTTGCAATATGGCGATTGAGCCGTTTAC	chr09 Concatenation of 13 sequences	18487122	1	4.90834e-15	35:A>G	35	1	0.991525	0.216102	0.783898	0.008475	0.207627	0.016806	0.338804	0.177805	143.467	49.1905	0.989583
[truncated: 8,426 more rows]

## Sheet: Silico DArT
Additional file 2. Raw sequence data of the 88 snake melon accessions by using a whole genome profiling service for DArTseq and SNP markers. Amplicons containing SNP were located on the melon genome.
[truncated: 7,401 more rows]
